# Supplementary material for: A Machine Learning Approach for Predicting Caco-2 Cell Permeability in Natural Products from the Biodiversity in Peru
Source: Pharmaceuticals (Basel). 2024 Jun 7;17(6):750. doi: 10.3390/ph17060750 (PMC11206960; doi:10.3390/ph17060750)
Supplement: Supplementary file 1 [file pharmaceuticals-17-00750-s001.zip]

Archive with 2 entries (2 files):
- Figure S1-S7.pdf
- Table S1-S5.xlsx
