# Supplementary material for: A Machine Learning Approach for Predicting Caco-2 Cell Permeability in Natural Products from the Biodiversity in Peru
Source: Pharmaceuticals (Basel). 2024 Jun 7;17(6):750. doi: 10.3390/ph17060750 (PMC11206960; doi:10.3390/ph17060750)
Supplement: Supplementary file 1 [file pharmaceuticals-17-00750-s001.zip › Table S1-S5.xlsx]

## Sheet: Summary
A machine learning approach for predicting Caco-2 apparent permeability in natural products from the biodiversity of Perú
Victor Acuña-Guzman 1, Maria E. Montoya-Alfaro 1, Luisa P. Negron-Ballarte 1 and Cristian Solis-Calero 1,*
1Faculty of Pharmacy and Biochemistry, Universidad Nacional Mayor de San Marcos, Lima 15001, Peru
Supplementary Materials
Table S1: Dataset for modeling
Table S2: Results of Recursive Feauture Elimination
Table S3: Training set
Table S4: Testing set
Table S5: Metrics for training set, testing set and cross validation, without feature selection
Table S6: Metrics for training set, testing set and cross validation, employing RFE for feature selection
Table S7: Experimental and Predicted logPapp values

## Sheet: Table S1
Name	logPapp	SMILES	Set
(-)-Epicatechin (36)	-6.43119	O1c2c(C[C@@H](O)[C@H]1c1cc(O)c(O)cc1)c(O)cc(O)c2	Train
(2E)-N-(2-methylbutyl)dodeca-2-ene-8,10-diynamide (9) mw = 259	-4.22957	O=C(NCC(CC)C)\C=C\CCCCC#CC#CC	Train
(2E)-N-Isobutylundeca-2-ene-8,10-diynamide (2) mw=231	-3.86	O=C(NCC(C)C)\C=C\CCCCC#CC#C	Train
(2E,4Z)-N-(2-methylbutyl)dodeca-2,4-diene-8,10-diynamide (8) mw= 257	-4.12247	O=C(NCC(CC)C)\C=C\C=C/CCC#CC#CC	Train
(2E,4Z,8Z)-N-isobutyldodeca-2,4,10-triene-8 -ynamide	-3.86	O=C(NCC(C)C)\C=C\C=C/CCC#C\C=C/C	Train
(2E,4Z,8Z)-N-isobutyldodeca-2,4,10-triene-8 -ynamide (4) mw = 245	-4	O=C(NCC(C)C)\C=C\C=C/CCC#C\C=C\C	Train
(2E,9Z)-N-(2-methylbutyl)pentadeca-2,9-diene-12,14-diynamide	-4.43	O=C(NCC(CC)C)\C=C\CCCCC\C=C/CC#CC#C	Train
(E)-4-(3,4-dimethoxyphenyl)but-3-en-1-yl linoleate (1)	-4.84985	O(C)c1cc(ccc1OC)\C=C\CCOC(=O)CCCCCCC\C=C/C\C=C/CCCCC	Train
[D-Ala2]Met-enkephalin	-7.02	S(CC[C@H](NC(=O)[C@@H](NC(=O)CNC(=O)[C@H](NC(=O)[C@@H](N)Cc1ccc(O)cc1)C)Cc1ccccc1)C(O)=O)C	Test
014-Ampicillin	-6.10237	S1[C@]2(N([C@@H](C(O)=O)C1(C)C)C(=O)[C@H]2NC(=O)[C@H](N)c1ccccc1)C	Train
100-33-4	-6.03152	O(CCCCCOc1ccc(cc1)C(N)=N)c1ccc(cc1)C(N)=N	Train
1029-Dihydrotetrabenazine isomer	-4.59869	O(C)c1cc2C3N(CC(CC(C)C)C(O)C3)CCc2cc1OC	Train
103577-45-3	-4.10624	S(=O)(Cc1ncc(C)c(OCC(F)(F)F)c1)c1[nH]c2c(n1)cccc2	Train
104987-11-3	-4.88273	O1[C@H](/C(=C/[C@H]2C[C@@H](OC)[C@H](O)CC2)/C)[C@H](C)[C@@H](O)CC(=O)[C@@H](\C=C(/C[C@@H](C[C@H](OC)[C@H]2O[C@](O)([C@@H](C[C@@H]2OC)C)C(=O)C(=O)N2[C@@H](CCCC2)C1=O)C)\C)CC=C	Test
10540-29-1	-4.32422	O(CCN(C)C)c1ccc(cc1)\C(=C(\CC)/c1ccccc1)\c1ccccc1	Train
106266-06-2	-4.8962	Fc1cc2onc(c2cc1)C1CCN(CC1)CCC=1C(=O)N2C(=NC=1C)CCCC2	Train
1088-11-5	-4.01773	Clc1cc2c(NC(=O)CN=C2c2ccccc2)cc1	Train
114-07-8	-5.7805	O1C(CC)C(O)(C)C(O)C(C)C(=O)C(CC(O)(C)C(OC2OC(CC(N(C)C)C2O)C)C(C)C(OC2OC(C)C(O)C(OC)(C2)C)C(C)C1=O)C	Test
114798-26-4	-6.05552	Clc1nc(n(Cc2ccc(cc2)-c2ccccc2-c2[nH]nnn2)c1CO)CCCC	Train
115-38-8	-4.38722	O=C1N(C)C(=O)NC(=O)C1(CC)c1ccccc1	Train
115956-13-3	-4.88941	O(C(=O)c1c2c([nH]c1)cccc2)C1CC2N3CC(=O)C(C2)CC3C1	Train
11-keto-beta-boswellic acid (KBA)	-5.8	O=C1[C@H]2[C@](CC[C@@H]3[C@@](C(O)=O)(C)[C@H](O)CC[C@@]23C)(C)[C@]2(C[C@@H]([C@@H]3[C@H](C2=C1)[C@@H](C)[C@@H](CC3)C)C)C	Train
120210-48-2	-4.29073	Clc1cc2c(N(C(=O)N)C(=O)C2C(=O)c2sccc2)cc1	Train
127-69-5	-4.9201	s1nc(C)c(C)c1NS(=O)(=O)c1ccc(N)cc1	Train
129618-40-2	-4.52071	O=C1Nc2c(nccc2C)N(c2ncccc12)C1CC1	Test
130018-77-8	-5.35853	Clc1ccc(cc1)[C@H](N1CCN(CC1)CCOCC(O)=O)c1ccccc1	Train
130-95-0	-4.49757	O(C)c1cc2c(nccc2[C@@H](O)[C@H]2N3C[C@@H]([C@H](C2)CC3)C=C)cc1	Train
132-22-9	-4.79588	Clc1ccc(N(CCN(C)C)c2ncccc2)cc1	Train
133099-04-4	-4.72125	O1CCc2c1cc(cc2)CCN1C[C@@H](CC1)C(C(=O)N)(c1ccccc1)c1ccccc1	Train
13311-84-7	-4.32331	FC(F)(F)c1cc(NC(=O)C(C)C)ccc1[N+](=O)[O-]	Train
13655-52-2	-4.35041	O(CC(O)CNC(C)C)c1ccccc1CC=C	Train
137-58-6	-4.21	O=C(Nc1c(cccc1C)C)CN(CC)CC	Train
137862-53-4	-6.14874	OC(=O)C(N(Cc1ccc(cc1)-c1ccccc1-c1[nH]nnn1)C(=O)CCCC)C(C)C	Train
138402-11-6	-4.92812	O=C1N(Cc2ccc(cc2)-c2ccccc2-c2nn[nH]n2)C(=NC12CCCC2)CCCC	Train
144-82-1	-5.83863	s1c(nnc1NS(=O)(=O)c1ccc(N)cc1)C	Train
146939-27-7	-4.91009	Clc1cc2NC(=O)Cc2cc1CCN1CCN(CC1)c1nsc2c1cccc2	Train
1492-18-8	-7.52288	O=C1N=C(NC=2NCC(N(C1=2)C=O)CNc1ccc(cc1)C(=O)NC(CCC(O)=O)C(O)=O)N	Test
150-Artesunate	-5.40012	O1[C@H]2O[C@H](OC(=O)CCC(O)=O)[C@@H]([C@H]3[C@@]24OOC1(CC[C@H]4[C@@H](CC3)C)C)C	Train
153954	-4.54668	O1C2(c3c(cccc3)C1=O)c1c(Oc3c2ccc(O)c3)cc(O)cc1	Train
155213-67-5	-5.40894	s1cncc1COC(=O)N[C@H]([C@@H](O)C[C@@H](NC(=O)[C@@H](NC(=O)N(Cc1nc(sc1)C(C)C)C)C(C)C)Cc1ccccc1)Cc1ccccc1	Train
15687-27-1	-4.37675	OC(=O)C(C)c1ccc(cc1)CC(C)C	Train
159989-64-7	-5.46852	S(C[C@H](NC(=O)c1cccc(O)c1C)[C@H](O)CN1C[C@@H]2[C@H](C[C@H]1C(=O)NC(C)(C)C)CCCC2)c1ccccc1	Train
16110-51-3	-6.88606	O1c2c(C(=O)C=C1C(O)=O)c(OCC(O)COc1c3c(OC(=CC3=O)C(O)=O)ccc1)ccc2	Train
165800-03-3	-5.16115	Fc1cc(N2CC(OC2=O)CNC(=O)C)ccc1N1CCOCC1	Test
16590-41-3	-4.82102	O1C2C34CCN(C(Cc5c3c1c(O)cc5)C4(O)CCC2=O)CC1CC1	Train
167-cephradine	-5.6925	S1[C@H]2N(C(C(O)=O)=C(C1)C)C(=O)[C@H]2NC(=O)[C@@H](N)C=1CC=CCC=1	Train
169590-42-5	-4.86012	S(=O)(=O)(N)c1ccc(-n2nc(cc2-c2ccc(cc2)C)C(F)(F)F)cc1	Train
174-Guanabenz	-4.36341	Clc1cccc(Cl)c1\C=N\N=C(\N)/N	Train
17560-51-9	-5.27984	Clc1cc2NC(N(c3ccccc3C)C(=O)c2cc1S(=O)(=O)N)C	Train
1812-30-2	-4.6	Brc1cc2c(NC(=O)CN=C2c2ncccc2)cc1	Train
18296	-4.79131	FC12C(C3CC(C)C(O)(C(=O)CO)C3(CC1O)C)CCC1=CC(=O)C=CC12C	Train
19000	-4.90483	S(C(=O)C)C1C2C3CCC4(OC(=O)CC4)C3(CCC2C2(C(C1)=CC(=O)CC2)C)C	Train
191114-48-4	-5.35992	O1C(CC)C2(OC(=O)N(C2C(C)C(=O)C(CC(OC)(C)C(OC2OC(CC(N(C)C)C2O)C)C(C)C(=O)C(C)C1=O)C)CCCCn1cc(nc1)-c1cccnc1)C	Train
19216-56-9	-5.11238	o1cccc1C(=O)N1CCN(CC1)c1nc(N)c2cc(OC)c(OC)cc2n1	Train
19387-91-8	-4.52288	S(=O)(=O)(CCn1c(ncc1[N+](=O)[O-])C)CC	Test
19420	-4.94692	O=C1C=C2CC[C@@H]3[C@@H]([C@]2(C=C1)C)C(=O)C[C@]1([C@H]3CC[C@]1(O)C(=O)CO)C	Train
19851	-4.95272	Clc1cc2nccc(N(CCCCN(CC)CC)C)c2cc1	Train
19982-08-2	-4.36251	NC12CC3(CC(C1)(CC(C3)C2)C)C	Train
1-naphthol	-4.49	Oc1c2c(ccc1)cccc2	Train
20(S)-camptothecin (CPT)	-4.33185	O1CC2=C(C=C3N(c4c(nc5c(c4)cccc5)C3)C2=O)[C@](O)(CC)C1=O	Train
2016-88-8	-5.56424	Clc1nc(C(=O)\N=C(\N)/N)c(nc1N)N	Train
202409-33-4	-4.2815	Clc1cc(c([n+]([O-])c1)-c1ccc(nc1)C)-c1ccc(S(=O)(=O)C)cc1	Train
20830-75-5	-5.43321	O1C(C)C(OC2OC(C)C(O)C(O)C2)C(O)CC1OC1C(OC(OC2CC3CCC4C(CC(O)C5(C)C(CCC45O)C4=CC(OC4)=O)C3(CC2)C)CC1O)C	Train
20E 22-allyl ether (7)	-4.69	O=C1[C@@H]2C[C@@H](O)[C@@H](O)C[C@]2(C2C(=C1)[C@]1(O)CC[C@H]([C@@](O)([C@H](OCC=C)CCC(O)(C)C)C)[C@]1(CC2)C)C	Test
20E 22-methyl ether (4)	-4.79	O=C1[C@@H]2C[C@@H](O)[C@@H](O)C[C@]2(C2C(=C1)[C@]1(O)CC[C@H]([C@@](O)([C@H](OC)CCC(O)(C)C)C)[C@]1(CC2)C)C	Train
20E 25-methyl ether (10)	-4.76	O=C1[C@@H]2C[C@@H](O)[C@@H](O)C[C@]2(C2C(=C1)[C@]1(O)CC[C@H]([C@@](O)([C@H](O)CCC(OC)(C)C)C)[C@]1(CC2)C)C	Test
20-Hydroxyecdysone (25)	-4.79	O=C1[C@@H]2C[C@@H](O)[C@@H](O)C[C@]2(C2C(=C1)[C@]1(O)CC[C@H]([C@@](O)([C@H](O)CCC(O)(C)C)C)[C@]1(CC2)C)C	Test
21256-18-8	-4.47625	o1c(c(nc1CCC(O)=O)-c1ccccc1)-c1ccccc1	Train
21399	-4.3452	O=C1N(C)C(=O)N(c2ncn(c12)C)C	Train
22071-15-4	-4.70719	OC(=O)C(C)c1cc(ccc1)C(=O)c1ccccc1	Train
22204-53-1	-4.50766	O(C)c1cc2c(cc(cc2)C(C(O)=O)C)cc1	Train
22494-42-4	-4.73518	Fc1cc(F)ccc1-c1cc(C(O)=O)c(O)cc1	Train
226256-56-0	-5.23657	FC(F)(F)c1cc(ccc1)CCCN[C@H](C)c1c2c(ccc1)cccc2	Train
228-Raffinose	-7.3098	O1[C@H](COC2O[C@H](CO)[C@H](O)[C@H](O)[C@H]2O)[C@@H](O)[C@H](O)[C@@H](O)C1O[C@@]1(O[C@H](CO)[C@@H](O)[C@@H]1O)CO	Train
234-Cortisone	-4.50864	O=C1CC[C@]2([C@H]3[C@H]([C@@H]4CC[C@](O)(C(=O)CO)[C@]4(CC3=O)C)CCC2=C1)C	Train
247-Lobucavir	-6.05552	O=C1N=C(Nc2n(cnc12)[C@@H]1C[C@H](CO)[C@H]1CO)N	Train
25614-03-3	-5.67572	BrC1Nc2c3C1CC1N(CC(C=C1c3ccc2)C(=O)NC1C(C2N(C(CC(C)C)C(=O)N3C2CCC3)C1=O)C(C)C)C	Train
25953-19-9	-5.50724	s1c(nnc1SCC=1CS[C@H]2N(C=1C(O)=O)C(=O)[C@H]2NC(=O)Cn1nnnc1)C	Train
26171-23-3	-5.07572	OC(=O)Cc1n(C)c(cc1)C(=O)c1ccc(cc1)C	Train
26839-75-8	-4.69803	s1nc(N2CCOCC2)c(OCC(O)CNC(C)(C)C)n1	Train
2709-56-0	-4.88606	S1c2c(cc(cc2)C(F)(F)F)\C(\c2c1cccc2)=C/CCN1CCN(CC1)CCO	Train
28911-01-5	-4.55284	Clc1ccccc1C1=NC=C2N(c3c1cc(Cl)cc3)C(=NN2)C	Test
28981-97-7	-3.92445	Clc1cc2c(-n3c(nnc3C)CN=C2c2ccccc2)cc1	Train
298-46-4	-4.37934	O=C(N)N1c2c(C=Cc3c1cccc3)cccc2	Train
2-Amino-1-methyl-6-phenylimidazo-[4,5-b]pyridine (PhIP)	-4.82051	n1c2ncc(cc2n(C)c1N)-c1ccccc1	Train
3-[5-(4-hydroxyphenyl)-1,3-oxazol-2-yl]phenol (18)	-5.10119	o1c(cnc1-c1cc(O)ccc1)-c1ccc(O)cc1	Test
300-62-9	-4.39416	NC(Cc1ccccc1)C	Train
30516-87-1	-5.18509	O1C(CO)C(N=[N+]=[N-])CC1N1[C+]=C(C)C(=O)NC1=O	Train
3056-17-5	-5.34679	O1C(C=CC1N1C=C(C)C(=NC1=O)N)CO	Train
31431-39-7	-4.50724	O(C(=O)Nc1[nH]c2cc(ccc2n1)C(=O)c1ccccc1)C	Train
33286-22-5	-4.39872	OC1CC2=CCC3C4CCC(C(CCCC(C)C)C)C4(CCC3C2(CC1)C)C	Train
34580-13-7	-3.95468	s1c2c(cc1)\C(\c1c(CC2=O)cccc1)=C\1/CCN(CC/1)C	Test
34841-39-9	-3.82391	Clc1ccc(cc1)C(=O)C(NC(C)(C)C)C	Train
36104-80-0	-4.4573	Clc1cc2c(N(C)C(=O)C(OC(=O)N(C)C)N=C2c2ccccc2)cc1	Train
364-62-5	-4.6517	Clc1cc(C(=O)NCCN(CC)CC)c(OC)cc1N	Train
36505-84-7	-4.59517	O=C1N(CCCCN2CCN(CC2)c2ncccn2)C(=O)CC2(C1)CCCC2	Train
366789-02-8	-5.09152	Clc1sc(cc1)C(=O)NC[C@@H]1OC(=O)N(C1)c1ccc(N2CCOCC2=O)cc1	Train
37350-58-6	-4.75105	O(CC(O)CNC(C)C)c1ccc(cc1)CCOC	Train
38304-91-5	-4.99568	[O-][n+]1ccc(nc1N)N1CCCCC1	Train
38821-53-3	-5.6925	S1C2N(C(=O)C2NC(=O)C(N)C=2CC=CCC=2)C(C(O)=O)=C(C1)C	Test
3930-20-9	-5.37675	S(=O)(=O)(Nc1cc(OCC(O)CNC(C)C)ccc1)C	Train
39562-70-4	-4.77006	O(C(=O)C=1C(C(C(OC)=O)=C(NC=1C)C)c1cc([N+](=O)[O-])ccc1)CC	Train
3'-Cl BZT	-4.66227	Clc1cc(ccc1)C(OC1CC2N([C@@H](C1)CC2)C)c1ccccc1	Train
3'-L-Ile-FUdR	-5.56	FC1=CN([C@H]2O[C@@H](CO)[C@H](OC(=O)[C@@H](N)[C@H](CC)C)C2)C(=O)NC1=O	Train
4-(Pyridin-4-ylmethylamino)-N-(3-(trifluoromethyl)phenyl)isothiazole-3-carboxamide (3)	-5.15807	s1nc(C(=O)Nc2cc(ccc2)C(F)(F)F)c(NCc2ccncc2)c1	Train
4-(quinolin-4-ylmethylamino)-N-(3-(trifluoromethyl)phenyl)isothiazole-3-carboxamide (30)	-5.57	s1nc(C(=O)Nc2cc(ccc2)C(F)(F)F)c(NCc2c3c(ncc2)cccc3)c1	Test
4205-90-7	-4.48545	Clc1cccc(Cl)c1\N=C/1\NCCN\1	Train
439-14-5	-4.17384	Clc1cc2c(N(C)C(=O)CN=C2c2ccccc2)cc1	Train
453-(2E,4E,8Z,10Z)-N-Isobutyldodeca-2,4,8,10-tetraenamide (5) mw=247	-4.24413	O=C(NCC(C)C)\C=C\C=C\CC\C=C/C=C\C	Train
465-65-6	-4.57354	O1C2C34CCN(C(Cc5c3c1c(O)cc5)C4(O)CCC2=O)CC=C	Train
46817-91-8	-4.39212	O1CC(NCC1)COc1ccccc1OCC	Train
4'-Cl BZT	-4.91146	Clc1ccc(cc1)C(OC1CC2N([C@@H](C1)CC2)C)c1ccccc1	Test
5,7-DMF	-4.63132	O1c2c(C(=O)C=C1c1ccccc1)c(OC)cc(OC)c2	Train
500287-72-9	-5.3098	n1c(Nc2c(cc(cc2C)\C=C\C#N)C)ccnc1Nc1ccc(cc1)C#N	Train
50-22-6	-4.35752	OC1C2C(C3CCC(C(=O)CO)C3(C1)C)CCC1=CC(=O)CCC12C	Train
50-23-7	-4.71175	OC1(CCC2C3C(C4(C(=CC(=O)CC4)CC3)C)C(O)CC12C)C(=O)CO	Train
50-33-9	-4.99827	O=C1C(N(N(C1=O)c1ccccc1)c1ccccc1)CCCC	Train
50-48-6	-3.90066	N(CC\C=C/1\c2c(CCc3c\1cccc3)cccc2)(C)C	Train
50679-08-8	-5.26201	OC(C1CCN(CC1)CCCC(O)c1ccc(cc1)C(C)(C)C)(c1ccccc1)c1ccccc1	Test
508-77-0	-5.69897	O1C(C)C(O)C(OC)CC1OC1CC2(O)CCC3C(CCC4(C)C(CCC34O)C3=CC(OC3)=O)C2(CC1)C=C	Train
50906-05-3	-4.9914	OC(C(NC)C)c1ccccc1	Train
512-69-6	-7.3098	O1C(OC2OC(COC3OC(CO)C(O)C(O)C3O)C(O)C(O)C2O)(CO)C(O)C(O)C1CO	Train
51-34-3	-4.92812	O1C2C3N(C(CC(OC(=O)C(CO)c4ccccc4)C3)C12)C	Train
514-65-8	-4.08145	OC(CCN1CCCCC1)(C1C2CC(C1)C=C2)c1ccccc1	Train
51481-61-9	-5.73166	S(Cc1nc[nH]c1C)CCN\C(=N\C)\NC#N	Train
51-55-8	-4.70333	O(C(=O)C(CO)c1ccccc1)C1CC2N(C(C1)CC2)C	Train
51627-14-6	-6.11919	S1C2N(C(=O)C2NC(=O)C(N)c2ccc(O)cc2)C(C(O)=O)=C(C1)CSc1nn[nH]c1	Train
52-53-9	-4.64436	O(C)c1cc(ccc1OC)C(C(C)C)(CCCN(CCc1cc(OC)c(OC)cc1)C)C#N	Test
525-66-6	-4.67182	OC(C(NC(C)C)C)c1c2c(ccc1)cccc2	Train
52-86-8	-4.79183	Clc1cc(ccc1)C1(O)CCN(CC1)CCCC(=O)c1ccc(F)cc1	Train
536-33-4	-4.39881	S=C(N)c1cc(ncc1)CC	Train
53994-73-3	-5.82391	ClC=1CS[C@H]2N(C=1C(O)=O)C(=O)[C@H]2NC(=O)[C@H](N)c1ccccc1	Train
54063-53-5	-5.00436	O(CC(O)CNCCC)c1ccccc1C(=O)CCc1ccccc1	Test
54143-55-4	-4.4168	FC(F)(F)COc1ccc(OCC(F)(F)F)cc1C(=O)NCC1NCCCC1	Train
54910-89-3	-4.92996	FC(F)(F)c1ccc(OC(CCNC)c2ccccc2)cc1	Train
54965-21-8	-5.18709	S(CCC)c1cc2[nH]c(nc2cc1)NC(OC)=O	Train
55268-74-1	-4.35655	O=C1N2C(c3c(CC2)cccc3)CN(C1)C(=O)C1CCCCC1	Train
55268-75-2	-6.26761	S1C2N(C(=O)C2NC(=O)\C(=N\OC)\c2occc2)C(C(O)=O)=C(C1)COC(=O)N	Train
55985-32-5	-5.16115	O(C(=O)c1c(C2C=C(NC(=C2)C)C)c(C(OC)=O)c(cc1[N+](=O)[O-])C)CCN(Cc1ccccc1)C	Train
564-25-0	-5.6517	OC1=C2[C@@H]([C@H](c3c1c(O)ccc3)C)[C@H](O)[C@@H]1[C@@](O)(C(=O)\C(=C(/O)\N)\C(=O)[C@H]1N(C)C)C2=O	Test
56-54-2	-4.69179	O(C)c1cc2c(nccc2C(O)C2N3CC(C(C2)CC3)C=C)cc1	Train
57-27-2	-5	O1C2C34C(C(N(CC3)C)Cc3c4c1c(O)cc3)C=CC2O	Train
57-41-0	-4.52939	O=C1NNC(=O)C1(c1ccccc1)c1ccccc1	Train
57808-66-9	-5.42022	Clc1cc2NC(=O)N(NC3CCN(CC3)CCCN3c4c(NC3=O)cccc4)c2cc1	Test
57-83-0	-4.04915	O=C1CCC2(C3C(C4CCC(C(=O)C)C4(CC3)C)CCC2=C1)C	Train
58-22-0	-4	OC1CCC2C3C(CCC12C)C1(C(=CC(=O)CC1)CC3)C	Train
58-74-2	-4.45296	O(C)c1cc(ccc1OC)Cc1nccc2c1cc(OC)c(OC)c2	Train
58-93-5	-6.18457	Clc1cc2NCNS(=O)(=O)c2cc1S(=O)(=O)N	Train
58-94-6	-5.85387	Clc1cc2N=CNS(=O)(=O)c2cc1S(=O)(=O)N	Test
59467-70-8	-4.36101	Clc1cc2c(-n3c(CN=C2c2ccccc2F)cnc3C)cc1	Train
59804-37-4	-4.6073	s1c2C=C(N(S(=O)(=O)c2cc1)C)C(=O)Nc1ncccc1	Train
59-92-7	-5.82391	Oc1cc(ccc1O)CC(N)C(O)=O	Train
599-79-1	-6.47424	S(=O)(=O)(Nc1ncccc1)c1ccc(N=Nc2cc(C(O)=O)c(O)cc2)cc1	Test
5-aminolevulinic acid	-5.34	OC(=O)CCC(=O)CN	Train
5-chlorosalicylic acid	-4.98	Clc1cc(C(O)=O)c(O)cc1	Train
5'-L-isoleucyl-floxuridine	-5.59088	FC1=CN([C@H]2O[C@@H](COC(=O)C(N)C(CC)C)[C@H](O)C2)C(=O)NC1=O	Train
5'-L-Leu-FUdR	-6.01	FC1=CN([C@H]2O[C@@H](COC(=O)[C@@H](N)C(C)C)[C@H](O)C2)C(=O)NC1=O	Train
5'-L-phenylalanyl-floxuridine	-5.38914	FC1=CN([C@H]2O[C@@H](COC(=O)C(N)Cc3ccccc3)[C@H](O)C2)C(=O)NC1=O	Train
60-27-5	-5.95078	O=C1NC(=N)N(C1)C	Train
60282-87-3	-4.67366	OC1(C=CC2C3C(C4C(=CC(=O)CC4)CC3)CCC12CC)C#C	Test
604-75-1	-3.94654	Clc1cc2c(NC(=O)C(O)N=C2c2ccccc2)cc1	Train
60-56-0	-4.31876	S=C1NC=CN1C	Train
60719-84-8	-4.75449	O=C1NC=C(C=C1N)c1ccncc1	Train
60-80-0	-4.37345	O=C1N(N(C)C(=C1)C)c1ccccc1	Train
62571-86-2	-4.81531	SCC(C(=O)N1CCCC1C(O)=O)C	Train
630-60-4	-6.95861	O1C(C)C(O)C(O)C(O)C1OC1CC2(O)CCC3C(C2(CO)C(O)C1)C(O)CC1(C)C(CCC13O)C1=CC(OC1)=O	Test
63527-52-6	-5.80688	s1cc(nc1N)/C(=N/OC)/C(NC1C2SCC(COC(=O)C)=C(N2C1=O)C(O)=O)=C	Train
63590-64-7	-5.09044	O1CCCC1C(=O)N1CCN(CC1)c1nc(N)c2cc(OC)c(OC)cc2n1	Train
63659-18-7	-4.36126	O(CC(O)CNC(C)C)c1ccc(cc1)CCOCC1CC1	Train
643-(2E,4E,8Z)-N-isobutyldodeca-2,4,8-trienamide (6) mw = 249	-4.69897	O=C(NCC(C)C)\C=C\C=C\CC\C=C/CCC	Test
65277-42-1	-4.88773	Clc1cc(Cl)ccc1C1(OC(CO1)COc1ccc(N2CCN(CC2)C(=O)C)cc1)Cn1ccnc1	Test
657-24-9	-5.92082	N(C(NC(N)=N)=N)(C)C	Train
66722-44-9	-4.80341	O(CC(O)CNC(C)C)c1ccc(cc1)COCCOC(C)C	Train
6673-35-4	-5.6009	OC(CNC(C)C)c1ccc(NC(=O)C)cc1	Train
671200	-5.37263	O=C(N)C(CCN(C(C)C)C(C)C)(c1ccccc1)c1cccnc1	Train
679-Captopril (Cap)	-4.81531	SC[C@H](C(=O)N1CCC[C@@H]1C(O)=O)C	Train
68-22-4	-4.54898	OC1(CCC2C3C(C4C(=CC(=O)CC4)CC3)CCC12C)C#C	Train
68-41-7	-5.44129	O1NC(=O)C(N)C1	Train
68767-14-6	-4.34872	O=C1CCCC1Cc1ccc(cc1)C(C(O)=O)C	Train
68844-77-9	-5.1549	Fc1ccc(cc1)Cn1c2c(nc1NC1CCN(CC1)CCc1ccc(OC)cc1)cccc2	Test
68-88-2	-5.62709	Clc1ccc(cc1)C(N1CCN(CC1)CCOCCO)c1ccccc1	Test
69-53-4	-6.10237	S1C2N(C(C(O)=O)C1(C)C)C(=O)C2NC(=O)C(N)c1ccccc1	Train
69-65-8	-6.38233	OC(C(O)C(O)CO)C(O)CO	Train
69-72-7	-4.87771	Oc1ccccc1C(O)=O	Test
7,4'-DHF	-5.21234	O1c2c(ccc(O)c2)C(=O)C=C1c1ccc(O)cc1	Test
7,4'-DMF	-4.60103	O1c2c(ccc(OC)c2)C(=O)C=C1c1ccc(OC)cc1	Test
70458-92-3	-4.60206	Fc1cc2c(N(C=C(C(O)=O)C2=O)CC)cc1N1CCN(CC1)C	Train
71125-38-7	-4.75172	s1c(cnc1NC(=O)C=1N(S(=O)(=O)c2c(cccc2)C=1O)C)C	Test
72509-76-3	-4.64197	Clc1c(cccc1Cl)C1C(C(OCC)=O)=C(NC(C)=C1C(OC)=O)C	Train
72956-09-3	-5.15989	O(CCNCC(OCc1c2c3c([nH]c2ccc1)cccc3)O)c1ccccc1OC	Train
73384-59-5	-6.87943	s1cc(nc1N)/C(=N/OC)/C(=O)NC1C2SCC(CSC3=NC(=O)C(O)=NN3C)=C(N2C1=O)C(O)=O	Train
73590-58-6	-4.1707	S(=O)(Cc1ncc(C)c(OC)c1C)c1[nH]c2c(n1)cc(OC)cc2	Train
738-70-5	-4.06048	O(C)c1c(OC)cc(cc1OC)Cc1cnc(nc1N)N	Train
73963-72-1	-4.69897	O(CCCCc1nnnn1C1CCCCC1)c1cc2CCC(=O)Nc2cc1	Train
74050-98-9	-4.43652	Fc1ccc(cc1)C(=O)C1CCN(CC1)CCN1C(=O)c2c(NC1=O)cccc2	Train
74103-06-3	-5.36653	OC(=O)C1CCn2c1ccc2C(=O)c1ccccc1	Train
75330-75-5	-4.83863	O1[C@@H](C[C@@H](O)CC1=O)CC[C@@H]1[C@@H]2C(=C[C@@H](C[C@@H]2OC(=O)[C@H](CC)C)C)C=C[C@@H]1C	Train
76-57-3	-4.08513	O1C2C34C(C(N(CC3)C)Cc3c4c1c(OC)cc3)C=CC2O	Train
76-99-3	-4.65956	O=C(C(CC(N(C)C)C)(c1ccccc1)c1ccccc1)CC	Train
77181-69-2	-5.39794	Br\C=C\C1CN(C2OC(CO)C(O)C2O)C(=O)NC1=O	Train
77337-76-9	-5.9859	S(O)(=O)(=O)CCCNC(=O)C	Test
78299-53-3	-4.89997	S(C)c1cc2c(N=CN(\C=C\C(O)=O)C2=O)cc1	Train
795-Coptisine chloride (COP)	-4.95742	[Cl-].O1c2c3c(cc-4[n+](CCc5c-4cc4OCOc4c5)c3)ccc2OC1	Test
79660-72-3	-4.80995	Fc1c2N(CC(C(O)=O)C(=O)c2cc(F)c1N1CCN(CC1)C)CCF	Train
79794-75-5	-4.31876	Clc1cc2c(cc1)\C(\c1ncccc1CC2)=C\1/CCN(CC/1)C(OCC)=O	Train
80-08-0	-4.95703	S(=O)(=O)(c1ccc(N)cc1)c1ccc(O)cc1	Train
81093-37-0	-5.77728	O(C(=O)C(CC)C)C1C2C(=CC(O)C1)C=CC(C)C2CCC(O)CC(O)CC(O)=O	Train
82626-48-0	-4.49621	O=C(N(CCC)CCC)Cc1n2C=C(C=Cc2nc1-c1ccc(cc1)C)C	Train
83-43-2	-5.21254	OC1(CCC2C3C(C4(C(=CC(=O)C=C4)C(C3)C)C)C(O)CC12C)C(=O)CO	Train
83881-51-0	-5.62525	Clc1ccc(cc1)C(N1CCN(CC1)CCOCC(O)=O)c1ccccc1	Train
83-98-7	-4.97881	O(C(c1ccccc1C)c1ccccc1)CCN(C)C	Train
846-49-1	-4.53611	Clc1ccccc1C1=NC(O)C(=O)Nc2c1cc(Cl)cc2	Train
86-22-6	-4.74473	Brc1ccc(cc1)C(CCN(C)C)c1ncccc1	Test
877399-52-5	-5.01773	Clc1c([C@H](Oc2cc(cnc2N)-c2cn(nc2)C2CCNCC2)C)c(Cl)ccc1F	Train
883-(cis)-[2-(E-Phenylvinyl)-1,3-dioxan-5-yl]phenylacetamide (14a)	-5.04988	O1CC(NC(=O)Cc2ccccc2)COC1C(=C)c1ccccc1	Train
884-14b	-5.05037	O1[C@@H](C)[C@H](NC(=O)Cc2ccccc2)CO[C@@H]1C(=C)c1ccccc1	Train
8-Hydroxy-pentadeca-(9E,13Z)-dien-11-yn-2-one (2)	-4.3099	OC(\C=C\C#C\C=C/C)CCCCCC(=O)C	Train
90055-48-4	-4.8962	Clc1ccccc1[C@H](N1CCc2sccc2C1)C(OC)=O	Train
90357-06-5	-4.65758	S(=O)(=O)(CC(O)(C(=O)Nc1cc(C(F)(F)F)c(cc1)C#N)C)c1ccc(F)cc1	Train
915087-33-1	-4.50864	S=C1N(C(C)(C)C(=O)N1c1cc(C(F)(F)F)c(cc1)C#N)c1cc(F)c(cc1)C(=O)NC	Train
91-64-5	-4.11003	O1c2c(C=CC1=O)cccc2	Train
92623-85-3	-5.05061	O=C(N(CC)CC)C1(CC1CN)c1ccccc1	Train
941678-49-5	-4.66756	[nH]1c2ncnc(c2cc1)-c1cn(nc1)[C@H](CC#N)C1CCCC1	Train
97240-79-4	-4.54	S(OCC12OC(OC1C1OC(OC1CO2)(C)C)(C)C)(=O)(=O)N	Train
99614-02-5	-3.95861	O=C1c2c(n(c3c2cccc3)C)CCC1Cn1ccnc1	Test
99-66-1	-4.31876	OC(=O)C(CCC)CCC	Test
Ac-(NMe-D-phe)3-NHMe	-4.49489	O=C(N([C@@H](Cc1ccccc1)C(=O)N([C@H](Cc1ccccc1)C(=O)N([C@@H](Cc1ccccc1)C(=O)NC)C)C)C)C	Train
acacetin	-4.84	O1c2c(C(=O)C=C1c1ccc(OC)cc1)c(O)cc(O)c2	Train
Ac-D-phe2-(NMe-D-phe)-NH2	-5.34848	O=C(N[C@@H](Cc1ccccc1)C(=O)N[C@H](Cc1ccccc1)C(=O)N([C@@H](Cc1ccccc1)C(=O)N)C)C	Train
Ac-D-phe2-NH2	-5.69948	O=C(N[C@@H](Cc1ccccc1)C(=O)N[C@H](Cc1ccccc1)C(=O)N)C	Train
Ac-D-phe3-NH2	-5.76487	O=C(N[C@@H](Cc1ccccc1)C(=O)N[C@H](Cc1ccccc1)C(=O)N[C@@H](Cc1ccccc1)C(=O)N)C	Train
Ac-D-phe-NH2	-5.10009	O=C(N[C@@H](Cc1ccccc1)C(=O)N)C	Train
Ac-Gly-Asn-Ala-NH2	-6.59	O=C(N)C[C@H](NC(=O)CNC(=O)C)C(=O)N[C@H](C(=O)N)C	Test
Ac-Gly-Lys-Ala-NH2	-7.01	O=C(N[C@@H](CCCCN)C(=O)N[C@H](C(=O)N)C)CNC(=O)C	Train
Ac-Trp-Ala-Gly-Gly-Asp-Ala-NH2	-7.4981	OC(=O)CC(NC(=O)CNC(=O)CNC(=O)C(NC(=O)C(NC(=O)C)Cc1c2c([nH]c1)cccc2)C)C(=O)NC(C(=O)N)C	Train
Ac-Trp-Ala-Gly-Gly-Lys-Ala-NH2	-7.31	O=C(NCC(=O)N[C@@H](CCCCN)C(=O)N[C@H](C(=O)N)C)CNC(=O)[C@@H](NC(=O)[C@@H](NC(=O)C)Cc1c2c([nH]c1)cccc2)C	Train
Acyclovir	-5.99	O=C1N=C(Nc2n(cnc12)COCCO)N	Test
Alfuzosin	-5.64	O1CCCC1C(=O)NCCCN(C)c1nc(N)c2cc(OC)c(OC)cc2n1	Train
alminoprofen	-4.34	OC(=O)C(C)c1ccc(NCC(C)=C)cc1	Train
Alprenolol ester	-4.15078	O(CC(OC(=O)C1CC1)CNC(C)C)c1ccccc1CC=C	Train
amfenac sodium	-4.52	[Na+].O.O=C(c1cccc(CC(=O)[O-])c1N)c1ccccc1	Test
Amitriptyline	-4.26	N(CCC=C1c2c(CCc3c1cccc3)cccc2)(C)C	Train
amoxicillin	-6.1525	S1[C@H]2N([C@@H](C(O)=O)C1(C)C)C(=O)[C@H]2NC(=O)[C@H](N)c1ccc(O)cc1	Train
Amphetamine sulfate	-4.39	N[C@H](Cc1ccccc1)C	Test
ampicillin	-5.7	S1[C@H]2N([C@@H](C(O)=O)C1(C)C)C(=O)[C@H]2NC(=O)[C@H](N)c1ccccc1	Train
Angelol-A	-4.81237	O1c2cc(OC)c(cc2C=CC1=O)[C@@H](OC(=O)\C(=C/C)\C)[C@H](O)C(O)(C)C	Train
Angelol-B	-4.84993	O1c2cc(OC)c(cc2C=CC1=O)[C@H](O)[C@H](OC(=O)\C(=C/C)\C)C(O)(C)C	Train
Apigenin (5,7,4'-THF)	-4.98218	O1c2c(C(=O)C=C1c1ccc(O)cc1)c(O)cc(O)c2	Train
Apometzgerin (2)	-4.95	O1c2c(C(=O)C=C1c1cc(OC)c(OC)c(O)c1)c(O)cc(O)c2	Train
artesunate	-5.4	O1[C@@H]2O[C@@]3(OO[C@]24[C@@H](CC[C@H]([C@@H]4CC3)C)[C@@H](C)[C@@H]1OC(=O)CCC(O)=O)C	Train
Artesunate	-5.4	O1C2OC3(OOC24C(CCC(C4CC3)C)C(C)C1OC(=O)CCC(O)=O)C	Train
Arzanol	-4.71	O1C(CC)=C(C)C(=O)C(Cc2c(O)c(C(=O)C)c(O)c(C\C=C(\C)/C)c2O)=C1O	Train
Astilbin	-6.82	O1[C@@H](C)[C@H](O)[C@@H](O)[C@@H](O)[C@@H]1O[C@H]1[C@@H](Oc2c(C1=O)c(O)cc(O)c2)c1cc(O)c(O)cc1	Test
Atorvastatin	-5.31	Fc1ccc(cc1)-c1n(CC[C@@H](O)C[C@@H](O)CC(O)=O)c(C(C)C)c(C(=O)Nc2ccccc2)c1-c1ccccc1	Test
Atropine	-4.70167	O(C(=O)C(CO)c1ccccc1)C1C[C@@H]2N([C@@H](C1)CC2)C	Train
a-Zearalanol (a-ZAL)	-4.82	O1CC(CCC(O)CCCCCc2c(C1=O)c(O)cc(O)c2)C	Train
a-Zearalenol (a-ZEL)	-5.27	O1CC(CCC(O)CCC\C=C\c2c(C1=O)c(O)cc(O)c2)C	Test
baicalin	-6.77	O1c2c(c(O)c(O)c(O[C@@H]3O[C@H](C(O)=O)[C@@H](O)[C@H](O)[C@H]3O)c2)C(=O)C=C1c1ccccc1	Train
Baohuoside I	-5.83782	O1c2c(C(=O)C(O[C@H]3O[C@H](C)[C@@H](O)[C@H](O)[C@@H]3O)=C1c1ccc(OC)cc1)c(O)cc(O)c2C\C=C(\C)/C	Train
Bendroflumethiazide	-5.89	S(=O)(=O)(N)c1cc2S(=O)(=O)NC(Nc2cc1C(F)(F)F)Cc1ccccc1	Train
benzoic acid	-4.005	OC(=O)c1ccccc1	Train
Beta-colubrine (Col)	-4.57174	O1[C@H]2[C@H]3[C@H]4C(=CC1)CN1[C@@H]([C@]5([C@@H]3N(c3c5cc(OC)cc3)C(=O)C2)CC1)C4	Train
Betaxolol ester	-4.13008	O(CC(OC(=O)C1CC1)CNC(C)C)c1ccc(cc1)CCOCC1CC1	Train
betazolol	-4.81	O(C[C@H](O)CNC(C)C)c1ccc(cc1)CCOCC1CC1	Test
betazolol ester	-4.52	O(C[C@H](OC(=O)C1CC1)CNC(C)C)c1ccc(cc1)CCOCC1CC1	Train
Bicyclol	-4.79794	O1c2c(OC1)c(OC)cc(C(OC)=O)c2-c1c2OCOc2c(OC)cc1CO	Train
Biotin-Saquinavir	-6.40947	S1CC2NC(=O)NC2C1CCCCC(OC([C@@H](NC(=O)[C@@H](NC(=O)c1nc2c(cc1)cccc2)CC(=O)N)Cc1ccccc1)CN1CC2C(C[C@H]1C(=O)NC(C)(C)C)CCCC2)=O	Train
Bis(7)-tacrine (B7T)	-5.44125	n1c2c(CCCC2)c(NCCCCCCCNc2c3CCCCc3nc3c2cccc3)c2c1cccc2	Test
Bremazocine	-4.73164	OC1(CC1)CN1C2Cc3c(cc(O)cc3)C(CC1)(CC)C2(C)C	Train
Brucine (Bru)	-4.77864	O1[C@H]2[C@H]3[C@H]4C(=CC1)CN1[C@@H]([C@]5([C@@H]3N(c3cc(OC)c(OC)cc35)C(=O)C2)CC1)C4	Train
Bupropion	-3.95195	Clc1cc(ccc1)C(=O)C(NC(C)(C)C)C	Train
Butylparaben	-4.49	Oc1ccc(cc1)C(OCCCC)=O	Train
BVaraU	-5.39897	Br\C=C\C1=CN([C@H]2O[C@@H](CO)[C@H](O)[C@H]2O)C(=O)NC1=O	Train
Byankangelicol	-4.3	O1C(C)(C)C1COc1c2OC(=O)C=Cc2c(OC)c2c1occ2	Train
CA-Leu-Enk	-6.47	O1c2c(\C=C/C(=O)N[C@@H](Cc3ccc(O)cc3)C(=O)N[C@H](C)C(=O)NCC(=O)N[C@H](CC3CCCCC3)C(=O)N[C@H](CC(C)C)C1=O)cccc2	Train
Captopril (Cap)	-4.82	SC[C@H](C(=O)N1CCC[C@H]1C(O)=O)C	Train
Carbendazim	-4.10119	O(C(=O)Nc1[nH]c2c(n1)cccc2)C	Train
Ceftriaxone	-6.60471	s1cc(nc1N)/C(=N\OC)/C(=O)N[C@H]1[C@H]2SCC(CSC3=NC(=O)C(=O)NN3C)=C(N2C1=O)C(O)=O	Test
Cefuroxime	-6.29	S1C2N(C(=O)C2NC(=O)C(=NOC)c2occc2)C(C(O)=O)=C(C1)COC(=O)N	Train
cephalexin	-6.36	S1C2N(C(=O)C2NC(=O)C(N)c2ccccc2)C(C(O)=O)=C(C1)C	Train
cephradine	-5.69	S1[C@H]2N(C(C(O)=O)=C(C1)C)C(=O)[C@H]2NC(=O)[C@H](N)C=1CC=CCC=1	Test
CF 1517 (p-Br)	-5.69541	Brc1ccc(OP(OC[C@H]2O[C@@H](N3C=C(C)C(=O)NC3=O)C=C2)(=O)NC(C(OC)=O)C)cc1	Train
CF 1525 (p-Me)	-5.84745	P(Oc1ccc(cc1)C)(OC[C@H]1O[C@@H](N2C=C(C)C(=O)NC2=O)C=C1)(=O)NC(C(OC)=O)C	Train
CHEMBL1007	-6.40012	CC(C)C[C@H](NC(=O)CNC(=O)[C@H](Cc1ccc(O)cc1)NC(=O)[C@H](CO)NC(=O)[C@H](Cc2c[nH]c3ccccc23)NC(=O)[C@H](Cc4c[nH]cn4)NC(=O)[C@@H]5CCC(=O)N5)C(=O)N[C@@H](CCCN=C(N)N)C(=O)N6CCC[C@H]6C(=O)NCC(=O)N	Test
CHEMBL103667	-5	Cc1ccc(cc1)n2nc(cc2NC(=O)Nc3ccc(OCCN4CCOCC4)c5ccccc35)C(C)(C)C	Train
CHEMBL1069	-6.30103	CCCCC(=O)N(Cc1ccc(cc1)c2ccccc2c3nn[nH]n3)[C@@H](C(C)C)C(=O)O	Train
CHEMBL1076263	-5.88606	CS(=O)(=O)Nc1ccc2N=C(NS(=O)(=O)c2c1)C3=C(O)[C@@H]4[C@H]5CC[C@H](C5)[C@@H]4N(Cc6ccc(F)cc6)C3=O	Test
CHEMBL1077101	-6.56864	CN(CCON=C(N)N)C(=O)CN1C(=CN=C(NCCc2ccc(C)cc2)C1=O)C	Train
CHEMBL1078178	-4.51713	O=C(NCC#N)c1ccc(cc1)c2ccnc(Nc3ccc(cc3)N4CCOCC4)n2	Train
CHEMBL1078889	-5.33724	CS(=O)(=O)Nc1ccc(cc1)c2ccnc(Nc3ccc(CN4CCS(=O)(=O)CC4)cc3)n2	Train
CHEMBL1080787	-4.92082	CC(C)CN([C@H]1CCNC1)C(=O)c2cccc(Cl)c2Cl	Train
CHEMBL1080865	-5.07058	CCCN(CC1CC1)c2cc(ncn2)C(=O)Nc3ccc4[nH]ncc4c3	Test
CHEMBL1081646	-4.66959	CCCN(CCC)c1cc(ncn1)C(=O)Nc2ccc(O)cc2	Train
CHEMBL1082869	-5.69897	Cc1cc(ccc1NC(=O)c2cc(ncn2)N(CC3CC3)C4CCCCC4)S(=O)(=O)NCCC(=O)O	Train
CHEMBL1083189	-6.30103	CC1=CN=C(NCCc2ccc(F)cc2F)C(=O)N1CC(=O)NCCON=C(N)N	Train
CHEMBL1083190	-6.13077	CC1=CN=C(NCCc2ccc(cc2)C(F)(F)F)C(=O)N1CC(=O)NCCON=C(N)N	Train
CHEMBL1083191	-6.55284	COc1ccc(CCNC2=NC=C(C)N(CC(=O)NCCON=C(N)N)C2=O)cc1	Train
CHEMBL1083439	-5.50585	ONC(=O)CCCCCNC(=O)NC(=O)c1ccccc1	Train
CHEMBL1083499	-5.86328	CC1=CN=C(NCC(F)(F)c2ccccc2)C(=O)N1CC(=O)NCCON=C(N)N	Train
CHEMBL1083500	-6.25964	CC1=CN=C(NCCc2ccc(F)cc2)C(=O)N1CC(=O)NCCON=C(N)N	Train
CHEMBL1083501	-6.03621	CC1=CN=C(NCCc2ccc(F)c(F)c2)C(=O)N1CC(=O)NCCON=C(N)N	Test
CHEMBL1083559	-5.14874	Cc1ccc(cc1)c2ccc(cc2)C(=O)NC3(CCCC3)C(=O)N[C@@H](CCCN4CCN(CC5CCOCC5)CC4)Cc6ccccc6	Test
CHEMBL1083849	-4.95861	O=C(NC1(CCCC1)C(=O)N[C@@H](CCCN2CCN(CC3CCOCC3)CC2)Cc4ccccc4)c5cc6ccccc6s5	Test
CHEMBL1083850	-4.95078	Cc1ccc2cc(sc2c1)C(=O)NC3(CCCC3)C(=O)N[C@@H](CCCN4CCN(CC5CCOCC5)CC4)Cc6ccccc6	Train
CHEMBL1085565	-7	CC(=O)Nc1cccc(c1)\C(=N/NC(=O)c2ccc(CN(Cc3ccccc3)S(=O)(=O)c4ccc(Cl)cc4)cc2)\C	Test
CHEMBL1086402	-6.06048	COc1ccc(CCNC2=NC=C(C)N(CC(=O)NCCON=C(N)N)C2=O)cc1OC	Train
CHEMBL1087142	-4.90309	Cc1cc(ccc1NC(=O)c2cc(NC3CCCCC3)ncn2)S(=O)(=O)N	Test
CHEMBL1087669	-6.5376	CCc1ccc(CCNC2=NC=C(C)N(CC(=O)NCCON=C(N)N)C2=O)cc1	Train
CHEMBL1087670	-6.17393	CC1=CN=C(NCCc2ccc3CCCc3c2)C(=O)N1CC(=O)NCCON=C(N)N	Test
CHEMBL1088332	-6.30103	NC(=N)NOCCNC(=O)CN1C(=CN=C(NCC(F)(F)c2ccccc2)C1=O)Cl	Train
CHEMBL1091199	-4.69897	CN1C(=O)C(=Cc2cnn(c12)c3ccc(F)cc3F)c4cc(ccc4C)C(=O)NC5CC5	Train
CHEMBL1091928	-4.60206	CN1C(=O)C(=Cc2cnn(c12)c3c(F)cccc3F)c4cc(ccc4Cl)C(=O)NC5CC5	Train
CHEMBL1092257	-4.50864	CC(=O)N1CCCC1(Cc2ccc(cc2)S(=O)(=O)C)C(=O)OCc3ccccc3	Train
CHEMBL1092765	-4.66354	C[C@H](c1cccnc1F)c2c(CCN(C)C)sc3ccccc23	Train
CHEMBL1093058	-4.66354	C[C@H](c1c(CCN(C)C)sc2ccccc12)n3cccn3	Train
CHEMBL1093294	-4.66354	COc1ncccc1[C@@H](C)c2c(CCN(C)C)sc3ccccc23	Train
CHEMBL1098060	-5.56864	Cn1nc(C(=O)O)c2CCc3cnc(Nc4ccccc4)nc3c12	Train
CHEMBL11269	-4.74958	OCCc1ccc(NC2=C(Cl)C(=O)c3ccncc3C2=O)cc1	Test
CHEMBL113	-4.57219	CN1C(=O)N(C)c2ncn(C)c2C1=O	Train
CHEMBL114	-5.9393	CC(C)(C)NC(=O)[C@@H]1C[C@@H]2CCCC[C@@H]2CN1C[C@@H](O)[C@H](Cc3ccccc3)NC(=O)[C@H](CC(=O)N)NC(=O)c4ccc5ccccc5n4	Test
CHEMBL11645	-4.65956	COc1ccc(NC2=C(Cl)C(=O)c3ccncc3C2=O)cc1	Train
CHEMBL1170875	-5.45469	CCCCN1C(=O)[C@H](CC2CCCCC2)NC(=O)C13CCN(Cc4ccc(Oc5ccc(cc5)C(=O)NC)cc4)CC3	Train
CHEMBL1170878	-4.95861	CCCCN1C(=O)[C@H](CC2CCCCC2)NC(=O)C13CCN(Cc4ccc(Oc5ccc(cc5)C(=O)O)cc4)CC3	Train
CHEMBL1171131	-5.22185	COc1ccc2c(O[C@@H]3C[C@@H]4[C@@H](C3)C(=O)N(C)CCCC\C=C/[C@@H]5C[C@]5(NC4=O)C(=O)NS(=O)(=O)C6CC6)nc(nc2c1)c7nc(cs7)C(C)C	Test
CHEMBL1171134	-5.52288	COc1ccc2c(O[C@H]3C[C@@H]4[C@@H](C3)C(=O)N[C@@]5(C[C@H]5\C=C/CCCCNC4=O)C(=O)NS(=O)(=O)C6CC6)nc(nc2c1C)c7ccc(F)cc7	Train
CHEMBL1171278	-5.37366	COC(=O)c1ccc(cc1)c2ccc(O[C@H]3O[C@H](CO)[C@@H](O)[C@H](O)[C@@H]3O)cc2	Train
CHEMBL1171678	-5.31158	COC(=O)c1ccc(cc1)c2cccc(O[C@H]3O[C@H](CO)[C@@H](O)[C@H](O)[C@@H]3O)c2	Train
CHEMBL1172625	-5.32514	CNS(=O)(=O)c1ccc(CC(=O)N(CC=C)C2CCN(C[C@H]3CN(C[C@]3(O)c4ccccc4)C(=O)C5CCCC5)CC2)cc1	Train
CHEMBL1172741	-5.23657	CC(CNC(=O)c1ccc2[nH]ccc2c1)c3cccc(c3)C(=O)c4ccccc4	Train
CHEMBL1175	-4.82391	CNCC[C@H](Oc1cccc2ccccc12)c3cccs3	Train
CHEMBL118	-4.90658	Cc1ccc(cc1)c2cc(nn2c3ccc(cc3)S(=O)(=O)N)C(F)(F)F	Train
CHEMBL1197758	-5.97881	Cc1cc(C)c(CSC(=N)N)c(C)c1CSC(=N)N	Train
CHEMBL1201748	-5.42829	CO[C@H]1C[C@H]2OC[C@@]2(OC(=O)C)[C@H]3[C@H](OC(=O)c4ccccc4)[C@]5(O)C[C@H](OC(=O)[C@H](O)[C@@H](NC(=O)OC(C)(C)C)c6ccccc6)C(=C([C@@H](OC)C(=O)[C@]13C)C5(C)C)C	Train
CHEMBL1215851	-5.29243	OC(=O)c1c(O)c(nc2c(cccc12)C(F)(F)F)C3(CC3)c4ccc(Cl)cc4	Train
CHEMBL1223158	-6.09691	CN1CCN(Cc2ccc(cc2)C(N3CCCN(CC3)C4CCC4)c5nnnn5Cc6ccccc6)CC1	Train
CHEMBL1236391	-5.78252	CSc1nn(c2ccccc2)c3cc(NC(=O)C4CCNCC4)ccc13	Train
CHEMBL1254771	-5.88606	COc1cc(C)c(c(C)c1)S(=O)(=O)N(C)CCOCC(=O)N(C)Cc2ccc(cc2)C3=NCCN3	Train
CHEMBL1258806	-4.86328	CNc1nc2sc3c(NCCN4CCOCC4)ncnc3c2c5CC(C)(C)CCc15	Train
CHEMBL1258807	-4.65956	CN(C)c1nc2sc3c(NCCN4CCOCC4)ncnc3c2c5CC(C)(C)OCc15	Test
CHEMBL1259144	-4.48149	CN1CCN(CC1)C2Cc3ccccc3Sc4ccc(CNC(=O)C)cc24	Test
CHEMBL1259203	-4.88606	CN1CCC(CC1)c2cn(c3ccc(F)cc3)c4ccc(cc24)c5cncnc5	Train
CHEMBL1270269	-5.04576	CC(C)(NCCCc1cc(nc(n1)C#N)c2cccc(c2)C(F)(F)F)C(=O)N	Test
CHEMBL1271729	-4.54516	CCOP(=O)(OCC)N1C\C(=C/c2cc(OC)c(OC)c(OC)c2)\C(=O)\C(=C\c3cc(OC)c(OC)c(OC)c3)\C1	Train
CHEMBL1276946	-4.66959	CC1=C2C(=CC(=O)N1Cc3ccccn3)NN(C2=O)c4ccccc4Cl	Train
CHEMBL1277583	-5.85387	COCCN1C(=O)C=C2NN(CCN3CCOCC3)C(=O)C2=C1COc4ccc(F)cc4	Train
CHEMBL1277852	-6.30103	CN(CC1=C2C(=CC(=O)N1Cc3ccn(C)n3)NN(C2=O)c4ccccc4Cl)Cc5ccccc5	Test
CHEMBL1277934	-4.44977	CN1C(=O)C=C2NN(C(=O)C2=C1COc3ccc(F)cc3)c4ccccc4Cl	Train
CHEMBL129	-5.24795	CC1=CN([C@H]2C[C@H](N=[N+]=[N-])[C@@H](CO)O2)C(=O)NC1=O	Train
CHEMBL1294	-4.54288	COc1ccc2nccc([C@H](O)[C@H]3C[C@@H]4CCN3C[C@@H]4C=C)c2c1	Train
CHEMBL13	-4.53544	COCCc1ccc(OCC(O)CNC(C)C)cc1	Train
CHEMBL131	-5.12494	C[C@]12C[C@H](O)[C@H]3[C@@H](CCC4=CC(=O)C=C[C@]34C)[C@@H]1CC[C@]2(O)C(=O)CO	Train
CHEMBL13239	-4.88207	CC(C)(S)C(N)C(=O)O	Train
CHEMBL134908	-5.67778	CN1CCC[C@@H]([C@H]1C(=O)Nc2ccc(OCc3cc(C)nc4ccccc34)cc2)C(=O)NO	Train
CHEMBL137315	-7	CN1CC[C@@H]([C@H](C1)C(=O)Nc2ccc(OCc3cc(C)nc4ccccc34)cc2)C(=O)NO	Train
CHEMBL137365	-6.69897	Cc1cc(COc2ccc(NC(=O)[C@H]3CCN(C[C@@H]3C(=O)NO)C(=O)OC4CC4)cc2)c5ccccc5n1	Train
CHEMBL1375425	-4.51286	NC(=O)C1CCN(CC1)c2nc(cs2)c3ccc(Br)cc3	Train
CHEMBL137703	-6.52288	CC(C)C(=O)N1CC[C@@H]([C@H](C1)C(=O)NO)C(=O)Nc2ccc(OCc3cc(C)nc4ccccc34)cc2	Train
CHEMBL1412368	-4.58503	O=C1CC(=O)N(CCc2ccccc2)C(=O)N1CCc3ccccc3	Train
CHEMBL1431	-6.18046	CN(C)C(=N)N=C(N)N	Test
CHEMBL1474834	-4.72354	CN(Cc1csc(C)n1)c2ncnc3ccc(cc23)c4ccc5OCOc5c4	Train
CHEMBL1484	-5.33724	CO\C(=C\1/C(C(=C(C)N=C1C)C(=O)OCCN(C)Cc2ccccc2)c3cccc(c3)[N+](=O)[O-])\O	Train
CHEMBL1503220	-4.66555	CCN1C(=O)c2ccccc2S(=O)c3ccc(cc13)C(=O)NCc4ccc(OC)cc4	Train
CHEMBL1573436	-5.05552	CC(=O)NC(c1cccs1)c2cc(Br)c3cccnc3c2O	Train
CHEMBL1599463	-4.48559	COC(=O)c1ccc2[nH]c(nc2c1)C(F)(F)F	Test
CHEMBL1614725	-5.22475	CC(C)(O)CC(=O)NCCn1ccc2ncnc(Nc3ccc(Oc4cccc(c4)C(F)(F)F)c(Cl)c3)c12	Train
CHEMBL1642641	-6.13077	COC(=O)[C@H](C)NP(=O)(OC[C@H]1O[C@H]([C@H](O)[C@@H]1O)n2ccc3c(ncnc23)c4cccs4)Oc5ccccc5	Train
CHEMBL1642643	-5.95861	C[C@H](NP(=O)(OC[C@H]1O[C@H]([C@H](O)[C@@H]1O)n2ccc3c(ncnc23)c4cccs4)Oc5ccccc5)C(=O)OCc6ccccc6	Train
CHEMBL1649910	-5.52288	COC(=O)N1CCc2c(C1)nc(C)n2[C@H]3C[C@H]4CC[C@@H](C3)N4CC[C@H](NC(=O)C)c5cccc(F)c5	Train
CHEMBL1649922	-5.52288	COC(=O)N1CCc2nc(C)n([C@H]3C[C@H]4CC[C@@H](C3)N4CC[C@H](NC(=O)C)c5ccccc5)c2C1	Train
CHEMBL1649923	-5.30103	CC(C)OC(=O)N1CCc2nc(C)n([C@H]3C[C@H]4CC[C@@H](C3)N4CC[C@H](NC(=O)C)c5ccccc5)c2C1	Train
CHEMBL1649925	-5.39794	COC(=O)N[C@@H](CCN1[C@@H]2CC[C@H]1C[C@H](C2)n3c(C)nc4CCN(Cc34)C(=O)C)c5ccccc5	Train
CHEMBL1649926	-5.22185	COC(=O)N[C@@H](CCN1[C@@H]2CC[C@H]1C[C@H](C2)n3c(C)nc4CCN(Cc34)C(=O)C)c5cccc(F)c5	Train
CHEMBL1649928	-5.39794	CC(=O)N[C@@H](CCN1[C@@H]2CC[C@H]1C[C@H](C2)n3c(C)nc4CN(CCc34)c5ccncn5)c6cccc(F)c6	Train
CHEMBL1649933	-6	CC(=O)N[C@@H](CCN1[C@@H]2CC[C@H]1C[C@H](C2)n3c(C)nc4CN(CCc34)C(=O)C(C)(C)C)c5cccc(F)c5	Train
CHEMBL1650645	-4.85387	Oc1cccc(c1)c2ccc3c(c(O)ccc3c2)c4cccnc4	Train
CHEMBL1650646	-5.09691	COc1ccc(cn1)c2c(O)ccc3cc(ccc23)c4cccc(O)c4	Test
CHEMBL1650951	-5.52288	CC(C)(O)C(=O)N1CCN(CC1)c2ccc(c(c2)C3=C(C(=O)NC3=O)c4c[nH]c5ccccc45)C(F)(F)F	Train
CHEMBL1672611	-4.4437	O=C(Nc1cnc(c2ccncc2)c(n1)c3occc3)C4CC4	Train
CHEMBL1672620	-4.45593	O=C(Nc1cnc(c2ccncc2)c(n1)c3ccccn3)C4CC4	Train
CHEMBL1672621	-4.42022	O=C(Nc1cnc(c2ccncc2)c(n1)c3cccnc3)C4CC4	Train
CHEMBL1672630	-4.48149	Fc1cnccc1c2ncc(NC(=O)C3CC3)nc2c4ccncc4	Train
CHEMBL1672713	-5.97469	CCCCCC[C@H](NC(=O)C)C(=O)N[C@@H](Cc1ccc(O)cc1)C(=O)NCC(=O)NCC(=O)N[C@@H](Cc2ccccc2)C(=O)N[C@@H](CC(C)C)C(=O)N	Test
CHEMBL1672719	-6.11748	CCCCCC[C@H](NC(=O)[C@H](CC(C)C)NC(=O)[C@H](Cc1ccccc1)NC(=O)CNC(=O)CNC(=O)[C@H](Cc2ccc(O)cc2)NC(=O)C)C(=O)N	Train
CHEMBL1673059	-4.4437	NC(=O)C1CCN(CC1)c2c(Cl)cncc2Cl	Train
CHEMBL1682272	-5.08092	CN(CC(=O)N)Cc1onc(n1)c2cn(CC3CCOCC3)c4c(Cl)cccc24	Train
CHEMBL1682668	-6.39794	COC(=O)NC1(CCN(C[C@@H]2C[C@@]2(C(=O)N(C)Cc3ccccc3)c4ccc(Cl)c(Cl)c4)CC1)c5ccccc5	Train
CHEMBL1682670	-6.22185	CNC(=O)NC1(CCN(C[C@@H]2C[C@@]2(C(=O)N(C)Cc3ccccc3)c4ccc(Cl)c(Cl)c4)CC1)c5ccccc5	Train
CHEMBL1682672	-5.88606	CN(Cc1ccccc1)C(=O)[C@]2(C[C@H]2CN3CCC(CC3)(N(C)C(=O)C(=O)N)c4ccccc4)c5ccc(Cl)c(Cl)c5	Train
CHEMBL1682676	-4.56864	CN(Cc1ccc(F)cc1)C(=O)[C@]2(C[C@H]2CN3CCN(CC(=O)N4CCCC4)CC3)c5ccc(Cl)c(Cl)c5	Train
CHEMBL1682677	-4.55284	CN(C)C(=O)CCN1CCN(C[C@@H]2C[C@@]2(C(=O)N(C)Cc3ccc(F)cc3)c4ccc(Cl)c(Cl)c4)CC1	Train
CHEMBL1682678	-5.5376	CN(Cc1ccc(F)cc1)C(=O)[C@]2(C[C@H]2CN3CCN(CC3)C(=O)CN4CCCCC4)c5ccc(Cl)c(Cl)c5	Train
CHEMBL1682680	-4.60206	CN(C)S(=O)(=O)N1CCN(C[C@@H]2C[C@@]2(C(=O)N(C)Cc3ccc(F)cc3)c4ccc(Cl)c(Cl)c4)CC1	Train
CHEMBL1689736	-4.54061	O=C(N1CCCN(Cc2cncn2Cc3ccc(cc3)C#N)CC1)C45CC6CC(CC(C6)C4)C5	Train
CHEMBL1689747	-4.60033	O=C(C1CCCCC1)N2CCC(N(Cc3cncn3Cc4ccc(cc4)C#N)CC2)c5ccccc5	Train
CHEMBL1689748	-5.4437	O=C(N1CCC(N(Cc2cncn2Cc3ccc(cc3)C#N)CC1)c4ccccc4)C56CC7CC(CC(C7)C5)C6	Test
CHEMBL1704063	-4.67366	NC(=O)C1CCN(CC1)c2nnc(s2)c3ccc4OCCCOc4c3	Train
CHEMBL1721157	-4.88273	NC(=O)C1CCN(CC1)c2ncc(s2)c3ccc4OCCCOc4c3	Train
CHEMBL1733803	-4.47108	OC(=O)C1CCN(CC1)c2ncc(s2)c3ccc4OCCCOc4c3	Train
CHEMBL1766846	-4.767	Fc1cccc(CCN2C(=O)CC(=O)N(CCc3cccc(F)c3)C2=O)c1	Train
CHEMBL1774491	-5.20066	CN1C(=O)C=C(N2CCCN(CCCN3c4ccccc4COc5ccc(cc35)C(=O)O)CC2)N(C)C1=O	Test
CHEMBL1774492	-5.52288	CN1C(=O)C=C(N2CCN(CCCN3c4ccccc4COc5ccc(CC(=O)O)cc35)CC2)N(C)C1=O	Train
CHEMBL1774493	-5.79588	CN1C(=O)C=C(N2CCCN(CCCN3c4ccccc4COc5ccc(CC(=O)O)cc35)CC2)N(C)C1=O	Train
CHEMBL1774494	-5.72125	CC(C(=O)O)c1ccc2OCc3ccccc3N(CCCN4CCCN(CC4)C5=CC(=O)N(C)C(=O)N5C)c2c1	Train
CHEMBL1774495	-5.33724	CN1C(=O)C=C(N2CCCN(CCCN3c4ccccc4COc5ccc(cc35)C(C)(C)C(=O)O)CC2)N(C)C1=O	Train
CHEMBL1774496	-5.79588	CN1C(=O)C=C(N2CCCN(CCCN3c4ccccc4OCc5ccc(cc35)C(=O)O)CC2)N(C)C1=O	Test
CHEMBL1774498	-5.58503	CN1C(=O)C=C(N2CCCN(CCCN3c4ccccc4CCc5ccc(CC(=O)O)cc35)CC2)N(C)C1=O	Test
CHEMBL1774501	-5.3279	CN1C(=O)C=C(N2CCN(CC\C=C\3/c4ccccc4COc5ccc(CC(=O)O)cc35)CC2)N(C)C1=O	Train
CHEMBL1774502	-5.39794	CN1C(=O)C=C(N2CCCN(CC\C=C/3\c4ccccc4COc5ccc(CC(=O)O)cc35)CC2)N(C)C1=O	Train
CHEMBL1774504	-5.42022	CN1C(=O)C=C(N2CCCN(CC\C=C/3\c4ccccc4COc5ccc(cc35)C(=O)O)CC2)N(C)C1=O	Test
CHEMBL1774506	-5.31876	CN1C(=O)C=C(N2CCCN(CC\C=C/3\c4ccccc4CCc5ccc(CC(=O)O)cc35)CC2)N(C)C1=O	Train
CHEMBL1774507	-5.16115	CN1C(=O)C=C(N2CCCN(CC\C=C/3\c4ccccc4CCc5ccc(cc35)C(=O)O)CC2)N(C)C1=O	Train
CHEMBL1778291	-5	CNC(=O)c1cc(Oc2ccc3oc(Nc4cccc(c4)C(C)(C)C)nc3c2)ccn1	Train
CHEMBL1778292	-5	CNC(=O)c1cc(Oc2ccc3oc(Nc4ccccc4F)nc3c2)ccn1	Train
CHEMBL1778294	-5	CCc1ccccc1Nc2oc3ccc(Oc4ccnc(c4)C(=O)NC)cc3n2	Train
CHEMBL1778393	-5	CNC(=O)c1cc(Oc2ccc3oc(Nc4ccc(Br)cc4)nc3c2)ccn1	Train
CHEMBL1778394	-5	CCc1ccc(Nc2oc3ccc(Oc4ccnc(c4)C(=O)NC)cc3n2)cc1	Train
CHEMBL1778395	-5	CNC(=O)c1cc(Oc2ccc3oc(Nc4ccc(cc4)C(C)C)nc3c2)ccn1	Train
CHEMBL1778396	-5	CCCCc1ccc(Nc2oc3ccc(Oc4ccnc(c4)C(=O)NC)cc3n2)cc1	Train
CHEMBL1778399	-5	CNC(=O)c1cc(Oc2ccc3oc(Nc4ccc(cc4)N(C)C)nc3c2)ccn1	Train
CHEMBL1778401	-5	CC(C)c1cccc(Nc2oc3ccc(Oc4ccnc(c4)C(=O)N)cc3n2)c1	Test
CHEMBL1778403	-5	CNC(=O)c1cc(Oc2ccc3sc(Nc4cccc(c4)C(C)(C)C)nc3c2)ccn1	Train
CHEMBL1778404	-5	CNC(=O)c1cc(Oc2ccc3sc(Nc4ccc(Cl)cc4)nc3c2)ccn1	Train
CHEMBL1778405	-5	CNC(=O)c1cc(Oc2ccc3sc(Nc4ccc(Br)cc4)nc3c2)ccn1	Train
CHEMBL1778406	-5	CNC(=O)c1cc(Oc2ccc3sc(Nc4ccc(C)cc4)nc3c2)ccn1	Train
CHEMBL1778407	-5	CCCCc1ccc(Nc2nc3cc(Oc4ccnc(c4)C(=O)NC)ccc3s2)cc1	Train
CHEMBL1778409	-5	CNC(=O)c1cc(Oc2ccc3sc(Nc4ccc(OC(F)(F)F)cc4)nc3c2)ccn1	Train
CHEMBL1778410	-5	CC(C)(C)c1cccc(Nc2nc3cc(Oc4ccnc(c4)C(=O)N)ccc3s2)c1	Train
CHEMBL1778411	-5	Brc1ccc(Nc2nc3cc(Oc4ccnc(c4)C(=O)NCCN5CCOCC5)ccc3s2)cc1	Train
CHEMBL1778953	-4.85078	CC(C)NC(=O)CN1C(=O)c2cc(ccc2N=C1c3cccc(Cl)c3)c4cccc(CN5CCCCC5)c4	Train
CHEMBL1778961	-5.16749	COc1cc(ccc1F)C2=Nc3ccc(cc3C(=O)N2CC(=O)NC(C)C)c4cccc(CN(C)C)c4	Train
CHEMBL178	-5.94885	COc1cccc2C(=O)c3c(O)c4C[C@](O)(C[C@H](O[C@H]5C[C@H](N)[C@H](O)[C@H](C)O5)c4c(O)c3C(=O)c12)C(=O)C	Test
CHEMBL1780177	-4.94462	F[C@@H]1CNCC[C@H]1n2cc(c3ccc4c(Cc5c[nH]nc45)c3)c(n2)c6ccncc6	Train
CHEMBL1783889	-4.86646	CC(C)N1CCN(CC1)C(=O)c2ccc(CN3CCCCC3)cc2	Train
CHEMBL1790041	-6.04391	CN\C(=C/[N+](=O)[O-])\NCCSCc1oc(CN(C)C)cc1	Train
CHEMBL1798027	-5.65758	CCCCc1ccc(cc1)c2nc(C)c(s2)\C(=N\N=C(N)N)\C	Train
CHEMBL1800768	-5.97062	CC(C)(N)C(=O)N1CCn2c(C1)nc(c3cccc(F)c3)c2Nc4ccc(F)cc4	Train
CHEMBL1800769	-5.78781	Cc1ccc(Nc2c(nc3CN(CCn23)C(=O)CN)c4ccc(F)cc4)cc1	Train
CHEMBL1800771	-6.35655	NCC(=O)N1CCn2c(C1)nc(c3ccc(F)cc3)c2Nc4ccc(Cl)cc4	Train
CHEMBL1800772	-5.83565	CC(C)(N)C(=O)N1CCn2c(C1)nc(c3ccc(F)cc3)c2Nc4ccc(Cl)cc4	Train
CHEMBL1800773	-6.00436	NCC(=O)N1CCn2c(C1)nc(c3ccc(F)cc3)c2Nc4ccc(F)c(F)c4	Train
CHEMBL1800775	-6.12494	NCC(=O)N1CCn2c(C1)nc(c3ccc(F)cc3)c2Nc4ccc(Cl)c(F)c4	Train
CHEMBL1802190	-5.47886	COC(=O)c1ccc(cc1)c2cc(Cl)c(O[C@H]3O[C@H](CO)[C@@H](O)[C@H](O)[C@@H]3O)c(Cl)c2	Train
CHEMBL1802191	-5.23582	COC(=O)c1ccc(cc1)c2c(Cl)cc(O[C@H]3O[C@H](CO)[C@@H](O)[C@H](O)[C@@H]3O)cc2Cl	Train
CHEMBL1807816	-5.47886	Nc1nc(OC2CCCC2)nc3c1ncn3[C@@H]4O[C@H](CF)[C@@H](O)[C@H]4O	Train
CHEMBL1807848	-5.13906	C[C@H]1O[C@H]([C@H](O)[C@@H]1O)n2cnc3c(N)nc(OC4CCCC4)nc23	Train
CHEMBL1809080	-5.02228	CCC(=O)O[C@H]1C[C@H]2OC[C@@]2(OC(=O)C)[C@H]3[C@H](OC(=O)c4cccc(c4)N=[N+]=[N-])[C@]5(O)C[C@H](OC(=O)[C@H](O)[C@@H](NC(=O)\C(=C\C)\C)c6ccccc6)C(=C([C@@H](O)C(=O)[C@]13C)C5(C)C)C	Train
CHEMBL1818297	-6.30103	CC(C)(C)OC(=O)NC[C@@H]1CC[C@@H](CNC(=O)c2cc(nc3ccccc23)N4CCC(CCN)CC4)CC1	Test
CHEMBL1824936	-5.36653	Cc1ccc(F)c(C)c1Oc2c(C(=O)N3CCNCC3)c4ncccc4n2c5ccccc5	Train
CHEMBL1825096	-4.6968	CS(=O)(=O)Nc1ccc(Nc2ncc3cnn(C4CCCCCC4)c3n2)cn1	Train
CHEMBL1828632	-4.88606	CCCCCn1cc(C(=O)c2cccc3ccccc23)c4ccncc14	Train
CHEMBL1828810	-4.58503	COCCn1cc(C(=O)c2cccc3ccccc23)c4cccnc14	Train
CHEMBL1829335	-4.86967	C[C@@H]1CCCN1CCCOc2ccc(cc2)c3ccc(O)nn3	Train
CHEMBL1835119	-4.67778	CC(C)CN1C(=O)CN(Cc2ccc(cc2)c3cccc(CN4CCCCC4)n3)C1=O	Train
CHEMBL1835222	-4.76195	Fc1ccc(nc1CN2CCS(=O)(=O)CC2)c3ccc(CN4CC(=O)N(C5CC5)C4=O)cc3	Train
CHEMBL1836317	-4.43533	CS(=O)(=O)NC[C@@H]1CC[C@H](CC1)Nc2nc3c(CCSc4ccccc34)s2	Test
CHEMBL188	-4.91721	Cc1c(C(=O)c2cccc3ccccc23)c4cccc5OC[C@@H](CN6CCOCC6)n1c45	Train
CHEMBL191	-5.9393	CCCCc1nc(Cl)c(CO)n1Cc2ccc(cc2)c3ccccc3c4nn[nH]n4	Train
CHEMBL1911333	-5.69897	Cc1ccc(cc1c2ccc3c(NC(=O)C34CCN(CC4)S(=O)(=O)C)c2)c5n[nH]c(C)n5	Train
CHEMBL1911338	-4.58503	Cc1ccc2c(NC3CC3)noc2c1c4ccc5c(NC(=O)C56CCOCC6)c4	Train
CHEMBL1911339	-5	Cc1ccc2c(NC3CC3)noc2c1c4ccc5c(NC(=O)C56CCC(F)(F)CC6)c4	Train
CHEMBL1911341	-4.55284	Cc1ccc2c(N)noc2c1c3ccc4c(NC(=O)C45CCOCC5)c3	Train
CHEMBL1911730	-5.4395	Cc1ccc(cc1)c2cc(nn2c3ccc(cc3)S(=O)(=O)NC(=O)CCc4cccc(c4)N=Nc5ccc(O)c(c5)C(=O)O)C(F)(F)F	Train
CHEMBL1914567	-5.49214	CCCNP(=O)(CCl)OC[C@H]1O[C@H](C[C@@H]1N=[N+]=[N-])N2C=C(C)C(=O)NC2=O	Train
CHEMBL1917584	-5.284	CCCS(=O)(=O)c1ccc(C)c(c1)C#Cc2cc(Cl)ccc2OCC(=O)O	Train
CHEMBL1917592	-4.96658	CCCS(=O)(=O)c1ccc(F)c(c1)C#Cc2cc(Cl)ccc2OCC(=O)O	Test
CHEMBL1923857	-4.46092	Cc1ccnc(SC(F)(F)c2oc3ccccc3n2)n1	Train
CHEMBL1927158	-5.85387	COc1ccccc1N2NC3=CC(=O)N4CCCN(Cc5ccccn5)CC4=C3C2=O	Test
CHEMBL1928243	-4.79588	CC(C)(C)CC(N1CCC(CC1)C(F)(F)F)c2ccc(CC(=O)O)cc2c3ccc(cc3)C(F)(F)F	Train
CHEMBL1928259	-4.39794	CCN1CCN(CC1)S(=O)(=O)c2cnc(OCC(C)C)c(c2)c3nc(O)c4nn(CCOC)c(CC)c4n3	Test
CHEMBL1928262	-4.79588	CCOc1ncc(cc1c2nc(O)c3nn(CCOC)c(CC)c3n2)S(=O)(=O)N4CCN(CC)CC4	Train
CHEMBL1928269	-5.22185	CCCCOc1ncc(cc1c2nc(O)c3nn(C4CN(C)C4)c(CC)c3n2)S(=O)(=O)N5CCN(CC)CC5	Test
CHEMBL1928270	-5.60206	CCOc1ncc(cc1c2nc(O)c3nn(CCN4CCOCC4)c(CC)c3n2)S(=O)(=O)N5CCN(CC)CC5	Train
CHEMBL1935114	-4.85387	C[C@@H]1CCCN1CCCOc2ccc(cc2)C3=NNC(=O)C(C)(C)C3	Train
CHEMBL1939112	-5.94692	C[C@@H](CO)Nc1cc2NC(=O)CCc2cc1S(=O)(=O)Nc3ccc(C)c(Cl)c3	Train
CHEMBL1939222	-4.43533	Oc1cc(COc2cc(Cl)cc(Cl)c2)n[nH]1	Test
CHEMBL1940291	-5.08619	CN(Cc1onc(C)c1)C(=O)c2ccc(Oc3ccc(cc3)C#C[C@]4(O)CN5CCC4CC5)cc2	Test
CHEMBL1945843	-4.86328	C[C@@H]1CCCN1CCCOc2ccc(cc2)C3=CC(=O)N(N=C3)c4ccccn4	Test
CHEMBL1950329	-6.22185	CCOc1ccc(Cc2nc3cc(ccc3n2CC4CCCCC4)N(C)S(=O)(=O)c5cccs5)nc1	Train
CHEMBL1950351	-4.88606	CCS(=O)(=O)n1c2CCN(Cc2c3cc(ccc13)C(=O)N4CCC(C)CC4)C5CCOCC5	Train
CHEMBL1950743	-4.56864	CC1(C)CC(=NNC1=O)c2ccc(OC3CCN(CC3)C4CCC4)cc2	Train
CHEMBL195217	-5.05061	Oc1cccc(c1)c2ccc3cc(O)ccc3c2	Test
CHEMBL1957468	-6	COc1cccc(c1F)c2cccc(c2)C3(N=C(N)N4CCCN=C34)c5ccncc5	Test
CHEMBL1957470	-5.1549	COc1cccc(c1F)c2cccc(c2)C3(N=C(N)N4CC(F)(F)CN=C34)c5ccncc5	Train
CHEMBL1957471	-5.17393	COc1cccc(c1F)c2cccc(c2)[C@@]3(N=C(N)N4CC(F)(F)CN=C34)c5ccncc5	Train
CHEMBL1957474	-5.38722	NC1=NC(C2=NCC(F)(F)CN12)(c3ccc(OC(F)F)cc3)c4cccc(c4)c5cncnc5	Train
CHEMBL1957475	-5.61979	COc1cncc(c1)c2cccc(c2)C3(N=C(N)N4CC(F)(F)CN=C34)c5ccc(OC(F)F)cc5	Train
CHEMBL1957477	-5.09691	COc1ccc(F)c(c1)c2cccc(c2)C3(N=C(N)N4CC(F)(F)CN=C34)c5ccncc5	Train
CHEMBL1957478	-5.48149	COc1ccc(cc1C)C2(N=C(N)N3CC(F)(F)CN=C23)c4ccc(F)c(c4)c5cccnc5	Train
CHEMBL1957479	-4.95861	COc1ccc(cc1)C2(N=C(N)N3CC(F)(F)CN=C23)c4cccc(Br)c4	Train
CHEMBL1957480	-5.07572	COCC#Cc1cccc(c1)C2(N=C(N)N3CC(F)(F)CN=C23)c4ccc(OC(F)F)cc4	Train
CHEMBL1957481	-5.02228	COCCC#Cc1cccc(c1)C2(N=C(N)N3CC(F)(F)CN=C23)c4ccc(OC(F)F)cc4	Test
CHEMBL1983268	-5.61979	CN1CCN(CC1)c2ccc(C(=O)Nc3[nH]nc4ccc(Cc5cc(F)cc(F)c5)cc34)c(NC6CCOCC6)c2	Train
CHEMBL199329	-5.1831	COc1ccc2onc(N3CCN(CCCCNC(=O)c4ccc(cc4)n5ccnc5)CC3)c2c1	Train
CHEMBL199437	-5.34104	N[C@@H](Cc1ccc(cc1)c2ccccc2)C(=O)N3CCSC3	Train
CHEMBL199614	-5.14206	N[C@@H](Cc1ccc(cc1)c2ccc(F)cc2)C(=O)N3CCC[C@H]3C#N	Train
CHEMBL199836	-5.13136	COc1ccc2onc(N3CCN(CCCCNC(=O)c4cc([nH]n4)c5occc5)CC3)c2c1	Test
CHEMBL2001019	-5.065	OCCn1cc(cn1)c2cnc3nnn(Cc4ccc5ncccc5c4)c3n2	Train
CHEMBL2011115	-5.5376	CC(C)N1Cc2c(NCc3ccc(OC(F)(F)F)cc3)nc(nc2C1=O)N4CCN(CC4)C(=O)C	Train
CHEMBL2011118	-5.34679	CC(C)N1Cc2c(N[C@H](C)c3ccc(OC(F)(F)F)cc3)nc(nc2C1=O)N4CCN(CC4)C(=O)C	Train
CHEMBL2011127	-5.5376	CC(C)N1Cc2c(nc(nc2C1=O)N3CCN(CC3)C(=O)C)N(C)Cc4cc5ccccc5cn4	Train
CHEMBL201619	-7.48149	CC(C)C[C@H](NC(=O)[C@H](Cc1ccccc1)NC(=O)CNC(=O)[C@H](C)NC(=O)[C@H](Cc2ccc(O)cc2)NC(=O)C)C(=O)N	Train
CHEMBL2017658	-5.39903	CCOP(=O)(OCC)C(Cc1ccc(F)c(F)c1)c2sc3ccccc3c2C	Train
CHEMBL2017967	-5.73166	Nc1cc(c(cn1)c2cc(Nc3cnc4ccccc4c3)nc(n2)N5CCOCC5)C(F)(F)F	Train
CHEMBL2018015	-5.92445	CC(C)(NC(=O)c1nc(cnc1N)c2cccc(c2)c3ccc(N)nc3)C4CCNCC4	Train
CHEMBL202083	-6.33395	CC(C)C[C@@H]1NC(=O)[C@H](Cc2ccccc2)NC(=O)CNC(=O)[C@H](C)NC(=O)[C@H](Cc3ccc(O)cc3)NC(=O)\C=C/c4ccccc4OCOC1=O	Train
CHEMBL2022292	-5.28316	Cn1c(N)nc2cc(Cl)ccc12	Test
CHEMBL2022463	-6.19382	N[C@@H]1CCCN(C1)c2nc3nccc3c(O)n2Cc4ccccc4C#N	Test
CHEMBL2022464	-5.36051	Cc1cc2c(O)n(Cc3ccccc3C#N)c(nc2n1)N4CCC[C@@H](N)C4	Train
CHEMBL2022467	-5.26122	N[C@@H]1CCCN(C1)c2nc3nc(Br)cc3c(O)n2Cc4ccccc4C#N	Train
CHEMBL2022468	-5.76195	N[C@@H]1CCCN(C1)c2nc3nc(cc3c(O)n2Cc4ccccc4C#N)c5ccc(cc5)C(F)(F)F	Train
CHEMBL2022622	-4.40616	COC(=O)c1ccc2nc(n(C)c2c1)C(F)(F)F	Train
CHEMBL2022671	-5.76955	C[C@@H]1[C@H](O)[C@@](CO)(O[C@H]1N2C=CC(=NC2=O)N)N=[N+]=[N-]	Train
CHEMBL2023067	-5.55129	N[C@@H]1CCCN(C1)c2nc3c(Br)cnc3c(O)n2Cc4ccccc4C#N	Train
CHEMBL2023069	-5.38405	N[C@@H]1CCCN(C1)c2nc3c(cnc3c(O)n2Cc4ccccc4C#N)c5ccncc5	Test
CHEMBL2023071	-5.46344	N[C@@H]1CCCN(C1)c2nc3ccnc3c(O)n2Cc4ccccc4C#N	Train
CHEMBL2029727	-4.63827	CCN(CC(=O)NC1CC1)C(=O)c2ccc3c(c2)c4C[C@@H](CCc4n3C)C5CCOCC5	Train
CHEMBL2029729	-4.92082	CNC(=O)CCCN(C)C(=O)c1ccc2c(c1)c3C[C@@H](CCc3n2C)C4CCOCC4	Test
CHEMBL2030952	-5.42022	COC(=O)N[C@H](C(=O)NN(CC[C@]1(Cc2ccccc2)[C@H](O)CN([C@@H]3[C@H](O)Cc4ccccc34)C1=O)Cc5ccc(cc5)c6cccnc6)C(C)(C)C	Train
CHEMBL2030953	-5.29243	COC(=O)N[C@H](C(=O)NN(CC[C@]1(Cc2ccccc2)[C@@H](O)CN([C@@H]3[C@H](O)Cc4ccccc34)C1=O)Cc5ccc(cc5)c6cccnc6)C(C)(C)C	Test
CHEMBL2030956	-4.65758	COC(=O)N[C@H](C(=O)NN(CCC[C@]1(Cc2ccccc2)[C@H](O)CN([C@@H]3[C@H](O)Cc4ccccc34)C1=O)Cc5ccc(Br)cc5)C(C)(C)C	Test
CHEMBL2031100	-5.35655	COC(=O)N[C@H](C(=O)NN(CCC[C@]1(Cc2ccccc2)[C@H](O)CN([C@@H]3[C@H](O)Cc4ccccc34)C1=O)Cc5ccc(cc5)c6cccnc6)C(C)(C)C	Train
CHEMBL2031102	-5.46852	COC(=O)N[C@H](C(=O)NN(CCC[C@]1(Cc2ccccc2)[C@H](O)CN([C@@H]3[C@H](O)Cc4ccccc34)C1=O)Cc5ccc(cc5)c6ccccn6)C(C)(C)C	Train
CHEMBL2031465	-5.22185	CN1CCN(CC1)c2ccc3N=CN(C(=O)c3c2)c4cc(ccc4C)C(=O)NC5CC5	Train
CHEMBL2031874	-4.91721	CN(C)C(=O)c1ccc(cc1)c2ccc3C(=O)N(CCN4CCCC4)CCc3c2	Train
CHEMBL2042238	-6.69897	OC(=O)CN1C(=O)[C@@]2(NC(=O)N(Cc3cc(Cl)ccc3F)C2=O)c4cc(Cl)ccc14	Train
CHEMBL2042239	-6.22185	CN1C(=O)N(Cc2cc(Cl)ccc2F)C(=O)[C@]13C(=O)N(CC(=O)O)c4ccc(Cl)cc34	Train
CHEMBL205035	-4.43533	Cn1cc(C#N)c2ccccc12	Test
CHEMBL205503	-4.66555	CCC1=C(CCc2ccccc12)c3cccnc3	Test
CHEMBL205523	-7	Cc1cc(COc2ccc(cc2)C(=O)NC3(CC(=O)NO)CCN(CC3)C(C)(C)C)c4ccccc4n1	Train
CHEMBL2057225	-6.02	CC1(C)N(CCn2c(Nc3ccc(F)c(F)c3)c(nc12)c4ccc(F)cc4)C(=O)CN	Train
CHEMBL2058360	-6.12494	NC(=N)SCc1ccccc1Sc2ccccc2CSC(=N)N	Test
CHEMBL2058361	-6.82391	NC(=N)SCc1cc(F)ccc1Sc2ccc(cc2CSC(=N)N)[N+](=O)[O-]	Train
CHEMBL2058362	-6.60206	NC(=N)SCc1ccccc1Sc2ccc(F)cc2CSC(=N)N	Train
CHEMBL2058363	-6.39794	NC(=N)SCc1cc(F)ccc1Sc2ccc(F)cc2CSC(=N)N	Train
CHEMBL2058364	-7	CS(=O)(=O)c1ccc(Sc2ccc(F)cc2CSC(=N)N)c(CSC(=N)N)c1	Train
CHEMBL2058608	-5.83863	Cc1ccc(Sc2ccccc2CSC(=N)N)c(CSC(=N)N)c1	Test
CHEMBL2058610	-6.82391	NC(=N)SCc1cc(F)ccc1Sc2cc(F)c(F)cc2CSC(=N)N	Train
CHEMBL2058622	-6.82391	NC(=N)SCc1cc(F)ccc1Oc2ccc(F)cc2CSC(=N)N	Test
CHEMBL2058623	-6.25964	NC(=N)SCc1ccc(Cl)cc1Oc2ccc(F)cc2CSC(=N)N	Train
CHEMBL2058624	-6.60206	NC(=N)SCc1ccc(F)cc1Oc2ccc(F)cc2CSC(=N)N	Train
CHEMBL2058628	-6.39794	NC(=N)SCc1ccccc1C(=O)c2cc(ccc2CSC(=N)N)[N+](=O)[O-]	Train
CHEMBL205881	-4.83565	C1Cc2ccccc2C=C1c3cccnc3	Train
CHEMBL2058838	-5.53239	Cc1ccc(Nc2c(nc3n2CCN(C(=O)C(C)(C)N)C3(C)C)c4ccc(F)cc4)cc1	Train
CHEMBL2058843	-5.48346	CC1(C)NC(=O)Cn2c(Nc3ccc(F)c(Cl)c3)c(nc12)c4ccc(F)cc4	Test
CHEMBL2058892	-6.12494	NC(=N)SCc1cccc2c3ccc(Br)c(CSC(=N)N)c3sc12	Train
CHEMBL2058910	-4.97881	CCN(C)c1oc2cc(ccc2n1)C(=O)N(CC(C)C)C[C@@H](O)[C@H](Cc3ccccc3)NC(=O)OCc4cncs4	Train
CHEMBL205900	-7	Cc1cc(COc2ccc(cc2)C(=O)NC3(CC(=O)NO)CCN(CC3)C4=NCCS4)c5ccccc5n1	Train
CHEMBL2059115	-4.98297	CC(C)CN(C[C@@H](O)[C@H](Cc1ccccc1)NC(=O)OCc2cncs2)C(=O)c3ccc4ncsc4c3	Test
CHEMBL206070	-4.78781	CC1CC(=Cc2ccccc12)c3cccnc3	Train
CHEMBL206351	-4.86967	COc1ccc2C=C(CCc2c1)c3cccnc3	Test
CHEMBL2064333	-5.50864	Cn1c(Cc2nc(O)cc(n2)N3CCOCC3)nc4cc(F)ccc14	Train
CHEMBL2064344	-5.35655	Oc1cc(nc(Cc2nc3ccccc3n2c4ccccc4)n1)N5CCOCC5	Train
CHEMBL2064348	-5.40894	Cn1c(Cc2nc(O)cc(n2)N3CCOCC3)nc4cccc(c5ccccc5)c14	Train
CHEMBL2064412	-4.4908	Oc1cc(nc(Cc2oc3c(cccc3n2)c4ccccc4)n1)N5CCOCC5	Test
CHEMBL206550	-4.83268	CC1Cc2ccccc2C=C1c3cccnc3	Train
CHEMBL207018	-6.25964	Cc1cc(COc2ccc(cc2)C(=O)NC3(CC(=O)NO)CCN(CCF)CC3)c4ccccc4n1	Train
CHEMBL207075	-6.30103	Cc1cc(COc2ccc(cc2)C(=O)NC3(CC(=O)NO)CCN(CC3)c4ccccc4)c5ccccc5n1	Train
CHEMBL207468	-7	CCN1CCC(CC(=O)NO)(CC1)NC(=O)c2ccc(OCc3cc(C)nc4ccccc34)cc2	Train
CHEMBL207683	-6.25181	CC(C)CC(=O)N1CCC(CC(=O)NO)(CC1)NC(=O)c2ccc(OCc3cc(C)nc4ccccc34)cc2	Test
CHEMBL207999	-6.10237	Cc1cc(COc2ccc(cc2)C(=O)NC3(CC(=O)NO)CCN(CC3)C(=O)CC(C)(C)C)c4ccccc4n1	Train
CHEMBL2086540	-5.95861	C=CC(=O)Nc1ccc(cn1)S(=O)(=O)N2CCN(CC2)C(=O)C3CC3	Train
CHEMBL2087418	-5.85387	COc1cc(C)c(c(C)c1)S(=O)(=O)N(C)CCOCC(=O)N2CCN(CC2)[C@@H]3CN4CCC3CC4	Train
CHEMBL2087420	-5.92082	COc1cc(C)c(c(C)c1)S(=O)(=O)N(C)CCOCC(=O)N2CCN(CC2)C3CC4CCC(C3)N4C	Train
CHEMBL2087421	-5.92082	COc1cc(C)c(c(C)c1)S(=O)(=O)N(C)CCOCC(=O)N2CCN(CC2)C3CCN(C)CC3	Train
CHEMBL2087422	-5.76955	CCN1CCC(CC1)N2CCN(CC2)C(=O)COCCN(C)S(=O)(=O)c3c(C)cc(OC)cc3C	Train
CHEMBL2087424	-5.82391	COc1cc(C)c(c(C)c1)S(=O)(=O)N(C)CCOCC(=O)N2CCN(CC3CCN(C)CC3)CC2	Train
CHEMBL2087425	-5.67778	COc1cc(C)c(c(C)c1)S(=O)(=O)N(C)CCOCC(=O)N2CCN(CCN(C)C)CC2	Train
CHEMBL2087428	-4.86646	COc1cc(C)c(c(C)c1)S(=O)(=O)N(C)CCOCC(=O)N2CCC(CC2)C(C)(C)CN(C)C	Test
CHEMBL2087434	-5.52288	COc1cc(C)c(c(C)c1)S(=O)(=O)N(C)CCOCC(=O)N2CCC(CC2)C3CCN(CC3)C(C)C	Train
CHEMBL2087435	-5.31876	COc1cc(C)c(c(C)c1)S(=O)(=O)N(C)CCOCC(=O)N2CCC(CN3CCN(C)CC3)CC2	Train
CHEMBL2089272	-4.30103	S(c1ncnc2sccc12)c3nnc4ccccn34	Train
CHEMBL2089276	-5.13668	Cc1ccc(cc1)c2cccc(c2)c3nn[nH]n3	Train
CHEMBL208950	-6.88606	COC1=C(C(=O)N(C)N=C1)c2ccc(C[C@H](NC(=O)c3c(Cl)cccc3Cl)C(=O)O)cc2	Train
CHEMBL209446	-4.47625	CN(CCOc1ccccc1Sc2ccccc2)CC(=O)O	Train
CHEMBL209460	-4.48149	CCCc1nn(C)c2c(O)nc(nc12)c3cc(ccc3OCC)C(=O)CN4CCOCC4	Train
CHEMBL210913	-4.70115	CC#Cc1ccc2N(CCCCC(=O)O)C(=O)[C@@H](N([C@H](C)c3ccc(Cl)cc3)C(=O)c2c1)c4ccc(Cl)cc4	Train
CHEMBL210930	-4.52288	CCCCOc1ncc(cc1c2nc(O)c3nn(C4CN(CC)C4)c(CC)c3n2)C(=O)C	Train
CHEMBL211468	-5.61979	CN(C)C(=O)c1cccc(\N=C\2/C(=C(O)C2=Nc3ccccc3)O)c1O	Train
CHEMBL212526	-5.22185	CCC[C@H](CC1(CCCC1)C(=O)NC2(CO)Cc3ccccc3C2)C(=O)O	Test
CHEMBL213122	-5.74473	CC(C)C[C@H](N)c1cc(C)ccc1N2CCN(CC2)C(=O)[C@H](C)Cc3ccc(Cl)cc3	Train
CHEMBL213330	-6.39794	Cc1ccccc1CN(CCN(Cc2cncn2C)c3ccc(cc3)c4ccccc4)S(=O)(=O)c5cn(C)cn5	Train
CHEMBL213979	-5.50864	COc1ccc(cc1)n2nc(C#N)c3N=CN(C(=O)c23)c4ccc(cc4)c5ccccc5CN6CCCC6	Train
CHEMBL214162	-4.99568	CN(C)C(=O)c1cccc(N=C2C(=C(O)/C/2=N\C3CCCC3)O)c1O	Train
CHEMBL214198	-5.22185	CC(C)c1nnc2ccc(cn12)c3c[nH]nc3c4cc(F)ccc4F	Test
CHEMBL214610	-6.39794	Cc1ccccc1CN(CCN(Cc2cncn2C)c3ccc(cc3)C#N)S(=O)(=O)c4cn(C)cn4	Train
CHEMBL2147094	-4.72388	[O-][N+](=O)c1oc(cc1)C2=NOC(C2)c3ccc(N4CCOCC4)c(F)c3	Train
CHEMBL2147097	-4.53077	CN1CCN(C(=O)C1)c2ccc(cc2)C3CC(=NO3)c4oc(cc4)[N+](=O)[O-]	Train
CHEMBL2147098	-4.45668	CN1CCN(C(=O)C1)c2ccc(cn2)C3CC(=NO3)c4oc(cc4)[N+](=O)[O-]	Train
CHEMBL2147100	-4.89825	[O-][N+](=O)c1oc(cc1)C2=NOC(C2)c3ccc(cc3)N4CCOCC4=O	Train
CHEMBL2148049	-5.44794	CC(C)(C(=O)NCCn1ccc2ncnc(Nc3ccc(Oc4cccc(c4)C(F)(F)F)c(Cl)c3)c12)S(=O)(=O)C	Train
CHEMBL2148052	-5.27819	CC(C)(C(=O)NCCn1ccc2ncnc(Nc3ccc(Oc4cccc(Cl)c4)c(Cl)c3)c12)S(=O)(=O)C	Train
CHEMBL2151048	-6.09691	Oc1cc(nc(CC(=O)Nc2ccc(F)c(Br)c2)n1)N3CCOCC3	Test
CHEMBL2151919	-5.85387	Cc1cccc(NC(=O)Cc2nc(O)cc(n2)N3CCOCC3)c1	Train
CHEMBL2151924	-6.09691	Oc1cc(nc(CC(=O)Nc2ccc(F)c(F)c2)n1)N3CCOCC3	Test
CHEMBL2151926	-6.09691	Oc1cc(nc(CC(=O)Nc2ccc(F)c(Cl)c2)n1)N3CCOCC3	Train
CHEMBL2152522	-4.9914	C1CCN(CC1)[C@H]([C@@H](N2CCCCC2)c3ccccc3)c4ccccc4	Train
CHEMBL2152524	-4.87615	C1CCN(C1)[C@H]([C@@H](N2CCCC2)c3ccccc3)c4ccccc4	Train
CHEMBL2152525	-4.85387	C1CCN(C1)[C@@H]([C@H](N2CCCC2)c3ccccc3)c4ccccc4	Train
CHEMBL2152903	-4.95861	CCN1C=C(C=C(C)C1=O)[C@@]2(N=C(N)c3c(F)cccc23)c4cccc(c4)c5cncc(c5)C#CC	Train
CHEMBL2153173	-4.56864	CCCSc1ncccc1C(=O)NC2CCCCC2	Train
CHEMBL2153174	-5	Fc1cccc(F)c1CS(=O)(=O)N2CCN(CC2)c3ncccc3C(F)(F)F	Test
CHEMBL215769	-5.95861	Cn1cnc(c1)S(=O)(=O)N(CCN(Cc2cncn2C)c3ccc(cc3)C#N)Cc4ccccc4	Test
CHEMBL2158253	-5.25181	CC(=O)N[C@@H](Cc1ccccc1)[C@H](O)CNC2CC(C)(C)Oc3sc(CC(C)(C)C)cc23	Test
CHEMBL2158256	-5.82391	CC(=O)N[C@@H](Cc1ccccc1)[C@H](O)CNC2CC(C)(C)Cc3nn(CC(C)(C)C)cc23	Train
CHEMBL2163999	-5.14874	N[C@@H]1CC[C@H](CC1)Nc2cc(Nc3ccc(F)c(Cl)c3)n4nccc4n2	Train
CHEMBL2164565	-4.37675	CCN(CCO)C(=O)c1cc2cccnn2c1c3cccc(c3)C(F)(F)F	Train
CHEMBL2165062	-5.72125	O=C1C=Cc2ccc(cc2N1CCN3CCC(CC3)NCc4cc5OCCOc5cn4)C#N	Train
CHEMBL2170805	-5.68194	CN(C)CCNc1cnc2nnn(Cc3ccc4ncccc4c3)c2n1	Train
CHEMBL2170807	-4.61798	OC1CCN(C1)c2cnc3nnn(Cc4ccc5ncccc5c4)c3n2	Train
CHEMBL2170809	-4.5867	CN(C)CCOc1cnc2nnn(Cc3ccc4ncccc4c3)c2n1	Train
CHEMBL2170816	-4.92812	Cn1cc(cn1)c2cnc3nnn(Cc4ccc5ncccc5c4)c3n2	Train
CHEMBL2170820	-4.46218	CC(C)(O)Cn1cc(cn1)c2cnc3nnn(Cc4ccc5ncccc5c4)c3n2	Test
CHEMBL2170946	-4.33255	CN(C)CCn1cc(cn1)c2cnc3nnn(Cc4ccc5ncccc5c4)c3n2	Train
CHEMBL2170948	-4.65956	O=C1CCCN1CCn2cc(cn2)c3cnc4nnn(Cc5ccc6ncccc6c5)c4n3	Train
CHEMBL2170949	-5.50864	C(c1ccc2ncccc2c1)n3nnc4ncc(nc34)c5cnn(c5)[C@@H]6CCNC6	Train
CHEMBL2170950	-5.95078	C(c1ccc2ncccc2c1)n3nnc4ncc(nc34)c5cnn(c5)C6CCNCC6	Train
CHEMBL2170951	-4.39254	C(c1ccc2ncccc2c1)n3nnc4nccnc34	Train
CHEMBL2170954	-4.68825	CCNc1cnc2nnn(Cc3ccc4ncccc4c3)c2n1	Train
CHEMBL2170955	-5.5544	OCCNc1cnc2nnn(Cc3ccc4ncccc4c3)c2n1	Train
CHEMBL2177113	-4.37675	NC1=NC(c2cccc(c2)c3cncnc3)(c4ccnc(c4)C5CC5)c6cccc(F)c16	Test
CHEMBL2177159	-4.69897	COCCNS(=O)(=O)c1ccc(cc1)c2cnc(N)c(n2)C(=O)Nc3cccnc3	Test
CHEMBL2177167	-4.95861	CCN(CCN(C)C)S(=O)(=O)c1ccc(cc1)c2cnc(N)c(n2)C(=O)Nc3cccnc3	Train
CHEMBL2177172	-4.60206	CN1CCN(CC1)S(=O)(=O)c2ccc(cc2)c3cncc(n3)C(=O)Nc4cccnc4	Train
CHEMBL2177173	-5.63827	CN1CCN(CC1)S(=O)(=O)c2ccc(cc2)c3cnc(N)c(n3)C(=O)Nc4cnccc4CN5CCCC5	Test
CHEMBL2177180	-4.85387	COCCCNC(=O)c1nc(cnc1N)c2ccc(cc2)S(=O)(=O)N3CCN(C)CC3	Train
CHEMBL2177302	-5.29243	CCN1C=C(C=C(C)C1=O)C2(N=C(N)c3c(F)cccc23)c4cccc(c4)c5cncc(c5)C#N	Test
CHEMBL2177303	-5.05061	CCN1C=C(C=C(C)C1=O)[C@@]2(N=C(N)c3c(F)cc(F)cc23)c4cccc(c4)c5cncc(c5)C#CC	Test
CHEMBL2177304	-4.92082	CCN1C=C(C=C(C)C1=O)[C@@]2(N=C(N)c3c(F)cccc23)c4cccc(c4)C#CC5CC5	Train
CHEMBL2177904	-4.65758	NC1=N[C@](c2ccncc2)(c3cccc(c3)c4cncnc4)c5cccc(F)c15	Train
CHEMBL2177905	-4.61979	NC1=NC(c2ccncc2)(c3cccc(c3)c4cncc(F)c4)c5cccc(F)c15	Train
CHEMBL2177906	-4.40894	NC1=NC(c2cccc(c2)c3cncnc3)(c4ccnc(c4)C(F)(F)F)c5cccc(F)c15	Train
CHEMBL2177907	-4.79588	NC1=NC(c2cccc(c2)c3cncc(c3)C#N)(c4ccnc(c4)C(F)(F)F)c5cccc(F)c15	Train
CHEMBL2177909	-4.52288	NC1=N[C@](c2ccnc(c2)C(F)(F)F)(c3ccc(F)c(c3)c4cncnc4)c5cccc(F)c15	Test
CHEMBL2177910	-4.72125	Cc1cc(cc(C)n1)C2(N=C(N)c3c(F)cccc23)c4cccc(c4)c5cncnc5	Train
CHEMBL2177911	-4.67778	COc1cc(ccn1)C2(N=C(N)c3c(F)cccc23)c4cccc(c4)c5cncnc5	Test
CHEMBL2177912	-4.56864	NC1=NC(c2cccc(c2)c3cncnc3)(c4ccnc(c4)C(F)F)c5cccc(F)c15	Train
CHEMBL2177913	-4.46852	NC1=N[C@@](c2cccc(c2)c3cncnc3)(c4ccnc(c4)C(F)F)c5cccc(F)c15	Test
CHEMBL2177914	-4.4318	NC1=N[C@@](c2cccc(c2)c3cncnc3)(c4ccnc(c4)C(F)F)c5cc(F)cc(F)c15	Train
CHEMBL2177915	-5.3279	CC#Cc1cncc(c1)c2cccc(c2)C3(N=C(N)c4c(F)cccc34)c5ccnc(c5)C(F)F	Train
CHEMBL2177916	-4.92082	COc1ccc(cc1)C2(N=C(N)c3c(F)cccc23)c4cccc(c4)c5cncnc5	Test
CHEMBL2177917	-4.48149	COc1c(C)cc(nc1C)C2(N=C(N)c3c(F)cccc23)c4cccc(c4)c5cncnc5	Train
CHEMBL2177918	-4.63827	COc1c(C)cc(cc1C#N)C2(N=C(N)c3c(F)cccc23)c4cccc(c4)c5cncnc5	Train
CHEMBL2178685	-4.50307	CS(=O)(=O)N1Cc2ccc(cc2C1)S(=O)(=O)c3ccc4OCCOc4c3	Train
CHEMBL2178934	-4.42022	NC(=O)c1cncc(n1)c2ccc(cc2)[C@@H]3CC[C@@H](CCO)CC3	Train
CHEMBL2178939	-5.69897	Cc1nc(C)c(nc1C(=O)N)c2ccc(cc2)[C@@H]3CC[C@@H](CC(=O)NS(=O)(=O)C)CC3	Train
CHEMBL2180015	-4.72125	CC#Cc1ccnc(c1)c2cc(ccc2O)C3(N=C(C)C(=N3)N)C4CC4	Train
CHEMBL2180017	-4.42022	CC(C)C1=NC(C)(N=C1N)c2cccc(c2)c3cccnc3	Test
CHEMBL2180018	-4.46852	COc1cccc(c1)c2cccc(c2)C3(C)N=C(C)C(=N3)N	Train
CHEMBL2180019	-4.52288	CC1=NC(C)(N=C1N)c2cccc(c2)c3cccnc3	Train
CHEMBL2180020	-4.52288	CC(C)C1=NC(N=C1N)(c2ccccc2)c3cccc(c3)c4cncnc4	Test
CHEMBL2180021	-4.52288	COc1ccc(cc1)C2(N=C(N)C(=N2)C(C)C)c3cccc(c3)c4cncnc4	Test
CHEMBL2180023	-4.39794	COc1cccc(c1)c2cccc(c2)C3(N=C(C)C(=N3)N)c4ccncc4	Train
CHEMBL2180024	-4.38722	CC1=NC(N=C1N)(c2ccc(F)cc2)c3cccc(c3)c4cccnc4	Train
CHEMBL2180025	-4.67778	COc1ccc(cc1)C2(N=C(C)C(=N2)N)c3cccc(c3)c4cncnc4	Train
CHEMBL2180026	-4.55284	COc1ccc(cc1)C2(N=C(C)C(=N2)N)c3cccc(c3)c4cccnc4	Train
CHEMBL2180027	-4.72125	COc1ccc(cc1C)C2(N=C(C)C(=N2)N)c3cccc(c3)c4cncnc4	Test
CHEMBL2180028	-4.55284	COc1c(C)cc(cc1C)C2(N=C(C)C(=N2)N)c3cccc(c3)c4cncnc4	Test
CHEMBL2180029	-4.67778	COc1c(C)cc(cc1C)[C@@]2(N=C(C)C(=N2)N)c3cccc(c3)c4cncnc4	Train
CHEMBL2180030	-4.65758	COc1c(C)cc(cc1C)[C@]2(N=C(C)C(=N2)N)c3cccc(c3)c4cncnc4	Test
CHEMBL2180031	-4.92082	COc1c(C)cc(cc1C)C2(N=C(C)C(=N2)N)c3cccc(c3)c4cncc(c4)C#CC	Train
CHEMBL2180032	-4.50864	CC1=N[C@](Cc2ccccc2)(N=C1N)c3cccc(c3)c4cncnc4	Train
CHEMBL2180034	-4.38722	CC1=NC(N=C1N)(C2CCCCC2)c3cccc(c3)c4cccnc4	Train
CHEMBL2180035	-4.65758	COc1cccc(c1)c2cccc(c2)C3(N=C(C)C(=N3)N)C4CCOCC4	Train
CHEMBL2180036	-5.52288	COc1cccc(c1)c2cccc(c2)C3(N=C(C)C(=N3)N)C4CCN(CC4)C(=O)C	Train
CHEMBL2180299	-5.10791	ONC(=O)CCC1=CCN(Cc2ccc(F)cc2)C1=O	Test
CHEMBL2181097	-6.22185	OC(=O)c1ccc(cc1)N2CCN(CC2)S(=O)(=O)c3ccc4NC(=O)Cc4c3	Train
CHEMBL2181239	-5.1707	Clc1ccc(Cl)c(Oc2ccncc2C(=O)N3CCN(C4CC4)c5ccccc35)c1	Test
CHEMBL2181330	-4.79588	C(CN1CCCC1)Oc2ccc3Nc4nccc(n4)c5cccc(COC\C=C/COCc2c3)c5	Train
CHEMBL219916	-5.11163	Oc1nc2ccccc2n1CCCN3CCC(CC3)n4c(O)nc5cc(Cl)ccc45	Test
CHEMBL220101	-5.39794	CN1C(=O)NC(=O)[C@]12Cc3ccc(NC(=O)CN4C(=O)N(C5CCOC5)c6ccccc46)cc3C2	Train
CHEMBL220179	-4.65758	CCCS(=O)(=O)N1CCC(CNC(=O)C2CC2)(CC1)C(=O)N3CCOCC3	Train
CHEMBL2204343	-4.70333	O[Si]1(CCN(CCCC(=O)c2ccc(F)cc2)CC1)c3ccc(Cl)cc3	Train
CHEMBL2204471	-5.67778	Cc1c(C2=NN(Cc3ccc(F)cc3F)C(=O)C=C2)c4cc(F)ccc4n1CC(=O)O	Train
CHEMBL2205146	-5.36653	Cc1c(CC2=NN(Cc3ccccc3)C(=O)C=C2)c4cc(F)ccc4n1CC(=O)O	Train
CHEMBL220701	-5.72125	CCNC(=O)N1CCC(CC1)NS(=O)(=O)c2ccc(NC(=O)c3ccccc3C)c4ccccc24	Train
CHEMBL220948	-4.65758	CCCS(=O)(=O)N1CCC(CNC(=O)c2ccccc2)(CC1)C(=O)N3CCOCC3	Train
CHEMBL221959	-5	C[C@@H]1CCN(C[C@@H]1N(C)c2ncnc3[nH]ccc23)C(=O)CC#N	Train
CHEMBL2220442	-5.46534	CC(C)n1c(\C=C\C(O)CC(O)CC(=O)O)c(c2ccc(F)cc2)c3ccccc13	Train
CHEMBL222079	-5.25964	CN(C)Cc1ccccc1c2ccc(cc2)N3CCc4c(C3=O)n(nc4C(F)(F)F)c5cccc(c5)C(=O)N	Test
CHEMBL222517	-4.65758	CCCS(=O)(=O)N1CCC(CNC(=O)c2c(F)cccc2F)(CC1)C(=O)N3CCOCC3	Train
CHEMBL222899	-4.65758	CCCS(=O)(=O)N1CCC(CNC(=O)c2ccc(F)cc2Cl)(CC1)C(=O)N3CCOCC3	Train
CHEMBL223492	-4.65758	CCCS(=O)(=O)N1CCC(CNC(=O)c2ccc(cc2F)C(F)(F)F)(CC1)C(=O)N3CCOCC3	Train
CHEMBL223596	-4.65758	CCCS(=O)(=O)N1CCC(CNC(=O)c2ccc(F)cc2C(F)(F)F)(CC1)C(=O)N3CCOCC3	Train
CHEMBL223743	-4.65758	CCCS(=O)(=O)N1CCC(CNC(=O)c2c(F)cccc2Cl)(CC1)C(=O)N3CCOCC3	Test
CHEMBL224670	-4.92082	COCC[C@H](CC1(CCCC1)C(=O)NCCCc2ccc(F)cc2)C(=O)O	Train
CHEMBL225084	-6	COCC[C@H](CC1(CCCC1)C(=O)NC2(CO)Cc3ccccc3C2)C(=O)O	Test
CHEMBL225085	-4.92082	COCC[C@H](CC1(CCCC1)C(=O)NCCCc2ccc(Cl)cc2)C(=O)O	Test
CHEMBL227134	-5.4318	CS(=O)(=O)Nc1ccc(CCN(CCOc2ccc(NS(=O)(=O)C)cc2)c3ccc(c4nonc34)[N+](=O)[O-])cc1	Train
CHEMBL228605	-5.65758	OC(=O)CC(c1cccnc1)n2ccc3c(CCc4ccc5CCCNc5n4)cccc23	Test
CHEMBL229212	-4.60206	CC(C)CCNC(=O)c1ccc(nn1)N2CCN(CC2)C(=O)c3ccccc3C(F)(F)F	Test
CHEMBL2297450	-4.84164	COc1cc(ccc1O)C2Oc3ccc4C(=O)c5ccccc5Oc4c3OC2CO	Train
CHEMBL230324	-4.74473	O=C(NCCCN1CCOCC1)[C@@H](Cc2ccccc2)NC(=O)C3(CCCC3)NC(=O)c4ccc(cc4)c5ccccc5	Train
CHEMBL230381	-6	C[C@H](Cc1cccc(CC(=O)NC2Cc3ccccc3C2)c1)NC[C@H](O)c4ccc(O)c(CO)c4	Train
CHEMBL230383	-5.69897	C[C@H](Cc1cccc(CC(=O)NCc2cc(ccc2F)C(F)(F)F)c1)NC[C@H](O)c3ccc(O)c(CO)c3	Test
CHEMBL230490	-6	C[C@H](Cc1cccc(CC(=O)NCc2ccc(Cl)c(Cl)c2)c1)NC[C@H](O)c3ccc(O)c(CO)c3	Train
CHEMBL230533	-5	COc1ccc(CCC2(CC(=O)C(=C(O)O2)Cc3nc4nc(C)cc(C)n4n3)C5CCCC5)cc1Cl	Train
CHEMBL230596	-6	C[C@H](Cc1cccc(CC(=O)NCc2cc(Cl)cc(Cl)c2)c1)NC[C@H](O)c3ccc(O)c(CO)c3	Train
CHEMBL2312140	-5.10513	COc1cc(Nc2ncc(Cl)c(n2)c3cccc(CC#N)c3)ccc1N4CCN(C)CC4	Train
CHEMBL2312142	-4.82102	COc1cc(Nc2cc(ccn2)c3cccc(c3)C#N)ccc1N4CCN(C)CC4	Train
CHEMBL2313472	-5.30671	COc1cc(Sc2c([nH]c3ccccc23)c4ccncc4)cc(OC)c1OC	Train
CHEMBL2313790	-5.2392	COc1cc(Sc2c([nH]c3ccccc23)n4ccnc4)cc(OC)c1OC	Train
CHEMBL2313792	-4.87664	COc1cc(Sc2c([nH]c3ccccc23)n4cncn4)cc(OC)c1OC	Train
CHEMBL2315096	-4.88606	FC(F)(F)c1ccccc1C(=O)N2CCN(CC2)c3ccc(nn3)C(=O)NCCCCC4CC4	Train
CHEMBL2315099	-4.65758	CCCCCNC(=O)c1ccc(nn1)N2CCN(CC2)C(=O)c3ccccc3C(F)(F)F	Train
CHEMBL2315100	-4.69897	CCCCCCNC(=O)c1ccc(nn1)N2CCN(CC2)C(=O)c3ccccc3C(F)(F)F	Train
CHEMBL2315103	-4.88606	FC(F)(F)c1ccccc1C(=O)N2CCN(CC2)c3ccc(nn3)C(=O)Nc4ccccc4	Train
CHEMBL2315107	-4.65758	FC(F)(F)c1ccccc1C(=O)N2CCN(CC2)c3ccc(nn3)C(=O)NCC(=O)c4ccccc4	Train
CHEMBL2315110	-4.60206	FC(F)(F)c1ccccc1C(=O)N2CCN(CC2)c3ccc(nn3)C(=O)Nc4nc5ccccc5[nH]4	Train
CHEMBL2315112	-4.5376	FC(F)(F)c1ccccc1C(=O)N2CCN(CC2)c3ccc(nn3)C(=O)NCc4nccs4	Train
CHEMBL2315116	-4.74473	FC(F)(F)c1oc(CNC(=O)c2ccc(nn2)N3CCN(CC3)C(=O)c4ccccc4C(F)(F)F)cc1	Train
CHEMBL2315129	-4.55284	Fc1ccc(Cl)c(c1)C(=O)N2CCN(CC2)c3ccc(nn3)C(=O)NCCC4CC4	Train
CHEMBL2315137	-4.69897	Fc1cccc(C(=O)N2CCN(CC2)c3ccc(nn3)C(=O)NCCC4CC4)c1C(F)(F)F	Train
CHEMBL2315412	-4.65758	Fc1ccc(C(=O)N2CCN(CC2)c3ccc(nn3)C(=O)NCCC4CC4)c(c1)C(F)(F)F	Train
CHEMBL2316380	-4.30103	O=C(NCC1CCC1)c2nccnc2NC(=O)c3ccc(Cn4ccnn4)c5ccccc35	Train
CHEMBL2316382	-4.45593	COc1ccc(NC(=O)c2ccc(CS(=O)C)c3ccccc23)c(n1)C(=O)NCC4CCOCC4	Train
CHEMBL2322494	-5.82391	OCc1cccc(NS(=O)(=O)c2ccc(cc2)c3ccc(Cl)cc3Cl)c1	Train
CHEMBL2323802	-5.33489	CC(C)OC(=O)C1=CN(C2CC2)c3cc(N4CCNCC4)c(F)cc3C1=O	Train
CHEMBL2323805	-4.83357	CCCCCCOC(=O)C1=CN(C2CC2)c3cc(N4CCNCC4)c(F)cc3C1=O	Train
CHEMBL2325697	-4.63827	C[C@@H]1COCCN1c2cc(nc(n2)c3cccc4[nH]ccc34)C5(CC5)S(=O)(=O)C	Train
CHEMBL2325703	-4.79588	CC(C)(c1cc(nc(n1)c2cccc3[nH]ccc23)N4CCOCC4)S(=O)(=O)C	Train
CHEMBL2325704	-4.67778	CS(=O)(=O)C1(CC1)c2cc(nc(n2)c3cccc4[nH]ccc34)N5CCOCC5	Train
CHEMBL2325705	-4.55284	CS(=O)(=O)C1(CCOCC1)c2cc(nc(n2)c3cccc4[nH]ccc34)N5CCOCC5	Train
CHEMBL2326175	-4.74473	CN1CCC(CC1)c2cn(c3ccc(F)cc3)c4ccc(cc24)c5ncn(C)n5	Train
CHEMBL2332719	-4.79048	CN1C(=CC(=C(C1=O)c2ccc(C[C@H](NC(=O)c3c(Cl)cccc3Cl)C(=O)OCCN4CCOCC4)cc2)C(F)(F)F)C	Train
CHEMBL2332720	-5.01773	CCN(CC)CCOC(=O)[C@H](Cc1ccc(cc1)C2=C(C=C(C)N(C)C2=O)C(F)(F)F)NC(=O)c3c(Cl)cccc3Cl	Train
CHEMBL2332721	-4.78252	CN1C(=CC(=C(C1=O)c2ccc(C[C@H](NC(=O)c3c(Cl)cccc3Cl)C(=O)OCCCN4CCOCC4)cc2)C(F)(F)F)C	Train
CHEMBL2332722	-4.56067	CC(OC(=O)C)OC(=O)[C@H](Cc1ccc(cc1)C2=C(C=C(C)N(C)C2=O)C(F)(F)F)NC(=O)c3c(Cl)cccc3Cl	Train
CHEMBL2332729	-4.56703	CCOC(=O)[C@H](Cc1ccc(cc1)C2=C(C=C(C)N(C)C2=O)C(F)(F)F)NC(=O)c3c(Cl)cccc3Cl	Train
CHEMBL2332733	-4.64207	COCCCOC(=O)[C@H](Cc1ccc(cc1)C2=C(C=C(C)N(C)C2=O)C(F)(F)F)NC(=O)c3c(Cl)cccc3Cl	Train
CHEMBL2332734	-5.20066	CN(C)C(=O)COC(=O)[C@H](Cc1ccc(cc1)C2=C(C=C(C)N(C)C2=O)C(F)(F)F)NC(=O)c3c(Cl)cccc3Cl	Train
CHEMBL2332753	-4.73755	CCOC(=O)[C@H](Cc1ccc(cc1)C2=C(C)N(C)C(=O)N(C)C2=O)NC(=O)c3c(Cl)cccc3Cl	Train
CHEMBL2333168	-5.87615	CN1C(=C(C(=O)N(C)C1=O)c2ccc(C[C@H](NC(=O)c3c(Cl)cccc3Cl)C(=O)O)cc2)C	Train
CHEMBL2333173	-6.11351	CN1C(=C(C(=O)N(C)C1=O)c2ccc(C[C@H](NC(=O)c3c(F)cccc3F)C(=O)O)cc2)C	Train
CHEMBL2333602	-5.09583	CCCCn1c(cn2c3C(=O)NC(=O)N(C)c3nc12)c4cc(ccc4C)c5cccc6[nH]ncc56	Train
CHEMBL2333603	-4.36957	CCCCn1c(cn2c3C(=O)NC(=O)N(C)c3nc12)c4ccccc4C	Train
CHEMBL2338347	-5.47366	CS(=O)(=O)c1ccc(cc1Cl)[C@@H](CC2CCCC2)C(=O)Nc3cnc(cn3)[C@H](O)CO	Train
CHEMBL2338351	-4.95861	CN1CCc2c(C1)cccc2C(=O)NCC3(CCCCC3)N4CCN(CC4)c5ccccc5	Train
CHEMBL234479	-4.87746	Oc1ccc(cc1)c2ccc(cc2)c3[nH]nc4c3Cc5cc(ccc45)C(=O)NCc6ccccn6	Train
CHEMBL2349179	-6	CC(C)C[C@H](CO)Nc1nc(S[C@@H](C)c2cc(Cl)ccn2)nc3nc(N)sc13	Train
CHEMBL2349184	-6	CC(C)C[C@H](CO)Nc1nc(nc2nc(O)sc12)S(=O)(=O)Cc3ccccc3	Train
CHEMBL2349185	-6	CC(C)C[C@H](CO)Nc1nc(nc2nc(O)sc12)S(=O)Cc3ccccc3	Train
CHEMBL2349307	-5.79588	CC(C)C[C@H](CO)Nc1nc(SCc2ccccn2)nc3nc(N)sc13	Test
CHEMBL23550	-6.05552	Nc1nc(O)c2ncn([C@@H]3C[C@H](CO)[C@H]3CO)c2n1	Train
CHEMBL235515	-5.56384	NC(=O)[C@H](Cc1ccccc1)N2CCNC(=O)CCCN[C@@H](Cc3ccccc3)C(=O)NCC(=O)NCC(=O)NCC(=O)NCC2=O	Train
CHEMBL235999	-7.52288	CC(C)C[C@@H]1NC(=O)[C@@H](Cc2ccccc2)NC(=O)[C@H](CC(=O)O)NC(=O)CNC(=O)[C@H](CCCN=C(N)N)NC(=O)CNC1=O	Test
CHEMBL236213	-7.52288	CC(C)C[C@@H]1N(C)C(=O)[C@@H](Cc2ccccc2)N(C)C(=O)[C@H](CC(=O)O)NC(=O)CNC(=O)[C@H](CCCN=C(N)N)NC(=O)CNC1=O	Test
CHEMBL237056	-7.52288	CC(C)C[C@@H]1NC(=O)[C@@H](Cc2ccccc2)NC(=O)[C@H](CC(=O)O)NC(=O)CNC(=O)[C@H](CCCN=C(N)N)N(C)C(=O)CNC1=O	Train
CHEMBL237057	-7.52288	CC(C)C[C@@H]1N(C)C(=O)[C@@H](Cc2ccccc2)NC(=O)[C@H](CC(=O)O)NC(=O)CNC(=O)[C@H](CCCN=C(N)N)N(C)C(=O)CNC1=O	Train
CHEMBL237224	-6.55284	CN[C@@H](Cc1ccccc1)C(=O)N[C@@H](C)C(=O)N[C@@H](C)C(=O)N[C@@H](C)C(=O)N[C@@H](C)C(=O)N(C)[C@@H](Cc2ccccc2)C(=O)N	Train
CHEMBL237226	-5.76955	CNCc1ccccc1c2ccc(cc2)N3CCc4c(nn(c5ccc(OC)cc5)c4C3=O)C(=O)N	Train
CHEMBL237272	-7.52288	CC(C)C[C@@H]1NC(=O)[C@@H](Cc2ccccc2)N(C)C(=O)[C@H](CC(=O)O)NC(=O)CNC(=O)[C@H](CCCN=C(N)N)N(C)C(=O)CNC1=O	Train
CHEMBL237413	-6.06048	CN[C@@H](Cc1ccccc1)C(=O)N[C@@H](C)C(=O)N[C@@H](C)C(=O)NCC(=O)NCC(=O)N(C)[C@@H](Cc2ccccc2)C(=O)N	Train
CHEMBL237414	-6.33724	CN[C@@H](Cc1ccccc1)C(=O)N(C)CC(=O)N(C)CC(=O)NCC(=O)NCC(=O)N(C)[C@@H](Cc2ccccc2)C(=O)N	Train
CHEMBL237420	-6.04576	COc1ccc(cc1)n2nc(C(=O)N)c3CCN(C(=O)c23)c4ccc(cc4)c5ccccc5CN(CCO)CCO	Test
CHEMBL2376303	-5.24795	CC[C@]1(C)NC(=O)c2cc(ccc2NC1=O)S(=O)(=O)Nc3ccc(F)cc3F	Train
CHEMBL2376311	-4.4437	CCC1(C)NC(=O)c2cc(ccc2NC1=O)S(=O)(=O)N(C)c3ccccc3	Train
CHEMBL2376313	-5.09151	CCC1(C)N(C)C(=O)c2cc(ccc2NC1=O)S(=O)(=O)Nc3ccc(F)cc3F	Train
CHEMBL2376320	-5.50864	CC[C@]1(C)NC(=O)c2cc(ccc2NC1=O)S(=O)(=O)Nc3ccc(cc3)C(F)(F)F	Train
CHEMBL2376322	-5.61979	CCC1(C)NC(=O)c2cc(ccc2NC1=O)S(=O)(=O)Nc3ccccc3	Train
CHEMBL2376325	-5.25964	CCC1(C)NC(=O)c2cc(ccc2NC1=O)S(=O)(=O)Nc3ccc(Cl)cc3	Train
CHEMBL2376327	-5.19382	CCC1(C)NC(=O)c2cc(ccc2NC1=O)S(=O)(=O)Nc3ccccc3Cl	Train
CHEMBL2376329	-5.82391	CCC1(C)NC(=O)c2cc(ccc2NC1=O)S(=O)(=O)Nc3ccc(OC)cc3	Train
CHEMBL237901	-7.52288	CC(C)C[C@@H]1NC(=O)[C@@H](Cc2ccccc2)N(C)C(=O)[C@H](CC(=O)O)NC(=O)CNC(=O)[C@H](CCCN=C(N)N)NC(=O)CNC1=O	Train
CHEMBL2380438	-4.76955	CC1(Oc2ccccc2C(=N1)N)c3cccc(c3)c4cccnc4	Train
CHEMBL2380440	-4.40894	CC1(Oc2cccc(F)c2C(=N1)N)c3cccc(c3)c4cncnc4	Train
CHEMBL2380441	-4.63827	CC1(Oc2cccc(F)c2C(=N1)N)c3cccc(c3)c4cccnc4	Train
CHEMBL2380442	-4.40894	CC1(Sc2ccccc2C(=N1)N)c3cccc(c3)c4cncnc4	Train
CHEMBL2380445	-4.67778	CC1(SCCC(=N1)N)c2cccc(c2)c3cncnc3	Train
CHEMBL2380446	-5.284	COc1cccc(c1)c2cccc(c2)C3(C)SCCC(=N3)N	Test
CHEMBL2380447	-4.69897	COc1cccc(c1)c2cccc(c2)C3(C)COCC(=N3)N	Train
CHEMBL2380448	-5.13668	COc1cccc(c1)c2cccc(c2)C3(C)CSCC(=N3)N	Train
CHEMBL2380450	-4.74473	COc1ccc(cc1)C2(N=C(N)c3nc(C)sc23)c4cccc(c4)c5cncnc5	Train
CHEMBL2380456	-4.74473	COc1cccc(c1)c2cccc(c2)C3(SCC(=N3)N)c4ccncc4	Train
CHEMBL2380461	-4.50864	CC1(Oc2ccccc2C(=N1)N)c3cccc(c3)c4cncnc4	Train
CHEMBL2386418	-4.84164	COc1ccc(\C=C\2/CNC\C(=C/c3ccc(OC)c(OC)c3)\C2=O)cc1OC	Train
CHEMBL238995	-5.05552	C[C@@H]1O[C@@H](OC[C@H]1NC(=O)Cc2ccccc2)\C=C\c3ccccc3	Test
CHEMBL2391167	-5.03668	CC1CCCN1C2CCN(C2)c3ccc(NC(=O)c4cc(F)ccc4C)c(C)c3	Train
CHEMBL2391330	-5.03668	CC1CCCN1C2CCN(C2)c3ccc(NC(=O)c4cc(C)[nH]n4)cc3	Train
CHEMBL239623	-4.98297	C[C@@H]1O[C@H](OC[C@H]1NC(=O)Cc2ccccc2)c3ccc(cc3)[N+](=O)[O-]	Train
CHEMBL2396705	-5.63639	CC(C)C[C@H](NC(=O)CNC(=O)[C@H](Cc1ccc(O)cc1)NC(=O)[C@H](CO)NC(=O)[C@H](Cc2c[nH]c3ccccc23)NC(=O)[C@H](Cc4c[nH]cn4)NC(=O)[C@H](CCC(=O)N)NC(=O)CCC(=O)N[C@@H]5O[C@H](CO)[C@@H](O)[C@H](O)[C@H]5O)C(=O)N[C@@H](CCCN=C(N)N)C(=O)N6CCC[C@H]6C(=O)NCC(=O)N	Train
CHEMBL2396706	-5.79048	CC(C)C[C@H](NC(=O)CNC(=O)[C@H](Cc1ccc(O)cc1)NC(=O)[C@H](CO)NC(=O)[C@H](Cc2c[nH]c3ccccc23)NC(=O)[C@H](Cc4c[nH]cn4)NC(=O)[C@H](CCC(=O)N)NC(=O)CCC(=O)N[C@@H]5O[C@H](CO)[C@H](O)[C@H](O)[C@H]5O)C(=O)N[C@@H](CCCN=C(N)N)C(=O)N6CCC[C@H]6C(=O)NCC(=O)N	Train
CHEMBL2396709	-5.57675	CC(C)C[C@H](NC(=O)CNC(=O)[C@H](Cc1ccc(O)cc1)NC(=O)[C@H](CO)NC(=O)[C@H](Cc2c[nH]c3ccccc23)NC(=O)[C@H](Cc4c[nH]cn4)NC(=O)[C@H](CCC(=O)O)NC(=O)CCC(=O)N[C@@H]5O[C@H](CO)[C@@H](O)[C@H](O)[C@H]5O)C(=O)N[C@@H](CCCN=C(N)N)C(=O)N6CCC[C@H]6C(=O)NCC(=O)N	Test
CHEMBL2397482	-4.85699	CN[C@@H](Cc1ccccc1)C(=O)N[C@@H](Cc2ccccc2)C(=O)N	Train
CHEMBL2397486	-5.65758	CNC(=O)[C@H](Cc1ccccc1)NC(=O)[C@@H](N)Cc2ccccc2	Train
CHEMBL2397488	-6.11919	NC(=O)[C@H](Cc1ccccc1)NC(=O)[C@@H]2NCC[C@@H]2c3ccccc3	Train
CHEMBL2397490	-5.92082	C[C@H]([C@H](NC(=O)[C@@H](N)Cc1ccccc1)C(=O)N)c2ccccc2	Test
CHEMBL2397491	-5.35655	C[C@@H]([C@@H](NC(=O)[C@@H](N)Cc1ccccc1)C(=O)N)c2ccccc2	Train
CHEMBL2397494	-5.82391	N[C@@H](Cc1ccccc1)C(=O)N[C@@H](Cc2cccc(F)c2)C(=O)N	Test
CHEMBL239838	-4.98632	C[C@@H]1O[C@@H](OC[C@H]1NC(=O)Cc2ccccc2)c3ccc(cc3)[N+](=O)[O-]	Train
CHEMBL2402146	-6.40894	CCOC(=O)c1cc(C#N)c(nc1C)N2CC3CN(CC3C2)C(=O)NS(=O)(=O)c4ccccc4	Train
CHEMBL2402258	-5.92082	CCOC(=O)c1cc(C#N)c(nc1C)N2CC(C2)NC(=O)NS(=O)(=O)c3ccc(Cl)cc3	Train
CHEMBL2402259	-5.92082	CCOC(=O)c1cc(C#N)c(nc1C)N2CC(C2)NC(=O)NS(=O)(=O)Cc3ccccc3	Test
CHEMBL2402265	-6.52288	CCOC(=O)c1cc(C#N)c(nc1C)N2CCN(CC2)C(=O)NS(=O)(=O)c3ccccc3	Test
CHEMBL2402266	-6.4318	CCOC(=O)c1cc(C#N)c(nc1C)N2CCN(CC2)C(=O)NS(=O)(=O)Cc3ccccc3	Test
CHEMBL2402273	-5.60206	CCOC(=O)c1cnc(N2CCN(CC2)C(=O)NS(=O)(=O)c3ccc(C)cc3)c(Cl)c1	Train
CHEMBL240364	-5.52288	CC(C)[C@H](NC(=O)CCN)c1cc(C)ccc1N2CCN(CC2)C(=O)[C@H](C)Cc3ccc(Cl)cc3	Train
CHEMBL240568	-5.52288	CNCCN[C@@H](C(C)C)c1cc(C)ccc1N2CCN(CC2)C(=O)[C@H](C)Cc3ccc(Cl)cc3F	Train
CHEMBL240618	-4.99055	N[C@@H]1CO[C@@H](OC1)C(=C)c2ccccc2	Test
CHEMBL2408045	-4.7986	CNC(=O)CN1CCC(CC1)Oc2cc3c(Nc4cccc(Cl)c4F)ncnc3cc2OC	Train
CHEMBL2409676	-5.04576	C[C@]1(CS(=O)(=O)N2CCN(CC2)c3ncc(OCc4oc(cc4)C(F)(F)F)cn3)NC(=O)NC1=O	Train
CHEMBL241355	-5.81051	CCCCCCCCC(N)C(=O)N[C@@H](CCC(=O)O)C(=O)N[C@@H](Cc1c[nH]c2ccccc12)C(=O)N	Train
CHEMBL2418946	-4.33724	CC(=O)Nc1nc2ccc(cc2s1)c3ccc(N)nc3	Train
CHEMBL2418948	-4.79588	CC(=O)Nc1nc2ccc(cc2s1)c3cnc(N)c(c3)C(F)(F)F	Train
CHEMBL2418954	-4.39794	CC(=O)Nc1cn2cc(ccc2n1)c3cnc(N)c(c3)C(F)(F)F	Test
CHEMBL242624	-5.76955	O=C(CCCNC(=O)[C@@H](Cc1ccccc1)NC(=O)C2(CCCC2)NC(=O)c3cc4ccccc4s3)N5CCC(CC5)N6CCOCC6	Train
CHEMBL242625	-5.69897	CN1CCN(CC1)C(=O)CCNC(=O)[C@@H](Cc2ccccc2)NC(=O)C3(CCCC3)NC(=O)c4cc5ccccc5s4	Train
CHEMBL242631	-5.04576	O=C(NCCCN1CCOCC1)[C@@H](Cc2ccccc2)NC(=O)C3(CCCC3)NC(=O)c4cc5ccccc5s4	Train
CHEMBL243497	-5.40894	O=C(NCCC1CCN(CC2CCOCC2)CC1)[C@@H](Cc3ccccc3)NC(=O)C4(CCCC4)NC(=O)c5cc6ccccc6s5	Train
CHEMBL243498	-5.79588	O=C(NCC1CCN(CC1)C2CCOCC2)[C@@H](Cc3ccccc3)NC(=O)C4(CCCC4)NC(=O)c5cc6ccccc6s5	Train
CHEMBL2440460	-6.09691	OC(=O)c1ccccc1c2ccc(CN3CCC(COC(=O)c4c5OCCCn5c6ccccc46)CC3)cc2	Train
CHEMBL2440463	-5.85387	CC(=O)OCOC(=O)c1ccccc1c2ccc(CN3CCC(COC(=O)c4c5OCCCn5c6ccccc46)CC3)cc2	Train
CHEMBL2440465	-5.26761	CC(C)CCOC(=O)c1ccccc1c2ccc(CN3CCC(COC(=O)c4c5OCCCn5c6ccccc46)CC3)cc2	Train
CHEMBL2440467	-5.95861	O=C(OCc1ccccc1)c2ccccc2c3ccc(CN4CCC(COC(=O)c5c6OCCCn6c7ccccc57)CC4)cc3	Train
CHEMBL244362	-6.09691	Brc1ccc2cc(sc2c1)C(=O)NC3(CCCC3)C(=O)N[C@H](Cc4ccccc4)C(=O)NCC5CCN(CC6CCOCC6)CC5	Train
CHEMBL244364	-5.22915	Clc1ccc2sc(cc2c1)C(=O)NC3(CCCC3)C(=O)N[C@H](Cc4ccccc4)C(=O)NCCCN5CCOCC5	Train
CHEMBL245395	-6.07314	Cc1cc(O)cc(C)c1CC(N)C(=O)NCCCCc2nc(O)c(CCCCNC(=O)C(N)Cc3c(C)cc(O)cc3C)nc2C	Train
CHEMBL245396	-6.26201	Cc1cc(O)cc(C)c1CC(N)C(=O)NCCCc2nc(O)c(CCCNC(=O)C(N)Cc3c(C)cc(O)cc3C)nc2C	Train
CHEMBL245809	-4.88639	C[C@@H]1O[C@H](OC[C@H]1N)c2ccc(cc2)[N+](=O)[O-]	Train
CHEMBL245841	-4.63078	COc1cc2cncc(Cc3nc4C(=O)N(C)C(=O)N(CC(C)(C)C)c4[nH]3)c2cc1OC	Test
CHEMBL245956	-5.85387	CN1N(C(=O)C(=C1C)CN(CCc2ccccn2)C3CCN(CC3)C(=O)c4c(F)cccc4F)c5ccc(F)cc5	Train
CHEMBL246470	-4.86012	COc1ccc2cncc(Cc3nc4C(=O)N(C)C(=O)N(CC(C)C)c4[nH]3)c2c1	Train
CHEMBL246738	-5.88606	Nc1noc2ccc(cc12)n3nc(cc3C(=O)NC4CCN(CC4)c5ccccc5CN6CCCC6)C(F)(F)F	Train
CHEMBL246945	-5.56864	CCN(C)Cc1ccccc1N2CCC(CC2)NC(=O)c3cc(nn3c4ccc5onc(N)c5c4)C(F)(F)F	Train
CHEMBL249447	-6.5376	O[C@@H]1[C@@H](C[C@](O)(C[C@H]1OC(=O)\C=C\c2ccc(O)c(O)c2)C(=O)O)OC(=O)\C=C\c3ccc(O)c(O)c3	Train
CHEMBL249854	-5.55284	CC(=O)N1CC[C@@H](CN2CCC[C@@H](Cc3ccc(F)cc3)C2)[C@@H](C1)NC(=O)Nc4nc(C)c(s4)C(=O)C	Train
CHEMBL250349	-6.52288	CN(C)Cc1ccccc1c2ccc3N(CCc3c2)C(=O)c4cc(nn4c5ccc6onc(N)c6c5)C(=O)N	Train
CHEMBL250403	-4.42022	CCCN1CCO[C@@H](C1)c2cccc(O)c2	Test
CHEMBL250689	-4.95861	CC(=O)c1cccc(NC(=O)N[C@@H]2CCCC[C@H]2CN3CCC[C@@H](Cc4ccc(F)cc4)C3)c1	Test
CHEMBL251867	-7	Cc1nc2ccccc2n1Cc3ccc(cc3)C(=O)N[C@@H]4CNC[C@@H]4C(=O)NO	Train
CHEMBL251868	-7	CC(C)c1nc2ccccc2n1Cc3ccc(cc3)C(=O)N[C@@H]4CNC[C@@H]4C(=O)NO	Train
CHEMBL251994	-5.82391	Cc1cc(COc2ccc(cc2)C(=O)N[C@@H]3C[C@]4(CCCO4)C[C@@H]3C(=O)NO)c5ccccc5n1	Train
CHEMBL252164	-5.72125	CCNC(=O)c1noc(c2cc(C(C)C)c(O)cc2O)c1c3ccc(CN4CCOCC4)cc3	Train
CHEMBL252341	-5.42481	CN(C)Cc1ccccc1c2ccc(c(F)c2)c3ccc4c(nn(c5ccc6onc(N)c6c5)c4c3F)C(=O)N	Test
CHEMBL252453	-6.04576	Nc1noc2ccc(cc12)n3nc(cc3C(=O)Cc4ccc(cc4)c5ccccc5CN6CCCC6)C(F)(F)F	Train
CHEMBL252454	-5.11919	Nc1noc2ccc(cc12)n3nc(cc3C(=O)Cc4ccc(cc4F)N5C=CC=CC5=O)C(F)(F)F	Test
CHEMBL252470	-5.69897	ONC(=O)[C@H]1CCC[C@H]1NC(=O)c2ccc(Cn3c(nc4ccccc34)C5CC5)cc2	Train
CHEMBL252481	-6.39794	CC(C)(C)c1nc2ccccc2n1Cc3ccc(cc3)C(=O)N[C@@H]4CN(CC#C)C[C@@H]4C(=O)NO	Train
CHEMBL252677	-7	ONC(=O)[C@H]1C[C@]2(CCCO2)C[C@H]1NC(=O)c3ccc(Cn4c(nc5ccccc45)C6CC6)cc3	Train
CHEMBL252876	-5.61979	CC(C)(F)c1nc2ccccc2n1Cc3ccc(cc3)C(=O)N[C@@H]4C[C@@]5(CCCO5)C[C@@H]4C(=O)NO	Train
CHEMBL252891	-6.22185	Cc1cc(COc2ccc(cc2)C(=O)N[C@@H]3CN(CC[C@@H]3C(=O)NO)C(C)(C)C)c4ccccc4n1	Train
CHEMBL252892	-7	CN(C)CCN1CC[C@@H]([C@@H](C1)NC(=O)c2ccc(OCc3cc(C)nc4ccccc34)cc2)C(=O)NO	Train
CHEMBL253075	-6.52288	CC(C)(F)c1nc2ccccc2n1Cc3ccc(cc3)C(=O)N[C@@H]4CCOC[C@@H]4C(=O)NO	Train
CHEMBL253076	-6.1549	CC(F)(F)c1nc2ccccc2n1Cc3ccc(cc3)C(=O)N[C@@H]4CCOC[C@@H]4C(=O)NO	Train
CHEMBL253088	-6.39794	Cc1cc(COc2ccc(cc2)C(=O)N[C@@H]3COCC[C@@H]3C(=O)NO)c4ccccc4n1	Train
CHEMBL253275	-6.1549	ONC(=O)[C@H]1COCC[C@H]1NC(=O)c2ccc(Cn3c(nc4ccccc34)C(F)(F)F)cc2	Train
CHEMBL253276	-7	ONC(=O)[C@H]1COC[C@H]1NC(=O)c2ccc(Cn3c(nc4ccccc34)C(F)(F)F)cc2	Test
CHEMBL254307	-6.39794	Cc1cc(COc2ccc(cc2)C(=O)NC3CCC3C(=O)NO)c4ccccc4n1	Train
CHEMBL254722	-6.69897	CSc1nc2ccccc2n1Cc3ccc(cc3)C(=O)N[C@@H]4CNC[C@@H]4C(=O)NO	Test
CHEMBL254755	-6.3098	CC(C)CCN1N=C(CC2CC2)C(=C(C1=O)C3=NS(=O)(=O)c4cc(NS(=O)(=O)C)ccc4N3)O	Train
CHEMBL255052	-5.17457	CN(C)Cc1cnccc1c2ccc(c(F)c2)c3ccc4c(nn(c5ccc6onc(N)c6c5)c4c3F)C(=O)N	Train
CHEMBL255107	-6.04576	CN(c1ccc2N=C(NS(=O)(=O)c2c1)C3=C(O)c4cccn4N(Cc5ccc(F)cc5)C3=O)S(=O)(=O)C	Train
CHEMBL255449	-5.27572	NC[C@@H]1C[C@@]1(C(=O)N(CC=C)C2CC2)c3ccsc3	Test
CHEMBL256598	-5.76955	CC(C)OC(=O)N1C[C@@H](NC(=O)c2ccc(OCc3cc(C)nc4ccccc34)cc2)[C@H](C1)C(=O)NO	Train
CHEMBL256639	-5.60206	COC1=C(C(=O)N(C)N=C1)c2ccc(C[C@@H](CO)NC(=O)c3c(Cl)cccc3Cl)cc2	Test
CHEMBL256681	-6.52288	Cc1cc(COc2ccc(cc2)C(=O)N[C@@H]3CN(C[C@@H]3C(=O)NO)S(=O)(=O)C)c4ccccc4n1	Train
CHEMBL256805	-6.39794	COC(=O)N1C[C@@H](NC(=O)c2ccc(OCc3cc(C)nc4ccccc34)cc2)[C@H](C1)C(=O)NO	Train
CHEMBL256941	-6.1549	CC1=CC=C(NS(=O)(=O)c2cccc(C)c2)C(=O)N1CC(=O)NCCON=C(N)N	Test
CHEMBL257348	-5.3279	NC[C@@H]1C[C@@]1(C(=O)C2NCc3ccccc23)c4ccsc4	Train
CHEMBL257356	-6.23657	CC(C)CCN1N=C(C(=C(C1=O)C2=NS(=O)(=O)c3cc(NS(=O)(=O)C)ccc3N2)O)C(C)(C)C	Train
CHEMBL257388	-4.78516	NC[C@@H]1C[C@@]1(C(=O)N(CC#C)CC#C)c2ccsc2	Train
CHEMBL257532	-7	Cc1cc(COc2ccc(cc2)C(=O)N[C@@H]3C[C@H](O)C[C@@H]3C(=O)NO)c4ccccc4n1	Train
CHEMBL257543	-6.04576	NC(=N)NOCCNC(=O)Cc1c(F)c(NCC(F)(F)c2ccccn2)ccc1C#N	Train
CHEMBL257568	-6.5376	CC(C)CCN1N=C(CC(C)(C)C)C(=C(C1=O)C2=NS(=O)(=O)c3cc(NS(=O)(=O)C)ccc3N2)O	Train
CHEMBL257602	-5.19382	CCN(CC=C)C(=O)[C@]1(C[C@H]1CN)c2ccsc2	Train
CHEMBL257750	-6.22915	CS(=O)(=O)Nc1ccc2N=C(NS(=O)(=O)c2c1)C3=C(O)C(=NN(CCC4CC4)C3=O)C5=CCCC5	Test
CHEMBL257960	-6.82391	CC(C)(C)CCN1N=C(CC(C)(C)C)C(=C(C1=O)C2=NS(=O)(=O)c3cc(NS(=O)(=O)C)ccc3N2)O	Train
CHEMBL258134	-6.79588	CN1N=CC(=C(C1=O)c2ccc(C[C@H](NC(=O)c3c(Cl)cccc3Cl)C(=O)O)cc2)c4ccc(F)cc4	Test
CHEMBL258225	-6.22185	CN(OCCNC(=O)Cc1c(F)c(NCC(F)(F)c2ccccn2)ccc1C#N)C(=N)N	Train
CHEMBL258459	-7.22185	CC(C)(C)CCN1N=C(C(=C(C1=O)C2=NS(=O)(=O)c3cc(NS(=O)(=O)C)ccc3N2)O)c4cccs4	Train
CHEMBL259011	-5.25964	COc1cccc2c1c(cn2Cc3ccc(F)cc3)C(=O)\C=C(/O)\C(=O)O	Train
CHEMBL259094	-4.66555	COc1cc2CCN(Cc3ccc4ccccc4c3)Cc2cc1OC	Train
CHEMBL259095	-4.45223	COc1cc2CCN(Cc3ccc4cc(O)ccc4c3)Cc2cc1OC	Train
CHEMBL259370	-4.52143	COc1cc2CCN(Cc3cccc(c3)c4ccccc4)Cc2cc1OC	Train
CHEMBL259791	-4.66555	COc1cc2CCN(Cc3ccccc3c4ccccc4)Cc2cc1OC	Test
CHEMBL259895	-4.69897	COC(=O)N[C@H](C(=O)NN(CCC[C@@](O)(Cc1ccccc1)C(=O)N[C@@H]2[C@H](O)Cc3ccccc23)Cc4ccc(Br)cc4)C(C)(C)C	Train
CHEMBL259949	-4.48945	COc1cc2CCN(Cc2cc1OC)C(=O)c3ccc4ccccc4c3	Train
CHEMBL260321	-4.71444	COc1ccc2cc(ccc2c1)C(=O)N3CCc4cc(OC)c(OC)cc4C3	Train
CHEMBL260377	-4.39041	COc1ccc2C(=CCCc2c1)CCCN3CCc4cc(OC)c(OC)cc4C3	Train
CHEMBL260508	-4.55284	COc1cc2CCN(Cc2cc1OC)C(=O)c3ccc(cc3)c4ccc(O)cc4	Test
CHEMBL260599	-4.62525	COc1cccc2\C(=C\CCN3CCc4cc(OC)c(OC)cc4C3)\CCCc12	Test
CHEMBL264006	-5.30103	CC(C(=O)O)c1ccc(c(F)c1)c2ccc(cc2)C3CCCCC3	Train
CHEMBL266125	-5.29243	Cc1ccc2cc(sc2c1)C(=O)NC3(CCCC3)C(=O)N[C@H](Cc4ccccc4)C(=O)NCC5CCN(CC6CCOCC6)CC5	Train
CHEMBL267378	-5.55768	CCCCCCCCCCCCC(N)C(=O)NC(CCCCCCCCCCCC)C(=O)N[C@@H](CCC(=O)O)C(=O)N[C@@H](Cc1c[nH]c2ccccc12)C(=O)N	Train
CHEMBL270034	-7	CNC(=O)CN(C1CCCN(C1=O)c2ccc(cc2F)N3C=CC=CC3=O)S(=O)(=O)c4cc5ccc(Cl)nc5s4	Test
CHEMBL270135	-5.52288	COC(=O)N[C@H](C(=O)NN(CCC[C@@](O)(Cc1ccccc1)C(=O)N[C@@H]2[C@H](O)Cc3ccccc23)Cc4ccc(cc4)c5ccncc5)C(C)(C)C	Train
CHEMBL270606	-6.52288	Cc1cc(COc2ccc(cc2)C(=O)N[C@@H]3CN(C[C@@H]3C(=O)NO)C(=O)C(C)(C)C)c4ccccc4n1	Train
CHEMBL270800	-7	Cc1cc(COc2ccc(cc2)C(=O)N[C@@H]3CN(CC=C)C[C@@H]3C(=O)NO)c4ccccc4n1	Train
CHEMBL271234	-7	Cc1cc(COc2ccc(cc2)C(=O)N[C@@H]3CN(C[C@@H]3C(=O)NO)C4CCC4)c5ccccc5n1	Test
CHEMBL271967	-4.37161	CCCCn1c(cn2c3C(=O)NC(=O)N(C)c3nc12)c4ccccc4	Train
CHEMBL272341	-6.69897	Cc1cc(COc2ccc(cc2)C(=O)N[C@@H]3CC(=O)C[C@@H]3C(=O)NO)c4ccccc4n1	Train
CHEMBL273208	-4.95861	CNCc1cnc(C)cc1Oc2ccccc2Oc3ccccc3	Train
CHEMBL279187	-5.92082	COc1ccc(cc1)n2nc(C(=O)N)c3CCN(C(=O)c23)c4ccc(cc4)c5ccccc5CN	Test
CHEMBL284616	-6.33099	O[C@@H]1C[C@](O)(C[C@@H](OC(=O)\C=C\c2ccc(O)c(O)c2)[C@@H]1O)C(=O)O	Test
CHEMBL288365	-5.58503	CC(C)C[C@H](NC(=O)[C@@H](NS(=O)(=O)c1ccc(F)cc1)C(C)C)C=O	Train
CHEMBL296306	-6.56864	OC[C@H]1O[C@@H](O[C@@H]2[C@@H](CO)O[C@](O)(CO)[C@H]2O)[C@H](O)[C@@H](O)[C@H]1O	Train
CHEMBL30	-5.90049	C\N=C(\NCCSCc1[nH]cnc1C)/NC#N	Train
CHEMBL3098537	-5.4389	CO[C@H]1C(=O)[C@]2(C)CC[C@H]3OC[C@@]3(OC(=O)C)[C@H]2[C@H](OC(=O)c4ccccc4)[C@]5(O)C[C@H](OC(=O)[C@H](O)[C@@H](NC(=O)OC(C)(C)C)c6ccccc6)C(=C1C5(C)C)C	Test
CHEMBL3098539	-5.53165	CO[C@H]1C[C@H]2OC[C@@]2(OC(=O)C)[C@H]3[C@H](OC(=O)c4ccccc4)[C@]5(O)C[C@H](OC(=O)[C@H](O)[C@@H](NC(=O)c6ccccc6)c7ccccc7)C(=C([C@@H](OC(=O)N(C)C)C(=O)[C@]13C)C5(C)C)C	Test
CHEMBL3098541	-5.51999	CO[C@H]1C[C@H]2OC[C@@]2(OC(=O)C)[C@H]3[C@H](OC(=O)c4ccccc4)[C@]5(O)C[C@H](OC(=O)[C@H](O)[C@@H](NC(=O)OC(C)(C)C)c6ccccn6)C(=C([C@@H](OC(=O)N(C)C)C(=O)[C@]13C)C5(C)C)C	Train
CHEMBL3098542	-5.08778	CO[C@H]1C[C@H]2OC[C@@]2(OC(=O)C)[C@H]3[C@H](OC(=O)c4ccccc4)[C@]5(O)C[C@H](OC(=O)[C@H](O)[C@H](CC(C)C)NC(=O)OC(C)(C)C)C(=C([C@@H](OC(=O)N(C)C)C(=O)[C@]13C)C5(C)C)C	Train
CHEMBL3098543	-5.35853	CO[C@H]1C[C@H]2OC[C@@]2(OC(=O)C)[C@H]3[C@H](OC(=O)c4ccccc4)[C@]5(O)C[C@H](OC(=O)[C@H](O)[C@@H](NC(=O)c6ccccc6)c7ccccc7)C(=C([C@@H](OC(=O)OC)C(=O)[C@]13C)C5(C)C)C	Train
CHEMBL3098544	-5.16052	CO[C@H]1C[C@H]2OC[C@@]2(OC(=O)C)[C@H]3[C@H](OC(=O)c4ccccc4)[C@]5(O)C[C@H](OC(=O)[C@H](O)[C@@H](NC(=O)OC(C)(C)C)c6ccccc6)C(=C([C@@H](OC(=O)OC)C(=O)[C@]13C)C5(C)C)C	Train
CHEMBL3098545	-5.05208	CO[C@H]1C[C@H]2OC[C@@]2(OC(=O)C)[C@H]3[C@H](OC(=O)c4ccccc4)[C@]5(O)C[C@H](OC(=O)[C@H](O)[C@H](CC(C)C)NC(=O)OC(C)(C)C)C(=C([C@@H](OC(=O)OC)C(=O)[C@]13C)C5(C)C)C	Train
CHEMBL3098546	-5.48545	CO[C@H]1C(=O)[C@]2(C)[C@H](C[C@H]3OC[C@@]3(OC(=O)C)[C@H]2[C@H](OC(=O)c4ccccc4)[C@]5(O)C[C@H](OC(=O)[C@H](O)[C@@H](NC(=O)c6ccccc6)c7ccccc7)C(=C1C5(C)C)C)OC(=O)N(C)C	Train
CHEMBL3098547	-4.97675	CO[C@H]1C(=O)[C@]2(C)[C@H](C[C@H]3OC[C@@]3(OC(=O)C)[C@H]2[C@H](OC(=O)c4ccccc4)[C@]5(O)C[C@H](OC(=O)[C@H](O)[C@@H](NC(=O)OC(C)(C)C)c6ccccc6)C(=C1C5(C)C)C)OC(=O)N(C)C	Train
CHEMBL3098549	-4.97143	CO[C@H]1C(=O)[C@]2(C)[C@H](C[C@H]3OC[C@@]3(OC(=O)C)[C@H]2[C@H](OC(=O)c4ccccc4)[C@]5(O)C[C@H](OC(=O)[C@H](O)[C@H](CC(C)C)NC(=O)OC(C)(C)C)C(=C1C5(C)C)C)OC(=O)N(C)C	Train
CHEMBL3098551	-5.15677	CO[C@H]1C(=O)[C@]2(C)[C@H](C[C@H]3OC[C@@]3(OC(=O)C)[C@H]2[C@H](OC(=O)c4ccccc4)[C@]5(O)C[C@H](OC(=O)[C@H](O)[C@@H](NC(=O)OC(C)(C)C)c6ccccc6)C(=C1C5(C)C)C)OC(=O)OC	Train
CHEMBL3098552	-5.3439	CO[C@H]1C(=O)[C@]2(C)[C@H](C[C@H]3OC[C@@]3(OC(=O)C)[C@H]2[C@H](OC(=O)c4ccccc4)[C@]5(O)C[C@H](OC(=O)[C@H](O)[C@@H](NC(=O)OC(C)(C)C)c6ccccn6)C(=C1C5(C)C)C)OC(=O)OC	Train
CHEMBL3098553	-5.14509	CO[C@H]1C(=O)[C@]2(C)[C@H](C[C@H]3OC[C@@]3(OC(=O)C)[C@H]2[C@H](OC(=O)c4ccccc4)[C@]5(O)C[C@H](OC(=O)[C@H](O)[C@H](CC(C)C)NC(=O)OC(C)(C)C)C(=C1C5(C)C)C)OC(=O)OC	Train
CHEMBL3098554	-5.82974	CO[C@H]1C[C@H]2OC[C@@]2(OC(=O)C)[C@H]3[C@H](OC(=O)c4ccccc4)[C@]56OC(=O)O[C@H]5[C@H](OC(=O)[C@H](O)[C@@H](NC(=O)c7ccccc7)c8ccccc8)C(=C([C@@H](OC)C(=O)[C@]13C)C6(C)C)C	Train
CHEMBL3098555	-5.54821	CO[C@H]1C[C@H]2OC[C@@]2(OC(=O)C)[C@H]3[C@H](OC(=O)c4ccccc4)[C@]56OC(=O)O[C@H]5[C@H](OC(=O)[C@H](O)[C@@H](NC(=O)OC(C)(C)C)c7ccccc7)C(=C([C@@H](OC)C(=O)[C@]13C)C6(C)C)C	Train
CHEMBL3098556	-5.43652	CO[C@H]1C[C@H]2OC[C@@]2(OC(=O)C)[C@H]3[C@H](OC(=O)c4ccccc4)[C@]56OC(=O)O[C@H]5[C@H](OC(=O)[C@H](O)[C@@H](NC(=O)OC(C)(C)C)c7ccccn7)C(=C([C@@H](OC)C(=O)[C@]13C)C6(C)C)C	Test
CHEMBL3098558	-5.5784	CO[C@H]1C(=O)[C@]2(C)CC[C@H]3OC[C@@]3(OC(=O)C)[C@H]2[C@H](OC(=O)c4ccccc4)[C@]56OC(=O)O[C@H]5[C@H](OC(=O)[C@H](O)[C@@H](NC(=O)OC(C)(C)C)c7ccccc7)C(=C1C6(C)C)C	Train
CHEMBL3098561	-5.32975	CO[C@H]1C[C@H]2OC[C@@]2(OC(=O)C)[C@H]3[C@H](OC(=O)c4ccccc4)[C@]56OC(=O)O[C@H]5[C@H](OC(=O)[C@H](O)[C@@H](NC(=O)OC(C)(C)C)c7ccccn7)C(=C([C@@H](OC(=O)N(C)C)C(=O)[C@]13C)C6(C)C)C	Train
CHEMBL3098565	-5.60906	CO[C@H]1C(=O)[C@]2(C)[C@H](C[C@H]3OC[C@@]3(OC(=O)C)[C@H]2[C@H](OC(=O)c4ccccc4)[C@]56OC(=O)O[C@H]5[C@H](OC(=O)[C@H](O)[C@@H](NC(=O)OC(C)(C)C)c7ccccn7)C(=C1C6(C)C)C)OC(=O)N(C)C	Train
CHEMBL3098567	-5.40561	CO[C@H]1C(=O)[C@]2(C)[C@H](C[C@H]3OC[C@@]3(OC(=O)C)[C@H]2[C@H](OC(=O)c4ccccc4)[C@]56OC(=O)O[C@H]5[C@H](OC(=O)[C@H](O)[C@@H](NC(=O)OC(C)(C)C)c7ccccc7)C(=C1C6(C)C)C)OC(=O)OC	Train
CHEMBL3098568	-6.03621	CO[C@H]1C(=O)[C@]2(C)[C@H](C[C@H]3OC[C@@]3(OC(=O)C)[C@H]2[C@H](OC(=O)c4ccccc4)[C@]56OC(=O)O[C@H]5[C@H](OC(=O)[C@H](O)[C@H](CC(C)C)NC(=O)OC(C)(C)C)C(=C1C6(C)C)C)OC(=O)OC	Test
CHEMBL3099118	-5.69897	Cc1c(Cc2ccccc2S(=O)(=O)c3ccc(F)cc3)c(nn1CC(=O)O)c4ccccc4	Test
CHEMBL3099133	-5.69897	Cc1c(Cc2ccccc2S(=O)(=O)c3ccccc3)c(nn1CC(=O)O)c4ccccc4	Train
CHEMBL3104390	-6.22185	Cc1nc(sc1C(=O)NCc2ccccc2)N3C=CC(=CC3=O)CCc4ccccc4	Train
CHEMBL3104391	-4.82391	COC1=CC(=O)N(C=C1)c2nc(C)c(s2)C(=O)NCc3ccccc3	Test
CHEMBL3104394	-4.95861	Cc1nc(sc1C(=O)NCc2ccccc2)N3C=CC(=CC3=O)OCc4cscn4	Train
CHEMBL3104397	-4.55284	Cc1nc(sc1C(=O)NCc2ccccc2)N3C=CC(=CC3=O)C4CC4	Train
CHEMBL3104401	-5.1549	Cc1nc(sc1C(=O)NCc2ccccc2)N3C=CC(=CC3=O)O	Train
CHEMBL3104405	-5.04576	Cc1nc(sc1C(=O)NCc2ccc(F)cc2)N3C=CC(=CC3=O)O	Train
CHEMBL3112690	-5.22915	Oc1cc(nc(CC(=O)N2CCc3ccccc23)n1)N4CCOCC4	Train
CHEMBL3112848	-5.26761	Oc1cc(nc(CC(=O)N2CCc3c(F)cccc23)n1)N4CCOCC4	Train
CHEMBL3112851	-5.13077	Cc1cccc2N(CCc12)C(=O)Cc3nc(O)cc(n3)N4CCOCC4	Train
CHEMBL3112853	-5.33724	Oc1cc(nc(CC(=O)N2CCc3c2cccc3C(F)(F)F)n1)N4CCOCC4	Train
CHEMBL3112854	-5.38722	Oc1cc(nc(CC(=O)N2CCc3c(OC(F)(F)F)cccc23)n1)N4CCOCC4	Train
CHEMBL3112855	-5.14874	Oc1cc(nc(CC(=O)N2CCc3c2cccc3c4ccccc4)n1)N5CCOCC5	Test
CHEMBL3112856	-5.37675	Oc1cc(nc(CC(=O)N2CCc3c2cccc3c4ccccn4)n1)N5CCOCC5	Train
CHEMBL3112864	-5.12494	CC1CN(C(=O)Cc2nc(O)cc(n2)N3CCOCC3)c4ccccc14	Train
CHEMBL3112866	-5.31876	C[C@H]1Cc2ccccc2N1C(=O)Cc3nc(O)cc(n3)N4CCOCC4	Test
CHEMBL3112867	-5.29243	C[C@@H]1Cc2ccccc2N1C(=O)Cc3nc(O)cc(n3)N4CCOCC4	Train
CHEMBL3121095	-4.78516	O=C1NN=C([C@H]2C[C@@H]12)c3ccc(OC4CCN(CC4)C5CCC5)cc3	Train
CHEMBL3125036	-6.4437	COc1cc(Oc2ccc(cc2C=C)C(NC(=O)NC(C)(C)C)C(=O)Nc3cccc(c3)C(=O)NS(=O)(=O)c4ccc(cc4)C(F)(F)F)nc(n1)c5ccccc5	Train
CHEMBL3125378	-6.1549	OC(=O)c1sc(nc1CC(=O)N2CCc3c(Cl)cccc23)N4CCOCC4	Train
CHEMBL3125379	-6.04576	CC1Cc2c(Cl)cccc2N1C(=O)Cc3nc(sc3C(=O)O)N4CCOCC4	Train
CHEMBL3125390	-4.6073	NC(=O)c1sc(nc1CC(=O)N2CCc3c(Br)cccc23)N4CCOCC4	Test
CHEMBL3125394	-4.52871	CC1Cc2c(Cl)cccc2N1C(=O)Cc3nc(sc3C(=O)N)N4CCOCC4	Test
CHEMBL3125633	-7.39794	CCCCCC1=C(Cl)N=C(NC(=O)NC(C)(C)C)C(=O)N1CC(=O)Nc2ccccc2C(=O)NS(=O)(=O)c3ccc(cc3)C(F)(F)F	Train
CHEMBL3127116	-5.07572	Nc1nc(O)c(Cl)c(n1)c2ccc(OCC3CCOC3)c(c2)C(F)(F)F	Train
CHEMBL3127117	-5.19382	Nc1nc(O)c(Cl)c(n1)c2ccc(OCC3CCOC3)c(OC(F)(F)F)c2	Test
CHEMBL3132874	-5.04576	CC[C@]1(C)NC(=O)c2cc(ccc2NC1=O)S(=O)(=O)Nc3ccc(cc3F)C(F)(F)F	Train
CHEMBL3134072	-5.1549	COc1c2C(=O)NC(C)(C)C(=O)Nc2ccc1S(=O)(=O)Nc3ccc(cc3)C(F)(F)F	Test
CHEMBL3134074	-4.92082	COc1cc(cc2C(=O)NC(C)(C)C(=O)Nc12)S(=O)(=O)Nc3ccc(cc3)C(F)(F)F	Test
CHEMBL3134077	-5.1549	Cc1cc(cc2C(=O)NC(C)(C)C(=O)Nc12)S(=O)(=O)Nc3ccc(cc3)C(F)(F)F	Train
CHEMBL3134079	-5	CC1(C)NC(=O)c2cc(cnc2NC1=O)S(=O)(=O)Nc3ccc(cc3)C(F)(F)F	Train
CHEMBL3134080	-5.30103	CC1(C)NC(=O)c2cc(ccc2NC1=O)S(=O)(=O)Nc3ccc(F)cc3F	Train
CHEMBL3134082	-5.52288	CC1(C)NC(=O)c2cc(cc(C#N)c2NC1=O)S(=O)(=O)Nc3ccc(F)cc3F	Train
CHEMBL3134084	-4.65758	CCC1(C)NC(=O)c2cc(cc(OC)c2NC1=O)S(=O)(=O)Nc3ccc(F)cc3F	Train
CHEMBL3134099	-4.9393	CCC1(C)NC(=O)c2cc(cc(C)c2NC1=O)S(=O)(=O)Nc3ccc(F)cc3F	Train
CHEMBL3134105	-5.30103	CC1(C)NC(=O)c2cc(c(F)cc2NC1=O)S(=O)(=O)Nc3ccc(cc3)C(F)(F)F	Train
CHEMBL3134106	-5.22185	CC1(C)NC(=O)c2cc(ccc2NC1=O)S(=O)(=O)Nc3ccc(cc3)C(F)(F)F	Train
CHEMBL31354	-4.42022	COc1ccccc1N2CCN(CCN(C(=O)C3CCCCC3)c4ccccn4)CC2	Train
CHEMBL316446	-6.28205	N[C@@H](Cc1ccc(O)cc1)C(=O)N2CCC[C@H]2C(=O)N[C@@H](Cc3c[nH]c4ccccc34)C(=O)N[C@@H](Cc5ccccc5)C(=O)N	Train
CHEMBL3182437	-4.63865	CC(C)c1ccccc1c2ncc(C)c(NCc3ccc(cc3)n4ccnn4)n2	Train
CHEMBL320295	-4.70115	COc1ccc(\C=C\C(=O)O)cc1OC	Train
CHEMBL3217924	-5.76955	C[C@@H](CO)Oc1cc(Oc2ccc(cc2)C(=O)N(C)C)cc(c1)C(=O)Nc3ccn(C)n3	Train
CHEMBL3218816	-4.70997	C[C@@H]1CN(CCN1c2ncc(OCc3ccncc3C#N)cn2)c4oc(nn4)C(F)(F)F	Train
CHEMBL3218855	-5.30103	COc1cc(ccc1c2nc3c(N[C@@H]4[C@@H]5C[C@@H](C=C5)[C@@H]4C(=O)N)c(Cl)cnc3[nH]2)N6CCN(C)CC6	Train
CHEMBL3218859	-5.56864	COc1cc(CN2CCN(C)CC2)ccc1c3nc4c(N[C@@H]5[C@@H]6C[C@@H](C=C6)[C@@H]5C(=O)N)c(Cl)cnc4[nH]3	Train
CHEMBL3218992	-4.77989	O=C([C@H]1C[C@@H]1c2ccccc2)N3CCC(CC3)N4CCCCC4	Train
CHEMBL3221300	-5.33724	CNC(=O)[C@@H](NC(=O)[C@@](O)(CCCN(Cc1ccc(Br)cc1)NC(=O)[C@@H](NC(=O)OC)C(C)(C)C)Cc2ccccc2)C(C)(C)C	Train
CHEMBL3221307	-4.67778	CNC(=O)[C@@H](NC(=O)[C@@](O)(CCCN(Cc1ccc(cc1)c2ccccc2)NC(=O)[C@@H](NC(=O)OC)C(C)(C)C)Cc3ccccc3)C(C)(C)C	Train
CHEMBL3221407	-6.4437	CC(C)C[C@@H]1NC(=O)[C@H](Cc2ccc(O)cc2)N(C)C(=O)[C@H]3CCCN3C(=O)[C@H](CC(C)C)NC(=O)[C@H](CC(=O)O)N(C)C(=O)[C@@H](CC(C)C)N(C)C1=O	Train
CHEMBL3221575	-5.72125	CNC(=O)[C@@H](NC(=O)[C@@](O)(CCCN(Cc1ccc(cc1)c2ccncc2)NC(=O)[C@@H](NC(=O)OC)C(C)(C)C)Cc3ccccc3)C(C)(C)C	Train
CHEMBL3221579	-5.21467	CNC(=O)[C@@H](NC(=O)[C@@](O)(CCCN(Cc1ccc(cc1)C#Cc2cccnc2)NC(=O)[C@@H](NC(=O)OC)C(C)(C)C)Cc3ccccc3)C(C)(C)C	Train
CHEMBL3222236	-4.70553	CN(Cc1ccc(c(Cl)c1)c2ccc(cc2)N3CCOc4ncnc(N)c4C3=O)C(=O)C	Train
CHEMBL3222237	-4.83863	CC(=O)NCc1ccc(c(Cl)c1)c2ccc(cc2)N3CCOc4ncnc(N)c4C3=O	Train
CHEMBL3222239	-4.94692	CS(=O)(=O)NCc1ccc(c(Cl)c1)c2ccc(cc2)N3CCOc4ncnc(N)c4C3=O	Train
CHEMBL3222245	-4.48812	Nc1ncnc2OCCN(C(=O)c12)c3ccc(cc3)c4ccccc4Cl	Train
CHEMBL3222246	-4.31695	Nc1ncnc2OCCN(C(=O)c12)c3ccc(cc3)c4ccc(cc4Cl)C#N	Train
CHEMBL3222247	-4.77989	Cc1ccc(c(Cl)c1)c2ccc(cc2)N3CCOc4ncnc(N)c4C3=O	Train
CHEMBL3222253	-4.79048	Nc1ncnc2OCCN(C(=O)c12)c3ccc(cc3)c4cc(Cl)ccc4Cl	Train
CHEMBL3222254	-5	Nc1ncnc2OCCN(C(=O)c12)c3ccc(cc3)c4ccccc4	Train
CHEMBL3222255	-5	Cc1ccccc1c2ccc(cc2)N3CCOc4ncnc(N)c4C3=O	Train
CHEMBL3222256	-5	Nc1ncnc2OCCN(C(=O)c12)c3ccc(cc3)c4c(F)cccc4F	Test
CHEMBL3222257	-5	Nc1ncnc2OCCN(C(=O)c12)c3ccc(c(F)c3)c4ccccc4Cl	Train
CHEMBL3222259	-5	Nc1ncnc2OCCN(C(=O)c12)c3ccc(c(F)c3)c4c(F)cccc4F	Train
CHEMBL3222262	-5	Nc1ncnc2OCCN(C(=O)c12)c3ccc(cc3)c4ccccc4F	Train
CHEMBL3236707	-4.63451	CN(c1ccc(Cl)cc1)S(=O)(=O)c2cccc(c2)C(=O)Nc3ccc(Cl)nn3	Train
CHEMBL3237064	-4.57025	CN(c1ccc(Cl)cc1)S(=O)(=O)c2cccc(NC(=O)c3ccc(cc3)C#N)c2	Train
CHEMBL3261686	-5.23657	CN(C)CCC(Oc1ccc(NC(=O)Nc2ccc3c(ccn3C)c2)cc1)c4ccccc4	Train
CHEMBL3261701	-4.94692	CN(C)CCC(Oc1ccc(NC(=O)c2ccc(Cl)c(Cl)c2)cc1)c3ccccc3	Test
CHEMBL3261706	-4.70115	CN(C)CCC(Oc1ccc(NC(=O)c2ccc(C)c(Cl)c2)cc1)c3ccccc3	Train
CHEMBL32749	-4.97197	COc1cc(\C=C\C(=O)O)ccc1O	Train
CHEMBL3287845	-6.30103	Oc1onc(c1)C2CCNCC2	Train
CHEMBL3287846	-5.38722	O=C1NOC(=C1)[C@@H]2CCN[C@H](Cc3ccccc3)C2	Train
CHEMBL3287847	-5.92082	O=C1NOC(=C1)[C@H]2CCN[C@H](Cc3ccccc3)C2	Test
CHEMBL3287849	-5.72125	O=C1NOC(=C1)[C@H]2CCN[C@@H](Cc3ccccc3)C2	Train
CHEMBL3287851	-5.58503	CC(C)(C)C[C@H]1C[C@H](CCN1)C2=CC(=O)NO2	Train
CHEMBL3287853	-5.20761	O=C1NOC(=C1)[C@H]2CCN[C@@H](CC3CCCCC3)C2	Train
CHEMBL3287854	-5.58503	O=C1NOC(=C1)[C@H]2CCN[C@@H](CCc3ccccc3)C2	Train
CHEMBL3287856	-5.50864	Fc1cccc(C[C@H]2C[C@H](CCN2)C3=CC(=O)NO3)c1	Train
CHEMBL3287857	-5.4318	Fc1ccc(C[C@H]2C[C@H](CCN2)C3=CC(=O)NO3)cc1	Train
CHEMBL3287925	-4.76955	Cc1onc(C)c1c2ccc(cc2)c3nc(C)c([C@H](OC(C)(C)C)C(=O)O)c(c3C)c4ccc(Cl)cc4	Train
CHEMBL3288121	-6	CCCC(=O)c1cc(C#N)c(nc1C)N2CCC(CC2)C(=O)NS(=O)(=O)C(C)c3ccccc3	Train
CHEMBL3288122	-5.284	CCCC(=O)c1cc(C#N)c(nc1C)N2CCC(CC2)C(=O)NS(=O)(=O)C3(CC3)c4ccccc4	Train
CHEMBL3288123	-5.69897	CCCC(=O)c1cc(C#N)c(nc1SC)N2CCC(CC2)C(=O)NS(=O)(=O)C3(CC3)c4ccccc4	Train
CHEMBL3288124	-6.39794	CCCC(=O)c1cc(C#N)c(nc1C)N2CCC(CC2)C(=O)NS(=O)(=O)Cc3ccccc3Cl	Train
CHEMBL3288125	-6.1549	CCCC(=O)c1cc(C#N)c(nc1C)N2CCC(CC2)C(=O)NS(=O)(=O)Cc3ccc(C)c(F)c3	Train
CHEMBL3288127	-6.52288	CCCC(=O)c1cc(C#N)c(nc1SC)N2CCC(CC2)C(=O)NS(=O)(=O)Cc3ccccc3	Train
CHEMBL3288128	-5.85387	CCCC(=O)c1cc(C#N)c(nc1C)N2CCC(CC2)C(=O)NS(=O)(=O)Cc3ccc(C)cc3	Train
CHEMBL3288133	-5.92082	CCCC(=O)c1cc(C#N)c(nc1CCC)N2CCC(CC2)C(=O)NS(=O)(=O)Cc3ccccc3	Train
CHEMBL3290336	-5.95861	COc1ccc2C=CC(=O)N(CCN3CCC(CC3)NCc4ccc5OCC(=O)Nc5n4)c2n1	Test
CHEMBL3290337	-5.69897	O=C1COc2ccc(CNC3CCN(CCN4C(=O)C=Cc5ccc(cc45)C#N)CC3)nc2N1	Train
CHEMBL3290338	-4.767	Cc1nc(CNC2CCN(CCN3C(=O)C=Cc4ccc(cc34)C#N)CC2)ccc1C#N	Test
CHEMBL3290341	-4.97881	COc1cnc2C=CC(=O)N(CCN3CCC(CC3)NCc4cnc(C)c(c4)C#N)c2c1	Train
CHEMBL3290344	-5.37675	COc1cnc2C=CC(=O)N(CCN3CCC(CC3)NC(=O)c4cnc(C)c(c4)C#N)c2c1	Train
CHEMBL3290353	-5.11919	F[C@H]1CN(CCN2C(=O)C=Cc3ncc(F)cc23)CC[C@H]1NCc4ccc5OCC(=O)Nc5n4	Train
CHEMBL3290356	-5.46852	COc1cnc2C=CC(=O)N(CCN3CC[C@H](NCc4ccc5OCC(=O)Nc5n4)[C@H](F)C3)c2c1	Train
CHEMBL3290717	-5.67778	Cc1coc2cc(Cl)c(Oc3ccncc3C(=O)N4CCN(C5CC5)c6ccccc46)cc12	Train
CHEMBL3290733	-5.98297	CCOC(=O)CNC(=O)\C=C\c1oc2ccc(Cl)c(Oc3ccncc3C(=O)N4CCN(C5CC5)c6ccccc46)c2c1C	Train
CHEMBL3290734	-6.67778	Cc1c(oc2ccc(Cl)c(C(=O)Oc3ccncc3C(=O)N4CCN(C5CC5)c6ccccc46)c12)\C=C\C(=O)NCC(=O)O	Train
CHEMBL3298760	-4.48149	Fc1ccc(Oc2nccc3[nH]ccc23)c(F)c1	Test
CHEMBL3298821	-4.92812	Fc1ccc(cc1F)c2cc3C(=O)NCC(CC(=O)NCC4CCCCC4)n3c2	Train
CHEMBL3298891	-6.22185	NC[C@@H](NC(=O)C[C@H]1CNC(=O)c2cc(cn12)c3cccc(F)c3)c4ccccc4	Test
CHEMBL3298892	-5.95861	OC[C@@H](NC(=O)C[C@H]1CNC(=O)c2cc(cn12)c3cccc(F)c3)C4CCCCC4	Train
CHEMBL3298893	-5.56864	OC[C@@H](NC(=O)C[C@H]1CNC(=O)c2cc(cn12)c3cccc(F)c3)c4ccccc4	Train
CHEMBL3309331	-4.32975	C=CCNC(=O)c1cccnc1NCC=C	Test
CHEMBL3309332	-4.70333	CC(C)CCNC(=O)c1cccnc1NCCC(C)C	Train
CHEMBL3309333	-5.01323	O=C(NC1CCCCC1)c2cccnc2NC3CCCCC3	Train
CHEMBL3309336	-4.85699	CC(C)CCN1C(=O)N(CCC(C)C)c2ncccc2C1=O	Train
CHEMBL3309337	-4.5157	O=C1N(Cc2ccccc2)C(=O)c3cccnc3N1Cc4ccccc4	Train
CHEMBL3309338	-4.83268	CCCCCC(C)(C)Nc1ncccc1C(=O)NCC=C	Train
CHEMBL3309339	-4.49485	C=CCN1C(=O)N(C2CCCCC2)c3ncccc3C1=O	Train
CHEMBL3311184	-5.20761	CCCNc1cc(NC(=O)c2ccccc2)cc(c1)C(F)(F)F	Train
CHEMBL3311190	-5.56864	CCCNc1cc(NC(=O)c2c(F)cccc2F)cc(c1)C(F)(F)F	Train
CHEMBL3318100	-4.90939	COc1cc(cc(OC)c1OC)C(=O)c2ccn(c2)c3cccc(N)c3	Test
CHEMBL3318704	-6.04576	CC(Nc1cccc(c1)C(=O)O)C2=CC(=CN3C(=O)C=C(N=C23)N4CCOCC4)C	Test
CHEMBL3318708	-6.95861	C[C@@H](Nc1ccccc1C(=O)NS(=O)(=O)C)C2=CC(=CN3C(=O)C=C(N=C23)N4CCOCC4)C	Train
CHEMBL3318709	-7.09691	CC(Nc1ccccc1c2nn[nH]n2)C3=CC(=CN4C(=O)C=C(N=C34)N5CCOCC5)C	Train
CHEMBL3318713	-5.36653	CC(Nc1ccccc1)C2=CC(=CN3C(=O)C=C(N=C23)N4CCOCC4)C(=O)N5CCOCC5	Train
CHEMBL3318716	-6.00436	CC(Nc1ccccc1)C2=CC(=CN3C(=O)C=C(N=C23)N4CCOCC4)C(=O)NCCN5CCNCC5	Train
CHEMBL3319485	-6.04576	CC(Nc1cccc(Cl)c1F)C2=CC(=CN3C(=O)C=C(N=C23)N4CCOCC4)C(=O)NCCN(C)C	Train
CHEMBL3319645	-6.69897	CC(Nc1ccc(F)cc1)C2=CC(=CN3C(=O)C=C(N=C23)N4CCOCC4)C(=O)NCCN(C)C	Train
CHEMBL3321928	-5.30103	COc1ccc(CC(=O)\N=C(/N)\N[C@H](CC2CCCCC2)C(=O)NCc3ccc(F)c(OC)c3)cc1OC	Train
CHEMBL3321933	-6.60206	COc1ccc(CC(=O)\N=C(/N)\N[C@H](CC2CCCCC2)C(=O)NCc3ccc(cc3)c4nn[nH]n4)cc1OC	Train
CHEMBL3326044	-6.14267	CCN(CC)Cc1c(O)c(OC)c(O)c2[C@@H]3O[C@H](CO)[C@@H](O)[C@H](O)[C@H]3OC(=O)c12	Train
CHEMBL3337527	-4.92082	CCCCN1C=CC(=C(Cl)C1=O)N2CCC(CC2)c3ccccc3	Test
CHEMBL3338123	-6.69897	Cc1c(Cc2ccccc2Cc3ccccc3)c4C(=O)NCCc4n1CC(=O)O	Train
CHEMBL3338130	-5.95861	Cc1c(Cc2ccccc2S(=O)(=O)c3ccccc3)c4C(=O)NC(C)(C)Cc4n1CC(=O)O	Train
CHEMBL3338134	-7	Cc1c(Cc2ccccc2S(=O)(=O)c3ccccc3)c4c(O)nccc4n1CC(=O)O	Train
CHEMBL3338135	-7	CN1C=Cc2c(C1=O)c(Cc3ccccc3S(=O)(=O)c4ccccc4)c(C)n2CC(=O)O	Test
CHEMBL3338136	-6.39794	Cc1c(Cc2ccccc2S(=O)(=O)c3ccccc3)c4C(=O)N(C=Cc4n1CC(=O)O)C(F)F	Train
CHEMBL3338596	-4.48812	COc1ccccc1\C=C\2/CNC\C(=C/c3ccccc3OC)\C2=O	Train
CHEMBL3338597	-4.63078	COc1cccc(\C=C\2/CNC\C(=C/c3cccc(OC)c3OC)\C2=O)c1OC	Test
CHEMBL3338598	-5.54975	CCOC(=O)c1ccc(\C=C\2/CNC\C(=C/c3ccc(cc3)C(=O)OCC)\C2=O)cc1	Train
CHEMBL3338840	-5.24795	C1CN(CCN1)c2nc(nc3ccccc23)c4ccc5[nH]ncc5c4	Train
CHEMBL3342578	-5.91009	CC(C)C[C@@H]1NC(=O)[C@@H](CC(C)C)NC(=O)[C@H](CC(C)C)NC(=O)[C@H](Cc2ccc(O)cc2)NC(=O)[C@H]3CCCN3C(=O)[C@H](CC(C)C)NC1=O	Test
CHEMBL3342955	-6.74473	OC(=O)CCCN1CC(Oc2c(NC(=O)c3ccc(OCCCCc4ccccc4)cc3)cccc12)C(=O)O	Train
CHEMBL3354227	-6.02872	COc1ccc(cc1)c2c(onc2C(=O)NC3CCN(Cc4ccccc4)CC3)c5cc(Cl)c(O)cc5O	Train
CHEMBL3354654	-6.01682	COc1ccc(CN2CCC(CC2)NC(=O)c3noc(c4cc(Cl)c(O)cc4O)c3c5ccc(OC)cc5)cc1	Train
CHEMBL3354662	-5.16115	COc1ccc(cc1)c2c(\C=C\C(=O)N3CCN(CC3)c4ncccn4)noc2c5cc(Cl)c(O)cc5O	Train
CHEMBL3355472	-4.85387	CS(=O)(=O)Cn1cnc2c(nc(cc12)c3cccc4[nH]ccc34)N5CCOCC5	Train
CHEMBL3355474	-5.69897	C[C@H](n1cnc2c(nc(cc12)c3cncc4[nH]ccc34)N5CCOC[C@H]5C)S(=O)(=O)C	Train
CHEMBL3355476	-4.42022	C[C@@H]1COCCN1c2nc(cc3c2ncn3C)c4c(F)ncc5[nH]ccc45	Train
CHEMBL3356707	-6.65758	COc1cc(Oc2ccc(cc2)[C@H](NC(=O)[C@H](CCCCCC=C)NC(=O)OC(C)(C)C)C(=O)Nc3ccccc3C(=O)NS(=O)(=O)CCCC=C)nc(n1)c4ccccc4	Train
CHEMBL3356708	-6.65758	COc1cc(Oc2ccc(cc2)[C@H](NC(=O)[C@@H](NC(=O)OC(C)(C)C)C(C)(C)C)C(=O)Nc3ccccc3C(=O)NS(=O)(=O)CCCC=C)nc(n1)c4ccccc4	Test
CHEMBL3356714	-6.60206	COc1cc(Oc2ccc(cc2)C3NC(=O)[C@@H](CCCCC\C=C\CCCS(=O)(=O)NC(=O)c4ccccc4NC3=O)NC(=O)OC(C)(C)C)nc(n1)c5ccccc5	Train
CHEMBL3358006	-5	C[C@@H]1CN(CCN1c2ncc(OCc3ccc(CS(=O)(=O)C)cc3F)cn2)c4onc(n4)C(F)(F)F	Train
CHEMBL3358421	-5.22185	CS(=O)(=O)NC(=O)[C@H](Cc1ccccc1)NC(=O)OCc2ccccc2	Test
CHEMBL3360348	-5.4318	O=C(Nc1nc2cccc(c3ccc(NS(=O)(=O)C4CC4)cc3)n2n1)C5CC5	Train
CHEMBL3401686	-6.13077	OC(=O)CCCN1CC(Oc2c(OCc3ccc(OCCCCc4ccccc4)cc3)cccc12)C(=O)O	Train
CHEMBL3401687	-5.88606	OC(=O)CCCN1CC(Oc2c(\C=C\c3ccc(OCCCCc4ccccc4)cc3)cccc12)C(=O)O	Test
CHEMBL3401689	-6.95861	OC(=O)CCCN1CC(Oc2c(NC(=O)c3ccc(OCCCCc4ccccc4)cc3)cccc12)c5nn[nH]n5	Train
CHEMBL3401691	-7.22185	OC(=O)CCCN1CC(Oc2c(NC(=O)c3ccc(OCCCCc4ccccc4)cc3)cccc12)C(=O)NS(=O)(=O)c5ccccc5	Train
CHEMBL3401692	-6.76955	OC(=O)CCCN1CCOc2c(NC(=O)c3ccc(OCCCCc4ccccc4)cc3)cccc12	Train
CHEMBL3402546	-4.95468	CCc1nnc([C@@H](C)NS(=O)(=O)c2ccc(Cl)cc2)n1CC	Test
CHEMBL3403185	-6.284	OC(=O)CCCN1CC(Oc2c(CCc3ccc(OCCCCc4ccccc4)cc3)cccc12)c5nn[nH]n5	Train
CHEMBL3403186	-6.79588	OC(=O)CCCN1CC(Oc2c(\C=C\c3ccc(OCCCCc4ccccc4)cc3)cccc12)c5nn[nH]n5	Train
CHEMBL3403637	-6.4318	CC(C)C[C@@H]1NC(=O)[C@H](CC(C)C)NC(=O)[C@@H](CC(C)C)NC(=O)[C@H](Cc2ccc(O)cc2)NC(=O)[C@@H]3CCCN3C(=O)[C@H](CC(C)C)NC1=O	Train
CHEMBL3403849	-7	C[C@H](CO)Nc1cc(NS(=O)(=O)N2CCNCC2)nc(SCc3cccc(Cl)c3F)n1	Train
CHEMBL3408192	-4.4318	Clc1cncc(c2ccc(cc2)N3CCOCC3)c1N4CCC5(CCNC5=O)CC4	Test
CHEMBL3408273	-4.4437	CN(C)C(=O)c1cc(CN(C)c2cc(F)cc(F)c2)c3OC(=CC(=O)c3c1)N4CCOCC4	Train
CHEMBL341380	-5.65758	Cc1cc(COc2ccc(NC(=O)[C@H]3NCCC[C@@H]3C(=O)NO)cc2)c4ccccc4n1	Test
CHEMBL3417099	-6.70997	OC[C@H]1O[C@H](Oc2ccc(cc2)c3ccc(cc3)c4nn[nH]n4)[C@@H](O)[C@@H](O)[C@@H]1O	Train
CHEMBL3417104	-6.00656	CNC(=O)c1ccc(cc1)c2ccc(O[C@H]3O[C@H](CO)[C@@H](O)[C@H](O)[C@@H]3O)cc2	Train
CHEMBL3417105	-6.13077	OC[C@H]1O[C@H](Oc2ccc(cc2)c3ccc(cc3)C(=O)N4CCOCC4)[C@@H](O)[C@@H](O)[C@@H]1O	Train
CHEMBL3417106	-5.97469	CS(=O)(=O)c1ccc(cc1)c2ccc(O[C@H]3O[C@H](CO)[C@@H](O)[C@H](O)[C@@H]3O)cc2	Train
CHEMBL3417107	-5.97881	CNS(=O)(=O)c1ccc(cc1)c2ccc(O[C@H]3O[C@H](CO)[C@@H](O)[C@H](O)[C@@H]3O)cc2	Test
CHEMBL3417108	-5.9393	OC[C@H]1O[C@H](Oc2ccc(cc2)c3cc(F)c(O)c(F)c3)[C@@H](O)[C@@H](O)[C@@H]1O	Train
CHEMBL3417585	-4.75696	C[C@@H]1CCCN1CCCOc2ccc(cc2)C3=NNC(=O)[C@@H]4C[C@H]34	Train
CHEMBL341817	-6.69897	Cc1cc(COc2ccc(NC(=O)[C@H]3CN(CC[C@@H]3C(=O)NO)C(=O)c4occc4)cc2)c5ccccc5n1	Train
CHEMBL3422015	-4.34582	CC(C)c1occ(n1)c2nnc3[C@@H](C)N(CCn23)C(=O)c4ccc(cc4)c5cccs5	Train
CHEMBL3422018	-4.4437	C[C@H]1N(CCn2c1nnc2c3nc(C)ns3)C(=O)c4ccc(cc4)c5cccs5	Train
CHEMBL3425512	-6.69897	C[C@@H](O)[C@@H]1NC(=O)[C@@H](CCCCN)NC(=O)[C@@H](Cc2c[nH]c3ccccc23)NC(=O)[C@H](Cc4ccccc4)NC(=O)[C@@H]5CCCN5C(=O)[C@@H](Cc6ccccc6)NC1=O	Train
CHEMBL3425619	-6.22915	CC(C)C[C@@H]1NC(=O)[C@@H](CC(C)C)NC(=O)[C@H](CC(C)C)NC(=O)[C@H](Cc2ccc(O)cc2)NC(=O)[C@H]3CCCN3C(=O)[C@@H](CC(C)C)NC1=O	Train
CHEMBL3425622	-6.4437	CC(C)C[C@H]1NC(=O)[C@H](Cc2c[nH]c3ccccc23)NC(=O)[C@@H]4CCCN4C(=O)[C@H](CC(C)C)NC(=O)[C@@H](CC(C)C)NC(=O)[C@@H](CC(C)C)NC1=O	Train
CHEMBL3425624	-5.22548	CC(C)C[C@@H]1NC(=O)[C@H](Cc2c[nH]c3ccccc23)NC(=O)[C@H]4CCCN4C(=O)[C@H](CC(C)C)NC(=O)[C@H](CC(C)C)NC(=O)[C@@H](CC(C)C)NC1=O	Train
CHEMBL3425626	-6.56864	CC(C)C[C@@H]1NC(=O)[C@H](Cc2ccccc2)NC(=O)CNC(=O)[C@H](C)NC(=O)[C@H](Cc3ccc(O)cc3)NC(=O)[C@H]4CCCN4C1=O	Train
CHEMBL3425630	-7.04576	CC(C)C[C@@H]1NC(=O)[C@@H](Cc2ccccc2)NC(=O)CNC(=O)[C@@H](C)NC(=O)[C@H](Cc3ccc(O)cc3)NC(=O)[C@@H]4CCCN4C1=O	Train
CHEMBL3425632	-5.96658	CC(C)C[C@@H]1NC(=O)[C@H](Cc2ccccc2)N(C)C(=O)CN(C)C(=O)[C@H](C)NC(=O)[C@H](Cc3ccc(O)cc3)N(C)C(=O)[C@H]4CCCN4C1=O	Train
CHEMBL3425634	-6.20066	CC(C)C[C@H]1NC(=O)[C@H](Cc2ccccc2)NC(=O)CN(C)C(=O)[C@@H](C)N(C)C(=O)[C@H](Cc3ccc(O)cc3)NC(=O)[C@@H]4CCCN4C1=O	Test
CHEMBL3425645	-6.95861	CC[C@H](C)[C@@H]1NC(=O)[C@@H](NC(=O)[C@H](CC(C)C)NC(=O)CNC(=O)[C@@H]2CCCN2C(=O)[C@H](Cc3ccc(O)cc3)NC1=O)C(C)C	Train
CHEMBL3425646	-6.95861	CC(C)C[C@@H]1NC(=O)[C@H](Cc2ccccc2)NC(=O)[C@@H](NC(=O)CNC(=O)[C@@H](NC(=O)[C@H](Cc3ccc(O)cc3)NC1=O)C(C)C)[C@@H](C)O	Train
CHEMBL3425647	-7.22185	CC[C@H](C)[C@@H]1NC(=O)[C@H](Cc2ccc(O)cc2)NC(=O)[C@H](Cc3ccccc3)NC(=O)CNC(=O)[C@@H](NC(=O)CNC1=O)C(C)C	Train
CHEMBL3425648	-6.33724	CC(C)C[C@@H]1NC(=O)[C@H](Cc2ccccc2)NC(=O)[C@@H](NC(=O)CNC(=O)[C@H](C)NC(=O)[C@H](Cc3ccc(O)cc3)NC1=O)[C@@H](C)O	Train
CHEMBL3425649	-7.69897	CC(C)C[C@@H]1NC(=O)CNC(=O)[C@H](Cc2ccccc2)NC(=O)[C@H](CC(=O)N)NC(=O)[C@H](Cc3ccc(O)cc3)NC(=O)[C@H](C)NC1=O	Test
CHEMBL3425650	-7.39794	CC(C)C[C@@H]1NC(=O)[C@H](Cc2ccccc2)NC(=O)[C@@H](NC(=O)CNC(=O)[C@@H](NC(=O)[C@H](Cc3ccc(O)cc3)NC1=O)[C@@H](C)O)[C@@H](C)O	Train
CHEMBL3425652	-5.76955	CC(C)C[C@@H]1NC(=O)[C@@H](NC(=O)[C@H](Cc2c[nH]c3ccccc23)N(C)C(=O)[C@H](Cc4ccccc4)NC(=O)[C@H](Cc5ccccc5)NC(=O)[C@@H]6CCCN6C1=O)C(C)C	Test
CHEMBL3425653	-6.76955	CC(C)C[C@@H]1NC(=O)[C@H](Cc2ccccc2)NC(=O)[C@@H](NC(=O)CN(C)C(=O)[C@@H](NC(=O)[C@H](Cc3ccc(O)cc3)NC1=O)[C@@H](C)O)[C@@H](C)O	Train
CHEMBL3425654	-7	CC(C)C[C@@H]1NC(=O)[C@H](Cc2ccccc2)NC(=O)[C@H]([C@@H](C)O)N(C)C(=O)CN(C)C(=O)[C@@H](NC(=O)[C@H](Cc3ccc(O)cc3)NC1=O)[C@@H](C)O	Train
CHEMBL3426620	-5.63827	NCc1ccc(cc1c2cccc(c2)C(=O)Nc3ccccc3)C(=O)Nc4ccncc4F	Train
CHEMBL3426624	-6.09691	COC(=O)c1ccc(NC(=O)c2cccc(c2)c3cc(ccc3CN)C(=O)Nc4ccncc4F)cc1	Train
CHEMBL3427401	-4.72125	Cc1cc(F)ccc1C2=C(Oc3ccc(\C=C\C(=O)O)cc3)c4ccc(O)cc4OC2=O	Test
CHEMBL3427414	-4.3279	Cc1cc(F)ccc1C2=C(Oc3ccc(\C=C\C(=O)O)cc3)c4ccccc4OC2=O	Train
CHEMBL3427784	-5.84466	CC(C)C[C@@H]1NC(=O)[C@H](Cc2ccc(O)cc2)NC(=O)[C@@H]3CCCN3C(=O)[C@@H](CC(C)C)NC(=O)[C@@H](CC(C)C)NC(=O)[C@@H](CC(C)C)NC1=O	Test
CHEMBL3427785	-7	CC(C)C[C@@H]1NC(=O)[C@H](Cc2ccc(O)cc2)NC(=O)[C@@H]3CCCN3C(=O)[C@H]4CCCN4C(=O)[C@@H](CC(C)C)NC(=O)[C@H](CC(C)C)NC1=O	Test
CHEMBL3427786	-6.85387	CC(C)C[C@H]1NC(=O)[C@@H](CC(C)C)NC(=O)[C@H](Cc2ccc(O)cc2)NC(=O)[C@@H]3CCCN3C(=O)[C@H](CC(C)C)NC(=O)[C@@H](CC(C)C)NC1=O	Train
CHEMBL3427788	-5.77469	CC(C)C[C@@H]1NC(=O)[C@@H](CC(C)C)N(C)C(=O)[C@H](CC(C)C)NC(=O)[C@H](Cc2ccc(O)cc2)NC(=O)[C@H]3CCCN3C(=O)[C@H](CC(C)C)NC1=O	Train
CHEMBL3427789	-5.10624	CC(C)C[C@@H]1NC(=O)[C@H](Cc2ccc(O)cc2)NC(=O)[C@H]3CCCN3C(=O)[C@H](CC(C)C)NC(=O)[C@H](CC(C)C)N(C)C(=O)[C@@H](CC(C)C)NC1=O	Train
CHEMBL3427792	-5.1107	CC(C)C[C@@H]1NC(=O)[C@@H](CC(C)C)N(C)C(=O)[C@H](CC(C)C)NC(=O)[C@H](Cc2ccc(O)cc2)N(C)C(=O)[C@H]3CCCN3C(=O)[C@H](CC(C)C)NC1=O	Train
CHEMBL3427799	-5.98297	CC(C)C[C@@H]1NC(=O)[C@H](CC(C)C)N(C)C(=O)[C@H](Cc2ccc(O)cc2)NC(=O)[C@@H]3CCCN3C(=O)[C@H]4CCCN4C(=O)[C@@H](CC(C)C)NC1=O	Train
CHEMBL342870	-6.69897	Cc1cc(COc2ccc(NC(=O)[C@H]3CCN(C[C@@H]3C(=O)NO)C(=O)C4CC4)cc2)c5ccccc5n1	Test
CHEMBL343548	-7	Cc1cc(COc2ccc(NC(=O)[C@H]3CCN(C[C@@H]3C(=O)NO)C(=O)c4occc4)cc2)c5ccccc5n1	Train
CHEMBL3526474	-5.52469	COc1ccc(cc1)n2nc(C(=O)N)c3CCN(C(=O)c23)c4ccc(cc4)N5CCCC[14C]5=O	Train
CHEMBL3577921	-5.29671	COc1ncc(cc1NS(=O)(=O)c2ccc(F)cc2F)c3cc4c(ncnc4s3)c5ccncc5	Test
CHEMBL3577925	-5.23284	Fc1ccc(c(F)c1)S(=O)(=O)Nc2cc(cnc2Cl)c3cc4c(ncnc4s3)c5ccncc5	Train
CHEMBL3577955	-4.66454	CC(C)N1CCN(CC1)C(=O)c2ccc(CN3CCOCC3)cc2	Train
CHEMBL3577956	-4.64975	O=C(N1CCN(CC1)C2CCC2)c3ccc(CN4CCOCC4)cc3	Train
CHEMBL3586387	-5.37675	Cc1nc(ccc1c2cnc3NCC(=O)N(CCC4CCOCC4)c3n2)c5nc[nH]n5	Train
CHEMBL3586565	-5.01323	CO[C@@H]1CC[C@H](CC1)N2C(=O)CNc3ncc(nc23)c4ccc(nc4C)c5nc[nH]n5	Train
CHEMBL3596631	-4.49214	CN(C(=O)c1c(F)cccc1Cl)c2ccc(cc2OCC(F)(F)F)c3cc(ccc3Cl)C(=O)N	Train
CHEMBL3596633	-5.22915	CN(C(=O)c1c(F)cccc1Cl)c2ncc(cc2OCC(F)(F)F)c3cc(ccc3Cl)C(=O)N	Train
CHEMBL3596924	-5.10791	COc1c(cnn1C)c2cnc3[nH]cc(C(=O)c4ccc(CO)cc4Cl)c3c2	Train
CHEMBL3600993	-4.81816	Cc1oc(nc1COc2ccc(CCC(=O)O)cc2)c3ccccc3	Test
CHEMBL3604421	-4.42829	C[C@H]1Cn2c(CN1C(=O)c3cccc(c3Cl)C(F)(F)F)nnc2c4ccc(F)cc4	Train
CHEMBL3608684	-4.32148	Cc1nsc(n1)c2nnc3CN(CCn23)C(=O)c4ccc(F)cc4	Train
CHEMBL3608687	-4.33068	C[C@H]1N(CCn2c1nnc2c3nc(C)ns3)C(=O)c4ccc(Cl)cc4	Train
CHEMBL3608688	-4.37779	C[C@H]1N(CCn2c1nnc2c3nc(ns3)C(F)(F)F)C(=O)c4ccc(F)cc4	Test
CHEMBL3608740	-4.35952	C[C@H]1N(CCn2c1nnc2c3nc(C)ns3)C(=O)c4ccccc4	Train
CHEMBL3608741	-5.04096	Cc1nsc(n1)c2nnc3[C@@H](CCO)N(CCn23)C(=O)c4ccc(F)cc4	Test
CHEMBL3616775	-5.88606	CC[C@H](C)[C@@H]1NC(=O)[C@@H]2CCCN2C(=O)[C@H](Cc3ccccc3)NC(=O)[C@H](C)NC(=O)c4csc(n4)[C@@H](NC(=O)[C@@H]5CCCN5C1=O)[C@@H](C)CC	Train
CHEMBL3616777	-6.69897	CC[C@H](C)[C@@H]1NC(=O)[C@@H]2CCCN2C(=O)[C@H](CC(C)C)NC(=O)[C@@H]3CCCN3C(=O)[C@H](Cc4ccccc4)NC(=O)[C@H](C)NC(=O)c5csc1n5	Train
CHEMBL3616778	-5.4318	CC[C@H](C)[C@@H]1NC(=O)[C@@H]2CCCN2C(=O)[C@H](Cc3ccccc3)NC(=O)[C@H](C)NC(=O)c4csc(n4)[C@@H](NC(=O)[C@@H]5CCCN5C1=O)C(C)C	Test
CHEMBL3616780	-5.65758	CC(C)[C@@H]1NC(=O)c2csc(n2)[C@@H](NC(=O)[C@@H]3CCCN3C(=O)[C@@H](NC(=O)[C@@H]4CCCN4C(=O)[C@H](Cc5ccccc5)NC1=O)C(C)C)C(C)C	Test
CHEMBL3616781	-6.39794	CC[C@H](C)[C@@H]1NC(=O)[C@@H]2CCCN2C(=O)[C@@H](NC(=O)[C@@H]3CCCN3C(=O)[C@H](Cc4ccccc4)NC(=O)[C@H](C)NC(=O)c5csc1n5)[C@@H](C)O	Test
CHEMBL3616783	-6.39794	CC[C@H](C)[C@@H]1NC(=O)[C@@H]2CCCN2C(=O)[C@H]([C@@H](C)CC)N(C)C(=O)[C@@H]3CCCN3C(=O)[C@H](Cc4ccccc4)NC(=O)[C@H](C)NC(=O)c5csc1n5	Test
CHEMBL3616784	-5.13077	CC[C@H](C)[C@@H]1NC(=O)[C@@H]2CCCN2C(=O)[C@H](Cc3ccccc3)N(C)C(=O)[C@H](C)NC(=O)c4csc(n4)[C@@H](NC(=O)[C@@H]5CCCN5C1=O)[C@@H](C)CC	Test
CHEMBL3616785	-5.16749	CC[C@H](C)[C@@H]1NC(=O)[C@@H]2CCCN2C(=O)[C@@H](NC(=O)[C@@H]3CCCN3C(=O)[C@H](Cc4ccccc4)N(C)C(=O)[C@H](C)NC(=O)c5csc1n5)C(C)C	Train
CHEMBL3616788	-4.96257	CC[C@H](C)[C@@H]1NC(=O)[C@@H]2CCCN2C(=O)[C@H](Cc3ccccc3)NC(=O)[C@H](CC(C)C)NC(=O)c4csc(n4)[C@@H](NC(=O)[C@@H]5CCCN5C1=O)[C@@H](C)CC	Train
CHEMBL3617260	-5.70774	CC(C)c1ccc2c(CC[C@H]3[C@](C)(CNS(=O)(=O)c4c(F)c(F)c(F)c(F)c4F)CCC[C@]23C)c1	Test
CHEMBL3622924	-5.69897	Cc1cc(C)cc(Nc2nccc(n2)n3cc(C)c(CN4CC[C@@H](O)C4)c3)c1	Train
CHEMBL3622956	-5.56864	Cc1nn(cc1CN2CC(O)C2)c3ccnc(Nc4ccc5c(c4)c(Cl)c(C)n5C)n3	Train
CHEMBL3622957	-5.20761	Cc1nn(cc1CN2CC[C@@H](O)C2)c3ccnc(Nc4ccc5c(c4)c(Cl)c(C)n5C)n3	Train
CHEMBL3622958	-5.20761	Cc1nn(cc1CN2CC(O)C2)c3ccnc(Nc4ccc5c(c4)c(C)c(C)n5C)n3	Train
CHEMBL3628630	-4.38143	COc1cccc(Oc2cc(ccc2NS(=O)(=O)C)[N+](=O)[O-])c1	Train
CHEMBL3634394	-5.74473	COc1ccc2c(O[C@H]3CCN4[C@@H](C3)C(=O)N[C@@]5(C[C@H]5\C=C\CCCCN(C)C4=O)C(=O)NS(=O)(=O)C6(C)CC6)cc(nc2c1C)c7nc(cs7)C(F)(F)F	Train
CHEMBL3663242	-4.3279	C[C@H]1Cn2c(nnc2c3cnccn3)C(=O)N1Cc4cccc(c4Cl)C(F)(F)F	Train
CHEMBL3663253	-5.26761	C[C@H]1Cn2c(nnc2c3cc[nH]n3)C(=O)N1Cc4cccc(c4Cl)C(F)(F)F	Train
CHEMBL367768	-6.09691	CC(C)Oc1ccc(cc1)C(=O)NC2(CCCC2)C(=O)N[C@H](Cc3ccccc3)C(=O)NCC4CCN(CC5CCOCC5)CC4	Train
CHEMBL368347	-5.05799	COc1cc(C[C@@H](CO)[C@H](CO)Cc2ccc(O)c(OC)c2)ccc1O	Train
CHEMBL370813	-7.5376	CC(C)C[C@@H](NC(=O)[C@H](Cc1ccccc1)NC(=O)CNC(=O)[C@H](C)NC(=O)[C@H](Cc2ccc(O)cc2)NC(=O)C)C(=O)N	Train
CHEMBL371757	-4.77443	N[C@@H](Cc1ccc(cc1)c2ccc(F)cc2)C(=O)N3CCSC3	Train
CHEMBL3731984	-4.3363	CCOc1ccc(cc1)c2n[nH]c(SCC(=O)Nc3cc(C)cc(C)c3)n2	Train
CHEMBL373556	-4.65758	CCCS(=O)(=O)N1CCC(CNC(=O)CC)(CC1)C(=O)N2CCOCC2	Test
CHEMBL3740114	-5.07572	C[C@H]1Cn2c(CN1C(=O)c3cccc(c3)C(F)(F)c4nnc(O)c5ccccc45)nnc2C(C)(C)F	Test
CHEMBL3740510	-5.39794	CC(C)c1nnc2CN([C@@H](C)Cn12)C(=O)c3cccc(c3)C(F)(F)c4nnc(O)c5ccccc45	Train
CHEMBL3740784	-4.92082	Oc1nnc(Oc2cccc(c2)C(=O)N3CCN(CC3)c4ncccc4C#N)c5ccccc15	Train
CHEMBL3741716	-5.20761	C[C@H]1Cn2c(CN1C(=O)c3cccc(c3)C(F)(F)c4nnc(O)c5ccccc45)nnc2C(C)(C)C	Train
CHEMBL374187	-5.23657	CN(C)Cc1ccccc1c2ccc(cc2)N3CCc4c(C3=O)n(nc4C(F)(F)F)c5ccccc5S(=O)(=O)N	Train
CHEMBL3741945	-6.69897	NC(c1cccc(c1)C(=O)N2CCN(CC2)c3ncccc3C#N)c4nnc(O)c5ccccc45	Train
CHEMBL3742184	-5.30103	Oc1nnc(c2ccccc12)C(F)(F)c3cccc(c3)C(=O)N4CCN(CC4)c5ncccc5C#N	Train
CHEMBL374304	-5.95861	NS(=O)(=O)c1ccccc1n2nc(c3CCN(C(=O)c23)c4ccc(cc4)c5ccccc5CN6CC[C@@H](O)C6)C(F)(F)F	Train
CHEMBL374305	-5.5376	NC(=O)c1cccc(c1)n2nc(c3CCN(C(=O)c23)c4ccc(cc4)c5ccccc5CN6CC[C@@H](O)C6)C(F)(F)F	Train
CHEMBL3745780	-4.39707	[O-][N+](=O)c1cn2C[C@@H](COc2n1)OCc3ccc(cc3)N4CCOCC4=O	Train
CHEMBL3746026	-4.42435	[O-][N+](=O)c1cn2C[C@@H](COc2n1)OCc3ccc(nc3)N4CCCCC4	Test
CHEMBL3746099	-4.39794	[O-][N+](=O)c1cn2C[C@@H](COc2n1)OCc3ccc(nc3)N4CCSCC4=O	Train
CHEMBL3746155	-4.57381	[O-][N+](=O)c1cn2C[C@@H](COc2n1)OCc3ccc(cc3)N4CCSCC4	Train
CHEMBL3746630	-4.38206	[O-][N+](=O)c1cn2C[C@@H](COc2n1)OCc3ccc(cc3)N4CCOCC4	Train
CHEMBL3746680	-4.3256	[O-][N+](=O)c1cn2C[C@@H](COc2n1)OCc3ccc(cc3)N4CCCCC4=O	Train
CHEMBL3746900	-4.40012	COc1ncc(NC(=O)C(=O)c2cn(C(C)C)c3ccccc23)cn1	Train
CHEMBL3746906	-4.47366	COCC(C)n1cc(C(=O)C(=O)Nc2ccc(OC)nc2)c3ccccc13	Train
CHEMBL3747018	-4.36241	[O-][N+](=O)c1cn2C[C@@H](COc2n1)OCc3ccc(nc3)N4CCOCC4=O	Train
CHEMBL3747196	-4.70333	COc1ccc(NC(=O)C(=O)c2cn(C(C)C)c3ccccc23)cn1	Test
CHEMBL3747223	-4.47263	[O-][N+](=O)c1cn2C[C@@H](COc2n1)OCc3ccc(nc3)N4CCCCC4=O	Train
CHEMBL3747249	-4.49812	[O-][N+](=O)c1cn2C[C@@H](COc2n1)OCc3ccc(cc3)N4CCCCC4	Train
CHEMBL3747255	-4.49336	[O-][N+](=O)c1cn2C[C@@H](COc2n1)OCc3ccc(N4CCSCC4)c(F)c3	Train
CHEMBL3747333	-4.81816	COCCn1cc(C(=O)C(=O)Nc2ccc(OC(C)C)nc2)c3ccccc13	Train
CHEMBL3747342	-4.33479	[O-][N+](=O)c1cn2C[C@@H](COc2n1)OCc3ccc(N4CCCCC4=O)c(F)c3	Train
CHEMBL3747354	-4.47638	[O-][N+](=O)c1cn2C[C@@H](COc2n1)OCc3ccc(N4CCSCC4=O)c(F)c3	Train
CHEMBL3747528	-4.45026	[O-][N+](=O)c1cn2C[C@@H](COc2n1)OCc3ccc(N4CCCCC4)c(F)c3	Train
CHEMBL3747560	-4.36321	[O-][N+](=O)c1cn2C[C@@H](COc2n1)OCc3ccc(N4CCOCC4)c(F)c3	Test
CHEMBL3747779	-4.49485	COCCn1cc(C(=O)C(=O)Nc2ccc(OC)nc2)c3ccccc13	Train
CHEMBL375224	-6.52288	CN1C(=O)NC(=O)[C@]12Cc3ccc(NC(=O)CN4C(=O)N(C5CCS(=O)(=O)C5)c6ccccc46)cc3C2	Train
CHEMBL375273	-7.37675	CC[C@H](C)[C@H](NC(=O)[C@H](CCCN=C(N)N)NC(=O)[C@H](CC(C)C)NC(=O)CN)C(=O)N[C@@H](CC(C)C)C(=O)N[C@@H](CC(C)C)C(=O)N[C@@H](CC(C)C)C(=O)N[C@@H](CCCCN)C(=O)N[C@@H](C(C)C)C(=O)O	Train
CHEMBL3758841	-6.30103	CCC(CC)C(=O)O[C@@H]1[C@@H](CNS(=O)(=O)NC(=O)c2ccccc2O)O[C@H]([C@@H]1F)n3cnc4c(N)ncnc34	Test
CHEMBL3759140	-6.39794	CC(C)C(=O)O[C@@H]1[C@@H](CNS(=O)(=O)NC(=O)c2ccccc2O)O[C@H]([C@@H]1F)n3cnc4c(N)ncnc34	Train
CHEMBL375931	-4.69465	OCCc1ccc2nc3C(=O)c4cnccc4C(=O)c3nc2c1	Train
CHEMBL3759475	-6.30103	CCCC(=O)O[C@@H]1[C@@H](CNS(=O)(=O)NC(=O)c2ccccc2O)O[C@H]([C@@H]1F)n3cnc4c(N)ncnc34	Train
CHEMBL377168	-4.36653	CCCc1nn(C)c2c(O)nc(nc12)c3cc(ccc3OCC)C(=O)C	Train
CHEMBL377418	-4.58004	COc1ccc(cc1)c2ccc(OCCN3CCC[C@H]3C(=O)O)c(Sc4cccc(F)c4)c2	Train
CHEMBL3774402	-4.54061	COC1CN(C1)C(=O)c2ccc3[nH]nc(Cc4ccc(cc4)c5cnn(C)c5)c3c2	Train
CHEMBL3774747	-5.00087	CN(CCc1cnn(c1)c2nccc3c(O)ncnc23)Cc4ccc(F)cc4	Train
CHEMBL3774885	-4.50169	Cn1cc(cn1)c2ccc(Cc3[nH]nc4ccc(cc34)C(=O)N5CCOCC5)cc2	Test
CHEMBL3774978	-5.09583	CCCCn1c(cn2c3C(=O)NC(=O)N(C)c3nc12)c4c(C)ccc5[nH]ncc45	Train
CHEMBL3775024	-5.36653	Cn1ncc2cc(Cc3[nH]nc4ccc(cc34)C(=O)N5CC[C@H](O)C5)ccc12	Test
CHEMBL3775076	-4.47625	Cn1ncc2cc(Cc3[nH]nc4ccc(cc34)C(=O)N5CCC(F)(F)C5)ccc12	Train
CHEMBL3775121	-4.803	Oc1ncnc2c(nccc12)n3cc(CCN4CCC(CC4)c5ccc(F)cc5F)cn3	Train
CHEMBL3775123	-4.91721	Cn1ncc2cc(Cc3[nH]nc4ccc(cc34)C(=O)N5CC(O)C5)ccc12	Train
CHEMBL3775134	-4.40894	Cn1cc(cn1)c2ccc(Cc3[nH]nc4ccc(cc34)C(=O)N5CC(F)(F)C5)cc2	Train
CHEMBL3775145	-4.67346	CN(CCc1cnn(c1)c2nccc3c(O)ncnc23)Cc4ccc(Cl)c(Cl)c4	Train
CHEMBL3775226	-5.25964	Cc1ncoc1c2nnc(SCCCN3CC4CCN(C4C3)c5ccc(cc5F)C(F)(F)F)n2C	Train
CHEMBL3775317	-5.06048	Cn1cc(cn1)c2ccc(Cc3[nH]nc4ccc(cc34)C(=O)N5CC[C@@H](O)C5)cc2	Train
CHEMBL3775545	-5.23882	COc1ccc(cc1)C2CCN(CCc3cnn(c3)c4nccc5c(O)ncnc45)CC2	Train
CHEMBL3775548	-4.81502	Oc1ncnc2c(nccc12)n3cc(CCN4CCC(CC4)c5cccc(c5)C(F)(F)F)cn3	Train
CHEMBL3775668	-4.74885	Oc1ncnc2c(nccc12)n3cc(CCN4CCC(CC4)c5cccs5)cn3	Train
CHEMBL3775773	-4.43771	Cn1cc(cn1)c2ccc(Cc3[nH]nc4ccc(cc34)C(=O)N5CCC(F)(F)C5)cc2	Test
CHEMBL3775814	-5.73518	Oc1ncnc2c(nccc12)n3cc(CCN4CCC(CC4)c5ccc(cc5)C#N)cn3	Test
CHEMBL3775894	-5.19791	Oc1ncnc2c(nccc12)n3cc(CCN4CCC(CC4)c5cc(Cl)cc(Cl)c5)cn3	Train
CHEMBL3775899	-5.16368	Oc1ncnc2c(nccc12)n3cc(CCN4CCC(Cc5ccc(Cl)cc5)CC4)cn3	Train
CHEMBL3775935	-4.55596	Cn1cc(cn1)c2ccc(Cc3[nH]nc4ccc(cc34)C(=O)N5CCCC5)cc2	Train
CHEMBL3775940	-5.08619	COc1cc2ncnc(Nc3c(C)c(O)ccc3F)c2cc1OC	Train
CHEMBL3775953	-4.84375	Oc1ncnc2c(nccc12)n3cc(CCN4CCC(CC4)c5ccc(F)cc5)cn3	Train
CHEMBL3780429	-4.8962	CCN1C(=O)c2cccc3c(NS(=O)(=O)c4cc(Br)ccc4OC)ccc1c23	Test
CHEMBL378093	-5.76955	Nc1noc2ccc(cc12)n3nc(c4CCN(C(=O)c34)c5ccc(cc5)c6ccccc6CN7CC[C@@H](O)C7)C(F)(F)F	Test
CHEMBL378130	-4.4318	CCCCOc1ncc(cc1c2nc(O)c3nn(CCN4CCOCC4)c(CC)c3n2)C(=O)C	Test
CHEMBL3781471	-4.67366	CCN1C(=O)c2cccc3c(ccc1c23)S(=O)(=O)NC4CCCCC4	Train
CHEMBL3781548	-4.75696	COc1ccccc1N2CCN(CC2)c3ncnc4c3cnn4c5ccccc5F	Train
CHEMBL3785130	-4.72125	CC(C)(C)[C@@H](O)C(=O)N1CSC[C@H]1C(=O)NCc2cc(Cl)ccc2n3cnnn3	Train
CHEMBL3785333	-5.92082	O[C@H](Cc1ccccn1)C(=O)N2[C@H]3C[C@H]3C[C@H]2C(=O)NCc4cc(Cl)ccc4n5cnnn5	Train
CHEMBL3785415	-4.92082	O[C@@H](C(=O)N1C[C@@H]2C[C@@H]2[C@H]1C(=O)NCc3cc(Cl)ccc3n4cnnn4)c5ccccc5	Train
CHEMBL3785420	-5.45593	COC(C)(C)[C@@H](O)C(=O)N1C[C@H]2C[C@H]2[C@H]1C(=O)NCc3cc(Cl)ccc3n4cnnn4	Test
CHEMBL3785476	-4.76955	CC(C)(C)[C@@H](O)C(=O)N1C[C@@H]2C[C@@H]2[C@H]1C(=O)NCc3cc(Cl)ccc3n4cnnn4	Train
CHEMBL3785516	-4.60206	CC(C)(C)C[C@@H](O)C(=O)N1[C@H]2C[C@H]2C[C@H]1C(=O)NCc3cc(Cl)ccc3n4cnnn4	Train
CHEMBL3785748	-4.79588	O[C@@H](C(=O)N1[C@H]2C[C@H]2C[C@H]1C(=O)NCc3cc(Cl)ccc3n4cnnn4)c5ccccc5F	Train
CHEMBL3785776	-4.95861	O[C@H](Cc1ccccc1)C(=O)N2N=CC[C@H]2C(=O)NCc3cc(Cl)ccc3n4cnnn4	Train
CHEMBL3785836	-5.01323	Cc1cccc(c1)[C@@H](O)C(=O)N2N=CC[C@H]2C(=O)NCc3cc(Cl)ccc3n4cnnn4	Train
CHEMBL3785843	-5.65758	O[C@@H](C(=O)N1C[C@H]2C[C@H]2[C@H]1C(=O)NCc3cc(Cl)ccc3n4cnnn4)c5ccccc5	Test
CHEMBL3785868	-4.48149	CCCC[C@@H](O)C(=O)N1C[C@H]2C[C@H]2[C@H]1C(=O)NCc3cc(Cl)ccc3n4cnnn4	Test
CHEMBL3786001	-5.20761	CC(C)(C)[C@@H](O)C(=O)N1CSC(C)(C)[C@H]1C(=O)NCc2cc(Cl)ccc2n3cnnn3	Train
CHEMBL3786044	-5.284	CC(C)(C)[C@@H](O)C(=O)N1CCS[C@H]1C(=O)NCc2cc(Cl)ccc2n3cnnn3	Train
CHEMBL3786046	-5.10791	CC(C)(C)C[C@@H](O)C(=O)N1CC[C@@H]2C[C@]12C(=O)NCc3cc(Cl)ccc3n4cnnn4	Train
CHEMBL3786331	-5.58503	O[C@@H](C(=O)N1CC[C@@H]2C[C@]12C(=O)NCc3cc(Cl)ccc3n4cnnn4)c5ccccc5	Train
CHEMBL3786446	-4.60206	O[C@H](C1CCCCC1)C(=O)N2C[C@@H]3C[C@@H]3[C@H]2C(=O)NCc4cc(Cl)ccc4n5cnnn5	Train
CHEMBL3786454	-4.61979	CC(C)(C)C[C@@H](O)C(=O)N1[C@@H]2C[C@@H]2C[C@H]1C(=O)NCc3cc(Cl)ccc3n4cnnn4	Test
CHEMBL3786487	-5.02228	CC1(C[C@@H](O)C(=O)N2N=CC[C@H]2C(=O)NCc3cc(Cl)ccc3n4cnnn4)CC1	Train
CHEMBL3786500	-5.63827	O[C@@H](C(=O)N1C[C@H]2C[C@H]2[C@H]1C(=O)NCc3cc(Cl)ccc3n4cnnn4)c5ccccc5F	Train
CHEMBL3786608	-5.34679	CC(C)(C)OC[C@@H](O)C(=O)N1[C@H]2C[C@H]2C[C@H]1C(=O)NCc3cc(Cl)ccc3n4cnnn4	Train
CHEMBL3786784	-4.46852	CC(C)(C)[C@@H](O)C(=O)N1[C@@H]2C[C@@H]2C[C@H]1C(=O)NCc3cc(Cl)ccc3n4cnnn4	Train
CHEMBL3786799	-5.00877	CCCC[C@@H](O)C(=O)N1N=CC[C@H]1C(=O)NCc2cc(Cl)ccc2n3cnnn3	Train
CHEMBL3786988	-4.79588	COC(C)(C)[C@@H](O)C(=O)N1[C@H]2C[C@H]2C[C@H]1C(=O)NCc3cc(Cl)ccc3n4cnnn4	Train
CHEMBL3787342	-5.76955	COC(C)(C)[C@@H](O)C(=O)N1N=CC[C@H]1C(=O)NCc2cc(Cl)ccc2n3cnnn3	Train
CHEMBL3787381	-4.76955	CC(C)(C)OC[C@@H](O)C(=O)N1C[C@@H]2C[C@@H]2[C@H]1C(=O)NCc3cc(Cl)ccc3n4cnnn4	Test
CHEMBL3787458	-5.1549	O[C@@H](C(=O)N1N=CC[C@H]1C(=O)NCc2cc(Cl)ccc2n3cnnn3)c4ccccc4	Train
CHEMBL3787521	-4.60206	CC(C)(C)C[C@@H](O)C(=O)N1C[C@@H]2C[C@@H]2[C@H]1C(=O)NCc3cc(Cl)ccc3n4cnnn4	Train
CHEMBL3787565	-4.79588	O[C@H](C1CCCCC1)C(=O)N2[C@H]3C[C@H]3C[C@H]2C(=O)NCc4cc(Cl)ccc4n5cnnn5	Train
CHEMBL3787587	-5.23657	O[C@@H](C(=O)N1N=CC[C@H]1C(=O)NCc2cc(Cl)ccc2n3cnnn3)c4ccc(F)cc4	Train
CHEMBL3787607	-5.46852	O[C@H](CC1CC1)C(=O)N2C[C@@H]3C[C@@H]3[C@H]2C(=O)NCc4cc(Cl)ccc4n5cnnn5	Test
CHEMBL378763	-5.04576	CCC[C@H](CC1(CCCC1)C(=O)Nc2nnc(CC)s2)C(=O)O	Train
CHEMBL3792429	-5.72746	CC(=O)Oc1ccccc1C(=O)O[C@H]2C[C@@H](O[C@@H]2CO)N3C=C(F)C(=O)NC3=O	Test
CHEMBL3792832	-5.73589	OC[C@H]1O[C@H](C[C@@H]1OC(=O)c2ccc(Cl)cc2)N3C=C(F)C(=O)NC3=O	Train
CHEMBL3793197	-5.68888	OC[C@H]1O[C@H](C[C@@H]1OC(=O)c2ccccc2Cl)N3C=C(F)C(=O)NC3=O	Test
CHEMBL3793372	-5.73306	COc1ccc(cc1)C(=O)O[C@H]2C[C@@H](O[C@@H]2CO)N3C=C(F)C(=O)NC3=O	Train
CHEMBL3793447	-5.94386	OC[C@H]1O[C@H](C[C@@H]1OC(=O)c2ccc(cc2)[N+](=O)[O-])N3C=C(F)C(=O)NC3=O	Train
CHEMBL3793469	-5.76321	OC[C@H]1O[C@H](C[C@@H]1OC(=O)c2cccc(c2)C(=O)O[C@H]3C[C@@H](O[C@@H]3CO)N4C=C(F)C(=O)NC4=O)N5C=C(F)C(=O)NC5=O	Train
CHEMBL3793499	-5.70664	OC[C@H]1O[C@H](C[C@@H]1OC(=O)c2cccnc2)N3C=C(F)C(=O)NC3=O	Train
CHEMBL3793506	-5.18442	CN1C(=O)N=C(OCc2ccc(Oc3ccc(Cl)c(c3)C(F)(F)F)c(c2)C#N)C=C1N4CCOCC4	Train
CHEMBL3793573	-5.66918	CC(C)(C)c1ccc(cc1)C(=O)O[C@H]2C[C@@H](O[C@@H]2CO)N3C=C(F)C(=O)NC3=O	Train
CHEMBL3793670	-5.70465	OC[C@H]1O[C@H](C[C@@H]1OC(=O)c2ccccc2)N3C=C(F)C(=O)NC3=O	Train
CHEMBL3794054	-5.6968	CN1C(=O)N=C(OCc2ccc(Oc3ccc(Cl)c(c3)C(F)(F)F)c(F)c2)C=C1N4CCOCC4	Test
CHEMBL3794362	-5.69659	OC[C@H]1O[C@H](C[C@@H]1OC(=O)C(Cl)Cl)N2C=C(F)C(=O)NC2=O	Train
CHEMBL379766	-5.82391	Cn1cnc(c1)S(=O)(=O)N(CCN(Cc2cncn2C)c3ccc(cc3)C#N)CC4CCCCC4	Train
CHEMBL3798142	-4.75696	CN(C)C(=O)Oc1cccc(NC(=O)C2(CCN(CC2)c3ncnc4[nH]c5CCCCc5c34)N(C)C)c1	Train
CHEMBL3798468	-6.46852	Clc1cc2NC(=O)Cc2cc1C(=O)N[C@H]3C[C@H]4CC[C@@H](C3)N4S(=O)(=O)N5CCC(CC5)NCc6ccccc6	Train
CHEMBL379866	-4.36653	CC(C)c1nnc2ccc(cn12)c3ocnc3c4cc(F)ccc4F	Test
CHEMBL3798741	-6.19382	FC(F)(F)CCCN1CCC(CS(=O)(=O)N2[C@@H]3CC[C@H]2C[C@H](C3)NC(=O)c4cc5CC(=O)Nc5cc4Cl)CC1	Train
CHEMBL3799158	-5.10791	C[C@@H]1CN(CCO1)C2=CC(=O)c3cc(cc(CN4CCOc5c(F)cccc45)c3O2)C(=O)N6CCOCC6	Train
CHEMBL3799504	-4.95861	C[C@@H]1CN(CCO1)C2=CC(=O)c3cc(cc(CN4CCOc5ccc(F)cc45)c3O2)C(=O)N6CCOCC6	Train
CHEMBL3799673	-5.24413	C[C@@H]1CN(CCO1)C2=CC(=O)c3cc(cc(CN4CCOc5c(F)cc(F)cc45)c3O2)C(=O)N6CCOCC6	Train
CHEMBL3799831	-5.18709	CN(C)C(=O)c1cc(CN2CCOc3c(F)cccc23)c4OC(=CC(=O)c4c1)N5CCOCC5	Train
CHEMBL3800231	-4.85387	COCCN(Cc1cc(cc2C(=O)C=C(Oc12)N3CCO[C@H](C)C3)C(=O)N(C)C)c4cc(F)cc(F)c4	Test
CHEMBL3800314	-4.95861	COCCN(Cc1cc(cc2C(=O)C=C(Oc12)N3CCOCC3)C(=O)N(C)C)c4cc(F)cc(F)c4	Train
CHEMBL3800585	-5.30103	C[C@H]1CN(CCN1)c2cccc3nc(c4nc(cnc4N)c5cc(ccn5)C(=O)N(C)C)n(C)c23	Train
CHEMBL380071	-4.5817	c1ccc2c(c[nH]c2c1)c3ccncc3	Test
CHEMBL380132	-5.18709	O=S(=O)(Nc1ccc2c(c[nH]c2c1)c3ccncc3)c4ccccc4	Train
CHEMBL3805020	-5.82391	CN1CCC(CC1)Nc2cc(ccc2C(=O)Nc3[nH]nc4ccc(Cc5cc(F)cc(F)c5)cc34)N6CCN(C)CC6	Train
CHEMBL3805123	-5.74473	CN1CCN(CC1)c2ccc(C(=O)Nc3[nH]nc4ccc(Cc5cc(F)cc(F)c5)cc34)c(N[C@@H]6CC[C@@H](O)CC6)c2	Train
CHEMBL3805643	-6.22185	Fc1cc(F)cc(Cc2ccc3[nH]nc(NC(=O)c4ccc(cc4NC5CCOCC5)N6CCNCC6)c3c2)c1	Train
CHEMBL3805899	-5.61979	CN1CCN(CC1)c2ccc(C(=O)Nc3[nH]nc4ccc(Cc5cc(F)cc(F)c5)cc34)c(NCCF)c2	Train
CHEMBL3805993	-4.60906	CCCCCCNC(=O)C1C(=O)N(O)C(=O)c2ccccc12	Test
CHEMBL3806112	-5.95861	Fc1cc(F)cc(Cc2ccc3[nH]nc(NC(=O)c4ccc(CN5CCCCC5)cc4NC6CCOCC6)c3c2)c1	Test
CHEMBL380639	-5.18709	O=C(NOCc1ccccc1)Nc2ccc3c(c[nH]c3c2)c4ccncc4	Train
CHEMBL3808633	-5.40782	COc1cccc(c1)S(=O)(=O)NC(=O)c2cc(c(OC)cc2OC)c3ccc(C#CCO)s3	Train
CHEMBL380895	-7	CN1CCC(CC(=O)NO)(CC1)NC(=O)c2ccc(OCc3cc(C)nc4ccccc34)cc2	Train
CHEMBL3809079	-6.30103	COc1cc(C)c(cc1c2ccc(C#CCO)s2)C(=O)NS(=O)(=O)c3ccccc3	Train
CHEMBL3809216	-4.3098	CC(=C)[C@@H]1CCC(=C[C@H]1c2c(O)cc(CC3CN(C3)C(=O)C)cc2O)C	Train
CHEMBL380938	-7.11163	CC(C)C[C@H](NC(=O)[C@H](Cc1ccccc1)NC(=O)CNC(=O)[C@@H](C)NC(=O)[C@H](Cc2ccc(O)cc2)NC(=O)C)C(=O)N	Test
CHEMBL3809746	-4.65758	CCOC(=O)N1CC(Cc2cc(O)c([C@@H]3C=C(C)CC[C@H]3C(=C)C)c(O)c2)C1	Train
CHEMBL3810119	-4.96658	COc1cc(OC)c(cc1C(=O)NS(=O)(=O)c2ccccc2)c3ccc(C#CCO)s3	Train
CHEMBL381173	-7	CCC(=O)N1CCC(CC(=O)NO)(CC1)NC(=O)c2ccc(OCc3cc(C)nc4ccccc34)cc2	Test
CHEMBL381329	-6.3098	CC(C)C[C@H]1NC(=O)[C@H](Cc2ccccc2)NC(=O)CNC(=O)[C@H](C)NC(=O)[C@H](Cc3ccc(O)cc3)NC(=O)\C=C/c4ccccc4OCOC1=O	Train
CHEMBL3813933	-4.56864	CCc1cc(nc(N)n1)c2c[nH]c3ncc(cc23)c4cnn(CC(C)C)c4	Train
CHEMBL3814770	-5.13668	CCc1cc(nc(N)n1)c2c[nH]c3ncc(cc23)c4cnn(CCN(C)C)c4	Train
CHEMBL3814785	-5.26761	CCc1cc(nc(N)n1)c2c[nH]c3ncc(cc23)c4cnn(C)c4	Train
CHEMBL3818762	-4.49553	CS(=O)(=O)Nc1ccc(cc1Oc2ccccc2I)[N+](=O)[O-]	Test
CHEMBL381953	-7	CC(=O)N1CCC(CC(=O)NO)(CC1)NC(=O)c2ccc(OCc3cc(C)nc4ccccc34)cc2	Train
CHEMBL382300	-5.55284	CC(C)C[C@H](NC(=O)OC(C)(C)C)[C@@H](O)C(=O)O[C@H]1[C@@H]2OC(=O)O[C@@]23[C@@H](OC(=O)c4ccccc4)[C@@H]5[C@@]6(CO[C@@H]6C[C@H](O)[C@@]5(C)C(=O)[C@H](OC(=O)C)C(=C1C)C3(C)C)OC(=O)C	Train
CHEMBL382352	-6.09151	Cc1cc(COc2ccc(cc2)C(=O)NC3(CC(=O)NO)CCN(CCS(=O)(=O)C)CC3)c4ccccc4n1	Train
CHEMBL3824068	-4.85387	CN1CCN(CC1)c2ccc(cc2)n3cc(cn3)c4ccncc4OCC5CCNCC5	Train
CHEMBL3827023	-4.39686	COC1(C)CN(C1)C(=O)c2ccc3c(N)ncc(c4ccc(cc4)c5cnn(C)c5)c3n2	Train
CHEMBL3827758	-4.5376	COC1CN(C1)C(=O)c2ccc3c(N)ncc(c4ccc(cc4)c5cnn(C)c5)c3c2	Train
CHEMBL3827874	-4.58838	Cn1cc(cn1)c2ccc(cc2)c3cnc(N)c4ccc(cc34)C(=O)N5CC(C)(F)C5	Train
CHEMBL3827904	-4.40121	Cn1cc(cn1)c2ccc(cc2)c3cnc(N)c4ccc(cc34)C(=O)N5CC(F)(F)C5	Test
CHEMBL3828071	-4.6216	Cn1cc(cn1)c2ccc(cc2)c3cnc(N)c4ccc(nc34)C(=O)N5CC(F)(F)C5	Train
CHEMBL3828084	-4.37059	Cn1cc(cn1)c2ccc(cc2)c3cnc(N)c4ccc(nc34)C(=O)N5CCC5	Train
CHEMBL3828222	-4.79724	CCCCc1ccc(cc1)c2nc(C)c(s2)c3ccnc(N)n3	Test
CHEMBL3828286	-4.55909	Cn1cc(cn1)c2ccc(cc2)c3cnc(N)c4ccc(nc34)C(=O)N5CC(C)(F)C5	Test
CHEMBL3828472	-6.01773	Cn1cc(cn1)c2ccc(cc2)c3cnc(N)c4ccc(nc34)C(=O)N5CCNCC5	Train
CHEMBL383196	-6.34921	CC(C)C[C@H]1NC(=O)[C@H](Cc2ccccc2)NC(=O)CNC(=O)[C@@H](C)NC(=O)[C@H](Cc3ccc(O)cc3)NC(=O)\C=C/c4ccccc4OCOC1=O	Train
CHEMBL383727	-4.98716	C[C@@H](N1[C@H](C(=O)N(CCCCC(=O)O)c2ccc(I)cc2C1=O)c3ccc(cc3)C(F)(F)F)c4ccc(Cl)cc4	Train
CHEMBL384161	-5.95861	Cn1cnc(c1)S(=O)(=O)N(CCN(Cc2cncn2C)c3ccc(cc3)C#N)CC4CCN(CC4)c5ncccn5	Test
CHEMBL385072	-6.04576	Cn1cnc(c1)S(=O)(=O)N(CCN(Cc2cncn2C)c3ccc(cc3)C#N)CC4CCN(CC4)C(=O)OC(C)(C)C	Train
CHEMBL385679	-5.16749	CN(C)Cc1ccccc1c2ccc(cc2)N3CCc4c(C)nn(c5ccc6onc(N)c6c5)c4C3=O	Train
CHEMBL385845	-5.74473	Cn1cnc(c1)S(=O)(=O)N(CCN(Cc2cncn2C)c3ccc(cc3)C#N)Cc4ccccn4	Train
CHEMBL385979	-4.95861	CN(C)Cc1ccccc1c2ccc(cc2)N3C=Nc4c(C)nn(c5ccc6onc(N)c6c5)c4C3=O	Train
CHEMBL385980	-5.21467	CN(C)Cc1ccccc1c2ccc(cc2)N3C(=Nc4c(C)nn(c5ccc6onc(N)c6c5)c4C3=O)C	Train
CHEMBL386033	-4.38722	CC(C)c1nnc2ccc(cn12)c3cnoc3c4cc(F)ccc4F	Train
CHEMBL389061	-5.1549	COCC[C@H](CC1(CCCC1)C(=O)N[C@@H]2C[C@H]2c3ccc(OC)cc3)C(=O)O	Train
CHEMBL389525	-5.22185	O=C(NCCCN1CCOCC1)[C@@H](Cc2ccccc2)NC(=O)C3(CCCC3)NC(=O)c4oc5ccccc5c4	Train
CHEMBL390174	-4.49214	CN(C(=O)c1cc2ccccc2s1)C3(CCCCC3)C(=O)N[C@H](Cc4ccccc4)C(=O)NCCCN5CCOCC5	Train
CHEMBL390282	-4.61979	CCC[C@]1(CC(=O)O)OCCc2c1[nH]c3c(C)ccc(C#N)c23	Train
CHEMBL391056	-4.4318	CC(C)[C@H](NC(=O)CCN(C)C)c1cc(C)ccc1N2CCN(CC2)C(=O)[C@H](C)Cc3ccc(Cl)cc3F	Test
CHEMBL391340	-7.52288	CC(C)C[C@@H]1N(C)C(=O)[C@@H](Cc2ccccc2)N(C)C(=O)[C@H](CC(=O)O)NC(=O)CNC(=O)[C@H](CCCN=C(N)N)N(C)C(=O)CNC1=O	Train
CHEMBL391484	-5.63827	COc1ccc(cc1)n2nc(C(=O)N)c3CCN(C(=O)c23)c4ccc(cc4)c5ccccc5CN(C)C	Test
CHEMBL391902	-6.09691	CC(C)[C@H](N)c1cc(C)ccc1N2CCN(CC2)C(=O)[C@@H]3CN(C[C@H]3c4ccc(Cl)cc4)C5CCOCC5	Train
CHEMBL392219	-5.10791	CN1N(C(=O)C(=C1C)CN(CCc2ccc(cc2)[N+](=O)[O-])C3CCN(CC3)C(=O)c4ccccn4)c5ccc(F)cc5	Train
CHEMBL392430	-5.88606	CN1N(C(=O)C(=C1C)CN(CCc2ccc(Cl)cc2)C3CCN(CC3)C(=O)c4cccc[n+]4[O-])c5ccc(F)cc5	Train
CHEMBL392578	-5.9897	CCCCCCCCCCCCC(N)C(=O)N[C@@H](CCC(=O)O)C(=O)N[C@@H](Cc1c[nH]c2ccccc12)C(=O)N	Test
CHEMBL392590	-5.05257	O=C(Cc1ccccc1)N[C@@H]2CO[C@H](OC2)\C=C\c3ccccc3	Test
CHEMBL393300	-4.98928	C[C@@H]1O[C@H](OC[C@H]1N)C(=C)c2ccccc2	Train
CHEMBL393576	-5.69897	CC(C)C[C@H](NCCN)c1cccc(F)c1N2CCN(CC2)C(=O)[C@@H](Cc3ccc(Cl)cc3Cl)N4CCCC4=O	Test
CHEMBL393582	-5.73993	CN[C@@H](Cc1ccccc1)C(=O)NCC(=O)NCC(=O)NCC(=O)NCC(=O)N(C)[C@@H](Cc2ccccc2)C(=O)N	Train
CHEMBL394389	-7.52288	CC(C)C[C@@H]1N(C)C(=O)[C@@H](Cc2ccccc2)NC(=O)[C@H](CC(=O)O)NC(=O)CNC(=O)[C@H](CCCN=C(N)N)NC(=O)CNC1=O	Train
CHEMBL394607	-5.88606	O=C(CCNC(=O)[C@@H](Cc1ccccc1)NC(=O)C2(CCCC2)NC(=O)c3cc4ccccc4s3)N5CCN(CC5)C6CCOCC6	Train
CHEMBL394756	-6.38722	C[C@@H](NC(=O)CCC(=O)OCCNC(=S)Nc1ccc(C2=C3C=CC(=O)C=C3Oc4cc(O)ccc24)c(c1)C(=O)O)C(=O)NCCCC(=O)N[C@H](CCCNC(=N)N)C(=O)N[C@H](CCCNC(=N)N)C(=O)N[C@H](CCCNC(=N)N)C(=O)N[C@H](CCCNC(=N)N)C(=O)N[C@H](CCCNC(=N)N)C(=O)N[C@H](CCCNC(=N)N)C(=O)N[C@H](CCCNC(=N)N)C(=O)N	Test
CHEMBL395372	-6.04576	COc1ccc(cc1)n2nc(Cn3cnnn3)c4CCN(C(=O)c24)c5ccc(cc5)c6ccccc6CN7CC[C@@H](O)C7	Train
CHEMBL395955	-4.92082	NC(=O)CN1C(=O)C(Cc2ccccc12)NC(=O)c3cc4cc(Cl)sc4[nH]3	Test
CHEMBL396440	-5.93554	CN[C@@H](Cc1ccccc1)C(=O)N(C)CC(=O)NCC(=O)NCC(=O)NCC(=O)N(C)[C@@H](Cc2ccccc2)C(=O)N	Test
CHEMBL397124	-7	CNCc1ccccc1N2CCC(CC2)NC(=O)c3cc(nn3c4ccc5onc(N)c5c4)C(F)(F)F	Test
CHEMBL397216	-6	C[C@H](Cc1cccc(CC(=O)NCc2c(F)cccc2Cl)c1)NC[C@H](O)c3ccc(O)c(CO)c3	Test
CHEMBL399332	-6.1549	NC(=O)c1cc(C(=O)N2CCc3cc(ccc23)c4ccccc4CN5CCCC5)n(n1)c6ccc7onc(N)c7c6	Train
CHEMBL399345	-7	NC(=O)c1cc(C(=O)N2CCc3cc(ccc23)N4C=CC=CC4=O)n(n1)c5ccc6onc(N)c6c5	Test
CHEMBL400404	-5.25964	CC(=O)Nc1cccc(c1)c2ccc(Cc3ocnc3C(=O)N[C@@H](Cc4ccccc4)C(=O)O)cc2	Train
CHEMBL400504	-5.85387	CN(c1ccncc1)c2ccc(c(F)c2)c3ccc4c(nn(c5ccc6onc(N)c6c5)c4c3F)C(=O)N	Train
CHEMBL401263	-5.74473	Cc1cc(COc2ccc(cc2)C(=O)N[C@@H]3CC4(C[C@@H]3C(=O)NO)OCCO4)c5ccccc5n1	Train
CHEMBL401595	-6.69897	CC(C)CCN1N=C(C(=C(C2=NS(=O)(=O)c3cc(ccc3N2)N(C)S(=O)(=O)C)C1=O)O)c4cccs4	Train
CHEMBL401825	-7.67366	CC(C)CCN1N=C(C(=C(C1=O)C2=NS(=O)(=O)c3cc(NS(=O)(=O)C)ccc3N2)O)c4cccs4	Train
CHEMBL401930	-5.74473	Cc1cc(cc2[nH]c(nc12)c3c(O)nccc3NC[C@@H](O)c4cccc(Cl)c4)N5CCOCC5	Train
CHEMBL401951	-6.1549	CC(C)(C)CC1=NN(CCC2CC2)C(=O)C(=C1O)C3=NS(=O)(=O)c4cc(NS(=O)(=O)C)ccc4N3	Train
CHEMBL401979	-6.69897	CC(=O)N1C[C@@H](NC(=O)c2ccc(OCc3cc(C)nc4ccccc34)cc2)[C@H](C1)C(=O)NO	Train
CHEMBL402027	-4.86012	CN(CC(=C)F)C(=O)[C@]1(C[C@H]1CN)c2ccsc2	Train
CHEMBL402089	-4.69897	NC[C@@H]1C[C@@]1(C(=O)N2C=COc3ccccc23)c4ccsc4	Train
CHEMBL402393	-5.74473	ONC(=O)[C@H]1COCC[C@H]1NC(=O)c2ccc(Cc3c(nn4ccccc34)C(F)(F)F)cc2	Train
CHEMBL402436	-6.69897	CSc1nc2ccccc2n1Cc3ccc(cc3)C(=O)N[C@@H]4CN(C[C@@H]4C(=O)NO)C(=O)OC(C)(C)C	Train
CHEMBL402992	-6.69897	Cc1cc(COc2ccc(cc2)C(=O)N[C@@H]3CNCC[C@@H]3C(=O)NO)c4ccccc4n1	Test
CHEMBL403042	-5.65758	COc1ccc(cc1)n2nc(cc2C(=O)Cc3ccc(cc3F)N4C=CC=CC4=O)C(=O)N	Test
CHEMBL403186	-7	Cc1nc2ccccc2n1Cc3ccc(cc3)C(=O)N[C@@H]4CN(C[C@@H]4C(=O)NO)C(=O)OC(C)(C)C	Train
CHEMBL403310	-6.30103	NC(=N)NOCCNC(=O)Cc1c(F)c(NCC(F)(F)c2ccc(F)c(F)c2)ccc1C#N	Train
CHEMBL403359	-6.09691	NC(=N)NOCCNC(=O)Cc1c(F)c(NCC(F)(F)c2cccc(Cl)c2)ccc1C#N	Test
CHEMBL403650	-6.1549	CC(C)(C)CCN1C(=O)C(=C(O)c2cccn12)C3=NS(=O)(=O)c4cc(NS(=O)(=O)C)ccc4N3	Train
CHEMBL403684	-6.69897	Cc1cc(COc2ccc(cc2)C(=O)N[C@@H]3CCNC[C@@H]3C(=O)NO)c4ccccc4n1	Train
CHEMBL404083	-7.22185	Cc1cc(COc2ccc(cc2)C(=O)N[C@@H]3CCCO[C@@H]3C(=O)NO)c4ccccc4n1	Train
CHEMBL404096	-6.09691	CC(C)CCN1C(=O)C(=C(O)c2cccn12)C3=NS(=O)(=O)c4cc(NS(=O)(=O)C5CC5)ccc4N3	Train
CHEMBL404382	-7	CC(C)c1nc2ccccc2n1Cc3ccc(cc3)C(=O)N[C@@H]4C[C@@]5(CCCO5)C[C@@H]4C(=O)NO	Train
CHEMBL404663	-7	CS(=O)(=O)Nc1ccc2N=C(NS(=O)(=O)c2c1)C3=C(O)c4cccn4N(Cc5ccc(F)cc5)C3=O	Train
CHEMBL404673	-7	CC(C)c1nc2ccccc2n1Cc3ccc(cc3)C(=O)N[C@@H]4CCC[C@@H]4C(=O)NO	Train
CHEMBL41	-5.61083	CNCCC(Oc1ccc(cc1)C(F)(F)F)c2ccccc2	Train
CHEMBL410333	-5.52288	OC(=O)CN1C(=O)C2(CC(=O)N(Cc3ccccc3)C2=O)c4cc(Cl)ccc14	Train
CHEMBL410414	-6.19837	CN(Cc1ccccc1)C(=O)[C@@H](NC(=O)c2cc3cc(NC(=O)c4ccccc4c5ccc(cc5)C(F)(F)F)ccc3n2C)c6ccccc6	Train
CHEMBL412923	-6.58203	Cc1cc(O)cc(C)c1C[C@H](N)C(=O)N2CCC[C@H]2C(=O)N[C@@H](Cc3c[nH]c4ccccc34)C(=O)N[C@@H](Cc5ccccc5)C(=O)N	Train
CHEMBL415560	-4.79588	COc1cccc2C(=CCCc12)CCCN3CCc4cc(OC)c(OC)cc4C3	Test
CHEMBL421	-6.05948	OC(=O)c1cc(ccc1O)N=Nc2ccc(cc2)S(=O)(=O)Nc3ccccn3	Train
CHEMBL421362	-6.03152	C[C@@H](O)[C@@H]1NC(=O)[C@H](CCCCN)NC(=O)[C@@H](Cc2c[nH]c3ccccc23)NC(=O)[C@H](Cc4ccccc4)NC(=O)[C@@H]5CCCN5C(=O)[C@H](Cc6ccccc6)NC1=O	Train
CHEMBL422821	-7	Cc1cc(COc2ccc(NC(=O)[C@H]3CCN(C[C@@H]3C(=O)NO)C(=O)OCc4nccs4)cc2)c5ccccc5n1	Train
CHEMBL423906	-6.69897	Cc1cc(COc2ccc(NC(=O)[C@H]3CCN(C[C@@H]3C(=O)NO)S(=O)(=O)C)cc2)c4ccccc4n1	Test
CHEMBL425415	-7	Cc1cc(COc2ccc(cc2)C(=O)NC3(CC(=O)NO)CCN(Cc4ccccc4)CC3)c5ccccc5n1	Train
CHEMBL426498	-4.71444	Cn1cc(C#N)c2ccc(NC(=O)NOCc3ccccc3)cc12	Test
CHEMBL427860	-4.38722	CC(C)[C@H](NC(=O)CCN(C)C)c1cc(C)ccc1N2CCN(CC2)C(=O)[C@H](C)Cc3ccc(Cl)cc3	Train
CHEMBL428749	-5.76955	CS(=O)(=O)c1ccccc1N2CCC(CC2)NC(=O)c3cc(nn3c4ccc5onc(N)c5c4)C(F)(F)F	Train
CHEMBL429	-5.27846	CC(CCc1ccccc1)NCC(O)c2ccc(O)c(c2)C(=O)N	Train
CHEMBL429674	-5.95861	CCc1nn2ccccc2c1Cc3ccc(cc3)C(=O)N[C@@H]4CCOC[C@@H]4C(=O)NO	Train
CHEMBL436746	-6.52071	CC(C)C[C@@H]1NC(=O)[C@H](Cc2ccccc2)NC(=O)CNC(=O)[C@@H](C)NC(=O)[C@H](Cc3ccc(O)cc3)NC(=O)\C=C/c4ccccc4OCOC1=O	Train
CHEMBL437378	-5.74618	CCCCCCCCC(N)C(=O)NC(CCCCCCCC)C(=O)N[C@@H](CCC(=O)O)C(=O)N[C@@H](Cc1c[nH]c2ccccc12)C(=O)N	Train
CHEMBL438136	-6.85699	Cc1cc(O)cc(C)c1CC(N)C(=O)NCCCCNC(=O)C(N)Cc2c(C)cc(O)cc2C	Train
CHEMBL438528	-7	Cc1cc(COc2ccc(cc2)C(=O)N[C@@H]3C[C@@H](O)C[C@@H]3C(=O)NO)c4ccccc4n1	Train
CHEMBL441901	-6.52288	CC(C)CN1C[C@@H](NC(=O)c2ccc(OCc3cc(C)nc4ccccc34)cc2)[C@H](C1)C(=O)NO	Train
CHEMBL442674	-6.19246	C[C@@H]1NC(=O)[C@H]2CCCN2C(=O)[C@H](CCCN=C(N)N)NC(=O)[C@H](CCCCN)NC(=O)[C@H](CCCCN)NC1=O	Train
CHEMBL443578	-5.45593	COc1ccc(cc1)n2nc(C(=O)N)c3CCN(C(=O)c23)c4ccc(cc4)c5ccccc5CN6CCCC6	Train
CHEMBL443691	-5.35655	CCCCOc1cccc(c1)C(=O)NC2(CCCC2)C(=O)N[C@H](Cc3ccccc3)C(=O)NCC4CCN(CC5CCOCC5)CC4	Train
CHEMBL443727	-6.39794	COc1ccc2c(O[C@@H]3C[C@@H]4N(C3)C(=O)NCCCCC\C=C/[C@@H]5C[C@]5(NC4=O)C(=O)NS(=O)(=O)C6CC6)cc(nc2c1)c7nccs7	Train
CHEMBL444289	-5.85387	COc1cccc(\C=C\C(=O)NC2(CCCC2)C(=O)N[C@H](Cc3ccccc3)C(=O)NCC4CCN(CC5CCOCC5)CC4)c1	Train
CHEMBL445335	-5.95861	COc1ccc(cc1)n2nc(c3CCN(C(=O)c23)c4ccc(cc4)C5(Cn6ccnc6C)CC5)S(=O)(=O)C	Train
CHEMBL445493	-4.75449	CCCCc1ccc(nc1)C(=O)NC2(CCCC2)C(=O)N[C@H](Cc3ccccc3)C(=O)NCC4CCN(CC5CCOCC5)CC4	Train
CHEMBL445730	-5.3279	CSc1ccc(\C=C\C(=O)NC2(CCCC2)C(=O)N[C@H](Cc3ccccc3)C(=O)NCC4CCN(CC5CCOCC5)CC4)cc1	Test
CHEMBL446086	-5.67778	Fc1cccc(\C=C\C(=O)NC2(CCCC2)C(=O)N[C@H](Cc3ccccc3)C(=O)NCC4CCN(CC5CCOCC5)CC4)c1	Train
CHEMBL446814	-5.79048	CCCCCCC(N)C(=O)N[C@@H](Cc1ccc(O)cc1)C(=O)N2CCC[C@H]2C(=O)N[C@@H](Cc3c[nH]c4ccccc34)C(=O)N[C@@H](Cc5ccccc5)C(=O)N[C@@H]6O[C@@H]([C@@H](O)[C@H](O)[C@H]6O)C(=O)N	Train
CHEMBL446853	-6.04576	CSc1ccc(cc1)C(=O)NC2(CCCC2)C(=O)N[C@H](Cc3ccccc3)C(=O)NCC4CCN(CC5CCOCC5)CC4	Train
CHEMBL447787	-6.69897	CC(C)c1nc2ccccc2n1Cc3ccc(cc3)C(=O)N[C@@H]4CN(C[C@@H]4C(=O)NO)C(=O)OC(C)(C)C	Train
CHEMBL448530	-6.03198	CCCCC(=O)NCCCC[C@@H]1NC(=O)[C@H]2CCCN2C(=O)[C@H](CCCN=C(N)N)NC(=O)[C@H](CCCCN)NC(=O)[C@H](CCCCN)NC1=O	Train
CHEMBL451053	-6	COc1ccc(cc1)n2nc(C(=O)N)c3CCN(C(=O)c23)c4ccc(cc4)C5(CN6CCCC6)CC5	Test
CHEMBL451374	-5.67778	Cc1cccc(\C=C\C(=O)NC2(CCCC2)C(=O)N[C@H](Cc3ccccc3)C(=O)NCC4CCN(CC5CCOCC5)CC4)c1	Train
CHEMBL451916	-5.92082	CN[C@@H](CN1C(=O)N(Cc2c(F)cccc2C(F)(F)F)C(=C(C1=O)c3cccc(OCCCCC(=O)O)c3F)C)c4ccccc4	Train
CHEMBL452231	-5.83863	COc1cc(cc(OC)c1O)[C@H]2[C@@H]3[C@H](COC3=O)[C@H](O[C@@H]4O[C@@H]5CO[C@H](O[C@H]5[C@H](O)[C@H]4O)c6cccs6)c7cc8OCOc8cc27	Train
CHEMBL453961	-5.92082	CCOc1ccc(cc1)C(=O)NC2(CCCC2)C(=O)N[C@H](Cc3ccccc3)C(=O)NCC4CCN(CC5CCOCC5)CC4	Train
CHEMBL456034	-5.69897	COc1ccc(cc1)n2nc(c3CCN(C(=O)c23)c4ccc(cc4)C5(CN6CCCC6=O)CC5)S(=O)(=O)C	Train
CHEMBL456932	-4.83863	COc1ccc(cc1)n2nc(c3CCN(C(=O)c23)c4ccc(cc4)C5(CC5)C6=NCCO6)C(F)(F)F	Test
CHEMBL457323	-4.65758	Oc1ccc(cc1)c2ccc(s2)c3cccc(O)c3	Train
CHEMBL457774	-4.83863	COc1ccc(cc1)n2nc(C(=O)N)c3CCN(C(=O)c23)c4ccc(cc4)C5(CS(=O)(=O)C)CC5	Train
CHEMBL458518	-5.85387	CCCCC(COC(=O)C(C)(C)C)NP(=O)(OC[C@H]1O[C@@H](N2C=CC(=NC2=O)N)[C@](C)(O)[C@@H]1O)Oc3ccccc3	Train
CHEMBL458727	-5.10791	Oc1ccc(cc1)c2cnc(s2)c3cccc(O)c3	Train
CHEMBL459102	-5.35655	COc1ccc(cc1)n2nc(c3CCN(C(=O)c23)c4ccc(cc4)C5(CC5)C6=NC(C)(C)CO6)C(F)(F)F	Test
CHEMBL459286	-4.64397	COc1ccc(cc1)n2nc(C(=O)N)c3CCN(C(=O)c23)c4ccc(cc4)C5(CC5)C(=O)C	Train
CHEMBL459729	-4.96257	Cc1cc(cc2[nH]c(nc12)c3c(O)nccc3NCCn4cc(Cl)cn4)C5CCN(CCCF)CC5	Train
CHEMBL460884	-5.58503	CNCC1(CC1)c2ccc(cc2)N3CCc4c(C3=O)n(nc4C(F)(F)F)c5ccc(OC)cc5	Train
CHEMBL461091	-5.1549	COc1ccc(cc1)n2nc(c3CCN(C(=O)c23)c4ccc(cc4)C5(CN6CCCC6)CC5)C(F)(F)F	Train
CHEMBL461297	-5.07058	COc1ccc(cc1)n2nc(c3CCN(C(=O)c23)c4ccc(cc4)C5(CN(C)C)CC5)C(F)(F)F	Train
CHEMBL461453	-4.76955	COc1ccc(cc1)n2nc(C#N)c3CCN(C(=O)c23)c4ccc(cc4)C5(CC5)N(C)C	Test
CHEMBL461667	-6.09691	COc1ccc(cc1)N2N=C(C3CCN(C(=O)C23)c4ccc(cc4)C5(CN(C)C)CC5)S(=O)(=O)C	Train
CHEMBL462513	-4.84164	Oc1ccc(cc1)c2cc(cs2)c3cccc(O)c3	Train
CHEMBL464415	-5.52143	ONC(=O)\C=C\c1ccc2c(c1)nc(CCc3ccccc3)n2CCN4CCCC4	Train
CHEMBL464555	-5.40894	CNC1(CC1)c2ccc(cc2)N3CCc4c(nn(c5ccc(OC)cc5)c4C3=O)C(=O)N	Test
CHEMBL464756	-5.55284	COc1ccc(cc1)n2nc(C(=O)N)c3CCN(C(=O)c23)c4ccc(cc4)C5(CC(=O)N)CC5	Train
CHEMBL465499	-5.61979	COc1ccc(cc1)n2nc(C(=O)N)c3CCN(C(=O)c23)c4ccc(cc4)C5(CC5)N(C)CCO	Test
CHEMBL467091	-5.03152	OCC(=O)Nc1cnc2N=CN(Cc3ccc(Cl)c(Cl)c3)C(=O)c2c1	Test
CHEMBL467587	-5.52288	COc1cc(Cl)ccc1C[C@@H](C)C(=O)N2CCN(CC2)c3ccc(Cl)cc3[C@@H](NC(=O)[C@@H](C)N)C(C)C	Train
CHEMBL46817	-4.30812	CN(C)c1ccc(Nc2nccc(n2)c3sc(C)nc3C)cc1	Train
CHEMBL468782	-5.03621	COc1ccc(cc1)n2nc(c3CCN(C(=O)c23)c4ccc(cc4)C5(CC5)N(C)C)C(F)(F)F	Test
CHEMBL468783	-4.94692	COc1ccc(cc1)n2nc(c3CCN(C(=O)c23)c4ccc(cc4)C5(CC5)N(C)CCO)C(F)(F)F	Train
CHEMBL469457	-5.00436	CC(C)(C)CCN1[C@H](C(=O)\C(=C\2/NS(=O)(=O)c3ccccc23)\C1=O)C(C)(C)C	Train
CHEMBL469946	-4.77728	CCN(CC(=C)F)C(=O)[C@]1(C[C@H]1CN)c2cccs2	Test
CHEMBL469947	-4.74958	NC[C@@H]1C[C@@]1(C(=O)N(CC=C)C2CC2)c3cccs3	Train
CHEMBL470808	-5	CNC(=O)c1cc(Oc2ccc3c(c2)nc(Nc4cccc(c4)C(C)(C)C)n3C)ccn1	Test
CHEMBL471550	-5.1549	COc1ccc(cc1)n2nc(c3CCN(C(=O)c23)c4ccc(cc4)C5(Cn6ccnc6C)CC5)C(F)(F)F	Train
CHEMBL472253	-4.68613	CCN(CC#C)C(=O)[C@]1(C[C@H]1CN)c2cccs2	Train
CHEMBL476270	-6.02228	CS(=O)(=O)Nc1ccc2N=C(NS(=O)(=O)c2c1)C3=C(O)C4CCCCCC4N(Cc5ccc(F)cc5)C3=O	Train
CHEMBL477178	-6.4318	CC(C)(C)CCN1N=C(N2CCCC2)C(=C(C1=O)C3=NS(=O)(=O)c4cc(NS(=O)(=O)C)ccc4N3)O	Train
CHEMBL477798	-6.11351	CC(C)CCN1N=C(N(C)C(C)C)C(=C(C2=NS(=O)(=O)c3cc(NS(=O)(=O)C)ccc3N2)C1=O)O	Train
CHEMBL478019	-7.67778	CC(C)CCN1N=C(N2CCOCC2)C(=C(C1=O)C3=NS(=O)(=O)c4cc(NS(=O)(=O)C)ccc4N3)O	Train
CHEMBL478834	-4.56864	CCOC(=O)N(Cc1ccccc1c2ccccc2)[C@H]3CCNC3	Test
CHEMBL480558	-4.30103	CCC(CC)[C@@H](CO)NS(=O)(=O)c1ccc(Cl)s1	Train
CHEMBL482950	-4.76955	CC[C@@H](C)Nc1nc(C)nc2c(c(C)nn12)c3ccc(OC)nc3C	Train
CHEMBL488752	-5.10237	Oc1ccc(cc1)c2oc(nc2)c3cccc(O)c3	Train
CHEMBL494272	-4.97881	Cc1ccc(cc1c2ccc3c(nncc3c2)N4CCOCC4)C(=O)NC5CC5	Train
CHEMBL494498	-6.03527	CCCCCCCC(=O)NCCCC[C@@H]1NC(=O)[C@H]2CCCN2C(=O)[C@H](CCCN=C(N)N)NC(=O)[C@H](CCCCN)NC(=O)[C@H](CCCCN)NC1=O	Train
CHEMBL495689	-6.54061	CCCC[C@@H]1NC(=O)[C@H]2CCCN2C(=O)[C@H](CCCN=C(N)N)NC(=O)[C@H](CCCCN)NC(=O)[C@H](CCCCN)NC1=O	Train
CHEMBL496190	-5.63639	CC(C)[C@H](N(C)C(=O)[C@@H](N)Cc1ccccc1)C(=O)N(C)[C@@H](Cc2ccc(O)c(c2)C(C)(C)C)C(=O)N	Train
CHEMBL496325	-7	CS(=O)(=O)Nc1ccc2N=C(NS(=O)(=O)c2c1)C3=C(O)C4CCCCN4N(Cc5ccc(F)cc5)C3=O	Test
CHEMBL496600	-6.30103	Cc1cc(CN2C(=O)C(=C(O)c3cc(F)ccc23)C4=CS(=O)(=O)c5ccccc5N4)ccc1F	Train
CHEMBL497206	-6.22185	OC1=C(C2=CS(=O)(=O)c3ccccc3N2)C(=O)N(Cc4ccc(F)cc4)c5ccc(F)cc15	Train
CHEMBL497362	-6.50864	CC(C)(C)CCN1N2CCCCC2C(=C(C1=O)C3=NS(=O)(=O)c4cc(NS(=O)(=O)C)ccc4N3)O	Train
CHEMBL497491	-6.52288	CC(C)(C)CCN1C(=O)C(=C(O)c2cccn12)C3=CS(=O)(=O)c4cc(NS(=O)(=O)C)ccc4N3	Train
CHEMBL497746	-5	CC(C)[C@H](NC(=O)CCN(C)C)c1cccc(F)c1N2CCN(CC2)C(=O)[C@H](C)Cc3ccc(Cl)cc3	Train
CHEMBL498375	-6.69897	CS(=O)(=O)Nc1ccc2N=C(NS(=O)(=O)c2c1)C3=C(O)C4CCCN4N(Cc5ccc(F)cc5)C3=O	Train
CHEMBL498376	-6.35655	CC(C)(C)CCN1N2CCCC2C(=C(C1=O)C3=NS(=O)(=O)c4cc(NS(=O)(=O)C)ccc4N3)O	Train
CHEMBL500759	-6.69897	COc1ccc2c(O[C@@H]3C[C@H](N(C3)C(=O)[C@@H](NC(=O)OC4CCCC4)C(C)(C)C)C(=O)N[C@@]5(CC5C=C)P(=O)(O)O)cc(nc2c1)c6csc(NC(C)C)n6	Test
CHEMBL502182	-5.55284	COc1cccc(C2=C(C)N(Cc3c(F)cccc3C(F)(F)F)C(=O)N(C[C@H](NCCCC(=O)O)c4ccccc4)C2=O)c1F	Train
CHEMBL502455	-4.96257	Cc1oc(C)c(n1)C(=O)N2[C@H](C3=C(O)CC(C)(C)CC3=Nc4c(O)cccc24)c5ccc(OCc6ccccc6)cc5F	Train
CHEMBL502908	-4.90309	Oc1cccc(c1)c2ccc(cc2)c3cccc(O)c3	Train
CHEMBL503367	-6.0846	CCCCCCC(NC(=O)[C@H](Cc1ccccc1)NC(=O)[C@H](Cc2c[nH]c3ccccc23)NC(=O)[C@@H]4CCCN4C(=O)[C@@H](N)Cc5ccc(O)cc5)C(=O)N	Train
CHEMBL503705	-5.12494	COc1cccc(C2=C(C)N(Cc3c(F)cccc3C(F)(F)F)C(=O)N(C[C@H](N(C)CCCC(=O)O)c4ccccc4)C2=O)c1F	Train
CHEMBL50588	-5.52288	CC[C@H]1CN2CCc3cc(OC)c(OC)cc3[C@@H]2C[C@@H]1C[C@H]4NCCc5cc(OC)c(OC)cc45	Train
CHEMBL505960	-5.90658	CCCCCCCCCCC(N)C(=O)N[C@@H](Cc1ccc(O)cc1)C(=O)N2CCC[C@H]2C(=O)N[C@@H](Cc3c[nH]c4ccccc34)C(=O)N[C@@H](Cc5ccccc5)C(=O)N	Train
CHEMBL506223	-6.38091	CCCCCCCCCCC(NC(=O)[C@H](Cc1ccccc1)NC(=O)[C@H](Cc2c[nH]c3ccccc23)NC(=O)[C@@H]4CCCN4C(=O)[C@@H](N)Cc5ccc(O)cc5)C(=O)N	Train
CHEMBL506877	-6.39794	COc1cccc(C2=C(C)N(Cc3c(F)cccc3F)C(=O)N(C[C@H](NCCCC(=O)O)c4ccccc4)C2=O)c1F	Test
CHEMBL507077	-5.03152	CCCCc1ccc(cc1)C(=O)NC2(CCCC2)C(=O)N[C@H](Cc3ccccc3)C(=O)NCC4CCN(CC5CCOCC5)CC4	Train
CHEMBL507334	-6	Clc1ccccc1\C=C\C(=O)NC2(CCCC2)C(=O)N[C@H](Cc3ccccc3)C(=O)NCC4CCN(CC5CCOCC5)CC4	Train
CHEMBL507519	-4.93554	Cc1cccc(n1)C(=O)N2[C@H](C3=C(O)CC(C)(C)CC3=Nc4c(O)cccc24)c5ccc(OCc6ccccc6)cc5F	Train
CHEMBL507806	-5.19382	NC[C@@H]1C[C@@]1(C(=O)N(CC=C)Cc2nccs2)c3cccs3	Train
CHEMBL508156	-4.75449	C1NC[C@@]2(C[C@H]12)c3cccs3	Train
CHEMBL510030	-6.09691	COc1ccc(cc1)n2nc(C(=O)N)c3CCN(C(=O)c23)c4ccc(cc4)C5(CN6CCCC6=O)CC5	Train
CHEMBL512851	-4.77728	NC[C@@H]1C[C@@]1(C(=O)N(CC=C)CC=C)c2cccs2	Train
CHEMBL513248	-4.60206	NC[C@@H]1C[C@@]1(C(=O)N(CC#C)CC#C)c2cccs2	Test
CHEMBL513954	-5.20761	COc1ccc(cc1)n2nc(C(=O)N)c3CCN(C(=O)c23)c4ccc(cc4)C5(CC5)C6=NCCO6	Train
CHEMBL515066	-5.24413	COc1ccc(cc1)n2nc(c3CCN(C(=O)c23)c4ccc(cc4)C5(CC5)c6ncc[nH]6)C(F)(F)F	Test
CHEMBL515562	-6	CS(=O)(=O)Nc1ccc2N=C(NS(=O)(=O)c2c1)C3=C(O)[C@@H]4CCCC[C@@H]4N(Cc5ccc(F)cc5)C3=O	Train
CHEMBL518253	-5.33724	COc1ccc(cc1)n2nc(C#N)c3CCN(C(=O)c23)c4ccc(cc4)C5(CN(C)C)CC5	Train
CHEMBL518401	-5.3098	CNC1(CC1)c2ccc(cc2)N3CCc4c(C3=O)n(nc4C(F)(F)F)c5ccc(OC)cc5	Train
CHEMBL518444	-6.92082	CCCN(C)C1=NN(CCC(C)C)C(=O)C(=C1O)C2=NS(=O)(=O)c3cc(NS(=O)(=O)C)ccc3N2	Train
CHEMBL518473	-4.90309	COc1ccc(cc1)n2nc(C(=O)N)c3CCN(C(=O)c23)c4ccc(cc4)C5(CC5)N(C)C	Test
CHEMBL52160	-4.85078	C(COc1ccc(cc1)c2cc3ccccn3c2)CN4CCCCC4	Train
CHEMBL524443	-5.69897	CNCC(=O)N[C@@H](C(C)C)c1cccc(F)c1N2CCN(CC2)C(=O)[C@H](C)Cc3ccc(Cl)cc3Cl	Train
CHEMBL524461	-7.56864	CC(C)CCN1C(=O)C(=C(O)c2cccn12)C3=CS(=O)(=O)c4cc(NS(=O)(=O)C)ccc4N3	Train
CHEMBL525553	-6.69897	CC(C)CCN1N2CCCC2C(=C(C1=O)C3=NS(=O)(=O)c4cc(NS(=O)(=O)C)ccc4N3)O	Test
CHEMBL526349	-5.9431	CCCCCCC(NC(=O)[C@H](Cc1ccccc1)NC(=O)[C@H](Cc2c[nH]c3ccccc23)NC(=O)[C@@H]4CCCN4C(=O)[C@H](Cc5ccc(O)cc5)NC(=O)CCC(=O)N[C@@H]6O[C@H](CO)[C@@H](O)[C@H](O)[C@H]6O)C(=O)N	Train
CHEMBL528770	-6.69897	CN(Cc1cccc2\C(=C\3/C(=O)[C@@H](N(Cc4ccc(F)c(Cl)c4)C3=O)C(C)(C)C)\NS(=O)(=O)c12)S(=O)(=O)C	Train
CHEMBL540414	-5.92082	CC(C)[C@H](NC(=O)C(O)(CCC(=O)Nc1cc(cc(c1)C(=O)N[C@H](C)c2ccccc2)N(C)S(=O)(=O)C)CCc3ccccc3)C(=O)Nc4ccccc4	Train
CHEMBL552026	-4.90658	Fc1ccc(Cn2c(nc3ccccc23)N4CCC(CC4)N5CCCCC5=O)cc1	Train
CHEMBL552069	-5.24413	N[C@@H](CC(=O)N1CCC[C@H]1CNC(=O)C2(CC2)C(F)(F)F)Cc3cc(F)c(F)cc3F	Train
CHEMBL552338	-4.79588	FC(F)(F)c1ccccc1C(=O)N(CC2CCC2)[C@H]3CCNC3	Train
CHEMBL552341	-6.1549	NS(=O)(=O)c1cccc(CN(C2CCNCC2)c3ccc4[nH]ccc4c3)c1	Train
CHEMBL552938	-5.1549	Cn1ccc2cc(ccc12)N(Cc3ccccc3)C4CCNCC4	Train
CHEMBL555342	-5.95861	CCCCOC(=O)N1CCN(CC1)C(=O)[C@H](CCC(=O)O)NC(=O)c2cc(OCCOC)cc(n2)c3ccccc3	Train
CHEMBL555563	-4.49894	Clc1ccc(cc1)[C@H](OC2CN(C2)C(=O)N3CCCCC3)c4cccnc4Cl	Train
CHEMBL556714	-5.85387	C(N(C1CCNCC1)c2ccc3sccc3c2)c4ccccc4	Train
CHEMBL558323	-5.72125	CC(C)(F)C(=O)NC[C@@H]1CCCN1C(=O)C[C@H](N)Cc2cc(F)c(F)cc2F	Train
CHEMBL559543	-6.69897	CS(=O)(=O)NC[C@@H]1CCCN1C(=O)C[C@H](N)Cc2cc(F)c(F)cc2F	Train
CHEMBL560120	-5.37675	CN1C(=O)C=C(NCCCN2CCC(CC2)Oc3ccc(Cl)c(Cl)c3)N(C)C1=O	Train
CHEMBL560535	-5.22185	C(N(C1CCNCC1)c2ccc3[nH]ccc3c2)c4ccccc4	Train
CHEMBL561377	-6.22185	CN(CCCN1CCC(CN2c3ccccc3Sc4ccc(cc24)C(=O)O)CC1)C5=CC(=O)N(C)C(=O)N5C	Train
CHEMBL563244	-5.22915	N[C@@H](CC(=O)N1CCC[C@H]1CNc2ccc(cn2)C#N)Cc3cc(F)c(F)cc3F	Test
CHEMBL563271	-6.30103	CN1C(=O)C=C(N2CCCN(CCCN3c4ccccc4Sc5ccc(OCC(=O)O)cc35)CC2)N(C)C1=O	Train
CHEMBL563272	-6.56864	N[C@@H](CC(=O)N1CCC[C@H]1CNS(=O)(=O)C2CC2)Cc3cc(F)c(F)cc3F	Train
CHEMBL563520	-6.39794	CN1C(=O)C=C(NCCCN2CCC(CN3c4ccccc4Sc5ccc(cc35)C(=O)O)CC2)N(C)C1=O	Train
CHEMBL564144	-4.66354	C[C@@H](c1ccccn1)c2c(CCN(C)C)sc3ccccc23	Train
CHEMBL564316	-4.45842	CCCCN1N=C(N=C2C(=O)N(C)C(=O)N=C12)c3nc4ccccc4s3	Train
CHEMBL564370	-5.3279	CN1C(=O)C=C(N2CCCN(CCCN3c4ccccc4Sc5ccc(cc35)C(=O)O)CC2)N(C)C1=O	Train
CHEMBL565083	-5.16115	CC(C(=O)O)c1ccc2Sc3ccccc3N(CCCN4CCCN(CC4)C5=CC(=O)N(C)C(=O)N5C)c2c1	Train
CHEMBL565298	-7.39794	OC(=O)[C@H](Cc1ccc(F)c(Br)c1)NC(=O)c2ccc(Cl)cc2NS(=O)(=O)c3cccc4nsnc34	Train
CHEMBL565324	-7.69897	OC(=O)[C@H](Cc1ccc(F)c(Br)c1)NC(=O)c2cc(Cl)c(Cl)cc2NS(=O)(=O)c3cccc4nsnc34	Train
CHEMBL565612	-5.34679	CN1CCN(CC1)c2nc(C3=C(C(=O)NC3=O)c4c[nH]c5ccccc45)c6ccccc6n2	Test
CHEMBL566574	-7	OC(=O)[C@H](Cc1ccc(F)c(Br)c1)NC(=O)c2cc(Cl)c(Cl)cc2NS(=O)(=O)c3cccc4nccnc34	Train
CHEMBL566829	-5.52288	N[C@@H](CC(=O)N1CCC[C@H]1c2onc(n2)c3ncc(F)cc3F)Cc4cc(F)c(F)cc4F	Test
CHEMBL567728	-4.85387	CC(C)(F)c1onc(n1)[C@@H]2CCCN2C(=O)C[C@H](N)Cc3cc(F)c(F)cc3F	Train
CHEMBL569391	-7.39794	OC(=O)[C@H](Cc1ccc(F)c(Br)c1)NC(=O)c2ccc(Cl)cc2NS(=O)(=O)c3cccc4nccnc34	Train
CHEMBL569587	-4.58503	O=C(Cc1cccc2ccccc12)Nc3cn(cn3)[C@@H]4C[C@@H](C4)NC(=O)c5ccccn5	Test
CHEMBL570121	-5.10237	[O-][n+]1onc(c2cc(F)cc(c2)c3no[n+]([O-])c3C#N)c1C#N	Train
CHEMBL570317	-5.39794	N#Cc1cccc(CN(C2CCNCC2)c3ccc4[nH]ccc4c3)c1	Test
CHEMBL570520	-7	OC(=O)[C@H](Cc1ccc(Cl)c(Br)c1)NC(=O)c2ccc(Br)cc2NS(=O)(=O)c3cccc4nsnc34	Train
CHEMBL571	-4.59007	CC(C(=O)O)c1cccc(c1)C(=O)c2ccccc2	Train
CHEMBL571650	-7.52288	OC(=O)[C@H](Cc1ccc(F)c(Br)c1)NC(=O)c2ccc(Br)cc2NS(=O)(=O)c3cccc4nccnc34	Train
CHEMBL572098	-4.61979	FC(F)(F)c1ccccc1C(=O)N2CCN(CC2)c3ccc(nn3)C(=O)NCCC4CC4	Test
CHEMBL573809	-5.5376	CC(C)[C@H](NC(=O)[C@H](OCc1ccccc1)[C@H](O)[C@@H](O)[C@@H](OCc2ccccc2)C(=O)N[C@@H]3[C@H](O)Cc4ccccc34)C(=O)NCC(F)(F)F	Test
CHEMBL573845	-5.79588	CC(C)[C@H](NC(=O)[C@H](OCc1ccccc1)[C@H](O)[C@@H](O)[C@@H](OCc2ccccc2)C(=O)N[C@@H]3[C@H](O)Cc4ccccc34)C(=O)NCCF	Train
CHEMBL573887	-5.85387	CNC(=O)[C@@H](NC(=O)[C@H](OCc1ccccc1)[C@H](O)[C@@H](O)[C@@H](OCc2ccccc2)C(=O)N[C@@H]3[C@H](O)Cc4ccccc34)C(C)C	Train
CHEMBL575569	-5.42193	CCOC(=O)C1=CN(C2CC2)c3cc(N4CCNCC4)c(F)cc3C1=O	Test
CHEMBL576624	-5.02687	[O-][n+]1onc(c2csc(c2)c3no[n+]([O-])c3C#N)c1C#N	Test
CHEMBL577156	-4.4908	COc1ccccc1n2c(cn3c4C(=O)NC(=O)N(C)c4nc23)c5ccccc5	Train
CHEMBL583370	-5.45593	COC(=O)N[C@H](C(=O)NN(CC[C@@](O)(Cc1ccccc1)C(=O)N[C@@H]2[C@H](O)Cc3ccccc23)Cc4ccc(cc4)c5ccccn5)C(C)(C)C	Train
CHEMBL583371	-4.58503	COC(=O)N[C@H](C(=O)NN(CC[C@@](O)(Cc1ccccc1)C(=O)N[C@@H]2[C@H](O)Cc3ccccc23)Cc4ccc(cc4)c5cccnc5)C(C)(C)C	Train
CHEMBL584	-6.12494	Cc1c(O)cccc1C(=O)N[C@@H](CSc2ccccc2)[C@H](O)CN3C[C@H]4CCCC[C@H]4C[C@H]3C(=O)NC(C)(C)C	Test
CHEMBL584116	-6.04576	CN1C[C@H](C[C@@H]([C@H]1C(=O)N2CCN(CC2)c3ccccc3)C(=O)NO)OC(=O)N4CCCCC4	Train
CHEMBL584525	-7	OC(=O)[C@H](Cc1ccc(Cl)c(Br)c1)NC(=O)c2ccc(Br)cc2NS(=O)(=O)c3cccc4nccnc34	Train
CHEMBL584692	-4.63827	N[C@@H](CC(=O)N1CCC[C@H]1c2noc(n2)C3(CC3)C(F)(F)F)Cc4cc(F)c(F)cc4F	Train
CHEMBL585368	-5.10237	[O-][n+]1onc(c2ccc(Br)cc2)c1C#N	Train
CHEMBL585761	-5.8041	OC[C@H]1O[C@H]([C@H](O)[C@@H]1O)n2ccc3c(ncnc23)c4cccs4	Test
CHEMBL591796	-4.79588	FC(F)(F)c1ccccc1C(=O)N2CCN(CC2)c3ccc(nn3)C(=O)NCCc4ccccc4	Train
CHEMBL599285	-4.61979	Cn1nnc(n1)c2c(F)cc(Cl)cc2c3cnc(CNC(=O)N(O)C4CCC(F)(F)CC4)c(F)c3	Train
CHEMBL602933	-4.63827	O[C@H](CNC(=O)c1ccc(nn1)N2CCN(CC2)C(=O)c3ccccc3C(F)(F)F)c4ccccc4	Train
CHEMBL603717	-7.3279	OC[C@H]1O[C@H](OC[C@H]2O[C@H](O[C@]3(CO)O[C@H](CO)[C@@H](O)[C@@H]3O)[C@H](O)[C@@H](O)[C@@H]2O)[C@H](O)[C@@H](O)[C@H]1O	Train
CHEMBL609097	-5.91009	Nc1ncnc2c1ncn2[C@@H]3O[C@H](CNS(=O)(=O)NC(=O)c4ccccc4O)[C@@H](O)[C@H]3O	Train
CHEMBL641	-4.35952	CNCC[C@@H](Oc1ccccc1C)c2ccccc2	Test
CHEMBL685	-5.28819	COC(=O)Nc1nc2cc(ccc2[nH]1)C(=O)c3ccccc3	Test
CHEMBL6966	-5.01323	COc1ccc(CCN(C)CCCC(C#N)(C(C)C)c2ccc(OC)c(OC)c2)cc1OC	Train
CHEMBL76	-5.65758	CCN(CC)CCCC(C)Nc1ccnc2cc(Cl)ccc12	Test
CHEMBL8	-5.73565	OC(=O)C1=CN(C2CC2)c3cc(N4CCNCC4)c(F)cc3C1=O	Train
CHEMBL80	-4.66756	Oc1ccc2C[C@H]3N(CC=C)CC[C@@]45[C@@H](Oc1c24)C(=O)CC[C@@]35O	Train
CHEMBL877	-5.10624	NC[C@@H]1CC[C@H](CC1)C(=O)O	Train
CHEMBL878	-5.54061	CC1Nc2cc(Cl)c(cc2C(=O)N1c3ccccc3C)S(=O)(=O)N	Train
CHEMBL9	-5.61979	CCN1C=C(C(=O)O)C(=O)c2cc(F)c(cc12)N3CCNCC3	Train
CHEMBL917	-5.68571	OC[C@H]1O[C@H](C[C@@H]1O)N2C=C(F)C(=O)NC2=O	Train
CHEMBL98	-5.76955	ONC(=O)CCCCCCC(=O)Nc1ccccc1	Train
CHEMBL98883	-4.69465	C[C@H]1[C@H]2Cc3ccc(O)cc3[C@@]1(C)CCN2CC=C	Test
Chloroquine	-4.55	Clc1cc2nccc(NC(CCCN(CC)CC)C)c2cc1	Train
Chlorpheniramine	-4.28	Clc1ccc(cc1)C(CCN(C)C)c1ncccc1	Test
Chlortetracycline	-6.32	Clc1c2c(C(O)=C3[C@H](C[C@@H]4[C@@](O)(C(O)=C(C(=O)N)C(=O)[C@H]4N(C)C)C3=O)[C@@]2(O)C)c(O)cc1	Train
Chrysin (5,7-DHF)	-5.0106	O1c2c(C(=O)C=C1c1ccccc1)c(O)cc(O)c2	Train
Clarithromycin	-5.47	O1[C@H](CC)[C@](O)(C)[C@H](O)[C@@H](C)C(=O)[C@@H](C[C@](OC)(C)[C@H](O[C@@H]2O[C@@H](C[C@H](N(C)C)[C@H]2O)C)[C@@H](C)[C@H](O[C@@H]2O[C@@H](C)[C@H](O)[C@](OC)(C2)C)[C@@H](C)C1=O)C	Train
Clonidine	-4.49773	Clc1cccc(Cl)c1NC=1NCCN=1	Train
Clozapine	-4.51	Clc1cc2NC(N3CCN(CC3)C)=C3C(=Nc2cc1)C=CC=C3	Train
codeine	-4.09	O1[C@@H]2[C@]34[C@H]([C@H](N(CC3)C)Cc3c4c1c(OC)cc3)C=C[C@@H]2O	Train
Cyclo(-PFMewKTMeF-) (7)	-6.57	O=C1N(C)[C@@H](CCCCN)C(=O)N[C@@H]([C@H](O)C)C(=O)N(C)[C@@H](Cc2ccccc2)C(=O)N2[C@@H](CCC2)C(=O)N[C@@H](Cc2ccccc2)C(=O)N[C@@H]1Cc1c2c([nH]c1)cccc2	Train
Cyclo(-PFwKTF-) (1)	-6.22092	O=C1N[C@@H](CCCCN)C(=O)N[C@@H]([C@H](O)C)C(=O)N[C@@H](Cc2ccccc2)C(=O)N2[C@@H](CCC2)C(=O)N[C@@H](Cc2ccccc2)C(=O)N[C@@H]1Cc1c2c([nH]c1)cccc2	Test
Cyclo(-PFwKTMeF-) (3)	-6.30052	O=C1N(C)[C@@H](Cc2ccccc2)C(=O)N2[C@@H](CCC2)C(=O)N[C@@H](Cc2ccccc2)C(=O)N[C@H](Cc2c3c([nH]c2)cccc3)C(=O)N[C@@H](CCCCN)C(=O)N[C@H]1[C@H](O)C	Test
cyclo[Trp-Ala-Gly-Gly-Asp-Ala]	-7.03076	O=C1NC(C)C(=O)NCC(=O)NCC(=O)NC(CC(O)=O)C(=O)NC(C)C(=O)NC1Cc1c2c([nH]c1)cccc2	Train
Cycloheximide	-4.84	O=C1[C@H](C[C@@H](C[C@H]1[C@H](O)CC1CC(=O)NC(=O)C1)C)C	Test
Cytarabine (1)	-6.1	O1[C@H](CO)[C@@H](O)[C@H](O)[C@@H]1N1C=CC(O)=NC1=O	Train
daidzein	-4.68	O1C=C(C(=O)c2c1cc(O)cc2)c1ccc(O)cc1	Train
daidzin	-6.36	O1C(CO)C(O)C(O)C(O)C1Oc1cc2OC=C(C(=O)c2cc1)c1ccc(O)cc1	Train
Danazol	-4.56146	o1ncc2C[C@]3([C@H]4[C@@H]([C@H]5CC[C@](O)(C#C)[C@@]5(CC4)C)CCC3=Cc12)C	Test
davidigenin	-4.74	Oc1cc(O)ccc1C(=O)CCc1ccc(O)cc1	Train
DB377 (4)	-5.22957	o1c(ccc1-c1ccc(cc1)/C(=N/OCC)/N)-c1ccc(cc1)/C(=N/OCC)/N	Train
desoxycarticosterone	-4.67	O=C1CC[C@@]2([C@@H]3[C@H]([C@@H]4CC[C@H](C(=O)CO)[C@]4(CC3)C)CCC2=C1)C	Train
Dexamethasone	-4.81066	F[C@@]12[C@H]([C@@H]3C[C@@H](C)[C@](O)(C(=O)CO)[C@]3(C[C@@H]1O)C)CCC1=CC(=O)C=C[C@@]12C	Test
dexamethasone b D glucoside	-6.54	F[C@@]12[C@H]([C@@H]3C[C@@H](C)[C@](O)(C(=O)CO[C@H]4O[C@@H](CO)[C@H](O)[C@@H](O)[C@@H]4O)[C@]3(C[C@@H]1O)C)CCC1=CC(=O)C=C[C@@]12C	Test
dexamethasone b D glucuronide	-6.12	F[C@@]12[C@H]([C@@H]3C[C@@H](C)[C@](O)(C(=O)CO[C@H]4O[C@@H](C(O)=O)[C@H](O)[C@@H](O)[C@@H]4O)[C@]3(C[C@@H]1O)C)CCC1=CC(=O)C=C[C@@]12C	Train
Dexamethasone-?-D-glucoside	-6.39827	F[C@@]12[C@H]([C@@H]3C[C@@H](C)[C@](O)(C(=O)COC4O[C@@H](CO)[C@H](O)[C@@H](O)[C@@H]4O)[C@]3(C[C@@H]1O)C)CCC1=CC(=O)C=C[C@@]12C	Test
Dexamethasone-?-D-glucuronide	-5.97965	F[C@@]12[C@H]([C@@H]3C[C@@H](C)[C@](O)(C(=O)COC4O[C@@H](CC(O)=O)[C@H](O)[C@@H](O)[C@@H]4O)[C@]3(C[C@@H]1O)C)CCC1=CC(=O)C=C[C@@]12C	Train
Dextromethorphan	-4.74	O(C)c1cc2C34C(C(N(CC3)C)Cc2cc1)CCCC4	Test
D-Glu(OBzl)-Ala	-5.69125	O(Cc1ccccc1)C(=O)CC[C@H](N)C(=O)NC(C(O)=O)C	Train
Digoxin	-5.6316	O1CC(=CC1=O)C1CC[C@]2(O)[C@H]3[C@H](C[C@@H](O)[C@]12C)[C@]1([C@@H](C[C@@H](O[C@@H]2O[C@H](C)[C@@H](O[C@@H]4O[C@H](C)[C@@H](O[C@@H]5O[C@H](C)[C@@H](O)[C@@H](O)C5)[C@@H](O)C4)[C@@H](O)C2)CC1)CC3)C	Train
Diltiazem	-4.40436	S1c2c(N(CCN(C)C)C(=O)[C@H](OC(=O)C)[C@@H]1c1ccc(OC)cc1)cccc2	Train
Diphenhydramine	-4.27	O(C(c1ccccc1)c1ccccc1)CCN(C)C	Train
Domperidone	-5.41	Clc1cc2NC(=O)N(c2cc1)C1CCN(CC1)CCCN1c2c(NC1=O)cccc2	Test
Dopamine	-4.87	Oc1cc(ccc1O)CCN	Train
D-Phe-D-Ala-D-Ser-OH	-6.282	OC(=O)[C@H](NC(=O)[C@@H](NC(=O)[C@H](N)Cc1ccccc1)C)CO	Train
d-praeruptorin	-4.58	O1c2c(c3OC(=O)C=Cc3cc2)[C@H](OC(=O)C)[C@H](OC(=O)\C(=C\C)\C)C1(C)C	Train
D-Ser(Bzl)-Ala	-5.9907	O(Cc1ccccc1)C[C@H](N)C(=O)NC(C(O)=O)C	Train
EF5248	-4.35	O1C(COC(=O)N2CCC(N3CC(=O)N(CC3)CC(=O)c3ccc(OCC(OCCCC)=O)cc3)CC2)=C(OC1=O)C	Train
Efavirenz	-4.05	Clc1cc2c(NC(O[C@]2(C#CC2CC2)C(F)(F)F)=O)cc1	Train
EI analogue 102 (MDL 102,111)	-4.51785	FC(F)(C(=O)C(NC(=O)[C@H]1N(CCC1)C(=O)[C@@H](NC(=O)N1CCOCC1)C(C)C)C(C)C)C(F)(F)F	Train
Emetine	-5.69	O(C)c1cc2c(cc1OC)CCN[C@@H]2C[C@H]1C[C@@H]2N(C[C@@H]1CC)CCc1cc(OC)c(OC)cc12	Train
Enalaprilat	-5.88	OC(=O)[C@@H]1N(CCC1)C(=O)[C@@H](N[C@H](CCc1ccccc1)C(O)=O)C	Test
epicatechin-3-gallate	-6.84	O1c2c(C[C@H](OC(=O)c3cc(O)c(O)c(O)c3)[C@@H]1c1cc(O)c(O)cc1)c(O)cc(O)c2	Test
Epigallocatechin (EGC)	-6.82841	O1c2c(C[C@@H](O)[C@H]1c1cc(O)c(O)c(O)c1)c(O)cc(O)c2	Train
Epimedin B	-6.55955	O1c2c(C(=O)C(O[C@H]3O[C@H](C)[C@@H](O)[C@H](O)[C@@H]3O[C@H]3OC[C@H](O)[C@@H](O)[C@@H]3O)=C1c1ccc(OC)cc1)c(O)cc(O[C@@H]1O[C@H](CO)[C@@H](O)[C@H](O)[C@H]1O)c2C\C=C(\C)/C	Train
Ergonovine	-5.16843	OCC(NC(=O)C1C=C2C(N(C1)C)Cc1c3c2cccc3[nH]c1)C	Train
Eriodictyol (28)	-5.28	O1c2c(C(=O)CC1c1cc(O)c(O)cc1)c(O)cc(O)c2	Train
Erythromicin	-5.86025	O1[C@H](CC)[C@](O)(C)[C@H](O)[C@@H](C)C(=O)[C@@H](C[C@](O)(C)[C@H](O[C@@H]2O[C@@H](C[C@H](N(C)C)[C@H]2O)C)[C@@H](C)[C@H](O[C@@H]2O[C@@H](C)[C@H](O)[C@](OC)(C2)C)[C@@H](C)C1=O)C	Train
erythromycin	-5.78	O1[C@@H](CC)[C@@](O)(C)[C@H](O)[C@@H](C)C(=O)[C@@H](C[C@@](O)(C)[C@H](O[C@H]2O[C@@H](C[C@@H](N(C)C)[C@H]2O)C)[C@H](C)[C@@H](O[C@@H]2O[C@@H](C)[C@H](O)[C@@](OC)(C2)C)[C@H](C)C1=O)C	Train
Ethylparaben	-4.81029	Oc1ccc(cc1)C(OCC)=O	Train
Etoposide	-6.15	O1C[C@H]2[C@@H]([C@@H](c3c(cc4OCOc4c3)[C@H]2O[C@@H]2O[C@H]3[C@@H](O[C@@H](OC3)C)[C@H](O)[C@H]2O)c2cc(OC)c(O)c(OC)c2)C1=O	Test
Etoricoxib	-4.28	Clc1cc(c(nc1)-c1ccc(nc1)C)-c1ccc(S(=O)(=O)C)cc1	Train
Evodiamine (EDM)	-4.63226	O=C1N2C(N(c3c1cccc3)C)c1[nH]c3c(c1CC2)cccc3	Train
Flavone	-3.92011	O1c2c(cccc2)C(=O)C=C1c1ccccc1	Train
Fleroxacin	-4.80997	Fc1c2N(C=C(C(O)=O)C(=O)c2cc(F)c1N1CCN(CC1)C)CCF	Train
Fluoxetine	-4.55	O(C(CCNC)c1ccccc1)c1ccc(cc1)C	Train
fluparoxan	-4.1	Fc1c2O[C@@H]3[C@@H](Oc2ccc1)CNC3	Train
Flurbiprofen	-4.66	Fc1cc(ccc1-c1ccccc1)C(C(O)=O)C	Train
formononetin	-4.53	O1C=C(C(=O)c2c1cc(O)cc2)c1ccc(OC)cc1	Train
Formoterol	-5.63	O(C)c1ccc(cc1)CC(NCC(O)c1cc(NC=O)c(O)cc1)C	Train
galangin	-5.11	O1c2c(C(=O)C(O)=C1c1ccccc1)c(O)cc(O)c2	Train
Gancyclovir	-6.10123	O=C1NC(=Nc2n(cnc12)COC(CO)CO)N	Train
Genistein	-4.57	O1C=C(C(=O)c2c1cc(O)cc2O)c1ccc(O)cc1	Test
Ginsenoside Rg1 (Rg1)	-6.58835	O1[C@H](CO)[C@@H](O)[C@H](O)[C@@H](O)[C@@H]1OC1[C@@H]2[C@@]([C@H]3C[C@@H](O)[C@H]4[C@](CC[C@@H]4[C@@](O[C@@H]4O[C@@H](CO)[C@@H](O)[C@H](O)[C@H]4O)(CC\C=C(\C)/C)C)(C)[C@@]3(C1)C)(CC[C@H](O)C2(C)C)C	Train
Glutamine	-6.07029	OC(=O)[C@@H](N)CCC(=O)N	Train
Glutaminic Acid	-6.07	OC(=O)C(N)CCC(O)=O	Train
glycerol	-4.83	OC(CO)CO	Train
Griseofulvin	-4.35	Clc1c2O[C@]3([C@@H](CC(=O)C=C3OC)C)C(=O)c2c(OC)cc1OC	Train
guanabenz	-4.68	Clc1cccc(Cl)c1\C=N\N=C(N)N	Train
Guanabenz	-4.33	Clc1cccc(Cl)c1C=NN=C(N)N	Train
Guanoxan	-4.82	O1c2c(OCC1C\N=C(\N)/N)cccc2	Train
Haloperidol	-4.71	Clc1ccc(cc1)C1(O)CCN(CC1)CCCC(=O)c1ccc(F)cc1	Test
Harmol	-5.30226	Oc1cc2[nH]c3c(c2cc1)ccnc3C	Train
hexapeptide 03	-5.82	O=C1N(C)[C@H](C)C(=O)N[C@@H](C)C(=O)N[C@@H](C)C(=O)N[C@H](C)C(=O)N[C@H](C)C(=O)N[C@H]1C	Train
hexapeptide 04	-5.82	O=C1N(C)[C@@H](C)C(=O)N[C@@H](C)C(=O)N[C@H](C)C(=O)N[C@H](C)C(=O)N[C@@H](C)C(=O)N[C@@H]1C	Test
hexapeptide 06	-5.82	O=C1N(C)[C@H](C)C(=O)N[C@H](C)C(=O)N[C@@H](C)C(=O)N[C@H](C)C(=O)N[C@@H](C)C(=O)N[C@H]1C	Train
hexapeptide 07	-5.82	O=C1N(C)[C@@H](C)C(=O)N[C@H](C)C(=O)N[C@@H](C)C(=O)N[C@@H](C)C(=O)N[C@H](C)C(=O)N(C)[C@@H]1C	Train
hexapeptide 08	-5.82	O=C1N(C)[C@H](C)C(=O)N[C@@H](C)C(=O)N[C@@H](C)C(=O)N[C@H](C)C(=O)N(C)[C@H](C)C(=O)N[C@H]1C	Train
hexapeptide 09	-5.3	O=C1N(C)[C@@H](C)C(=O)N[C@@H](C)C(=O)N[C@H](C)C(=O)N(C)[C@H](C)C(=O)N[C@@H](C)C(=O)N[C@@H]1C	Train
hexapeptide 12	-5.82	O=C1N(C)[C@H](C)C(=O)N[C@@H](C)C(=O)N[C@@H](C)C(=O)N[C@H](C)C(=O)N[C@H](C)C(=O)N(C)[C@H]1C	Test
hexapeptide 16	-5.3	O=C1N(C)[C@@H](C)C(=O)N[C@@H](C)C(=O)N[C@H](C)C(=O)N[C@H](C)C(=O)N[C@@H](C)C(=O)N(C)[C@@H]1C	Train
hexapeptide 18	-5.3	O=C1N(C)[C@H](C)C(=O)N[C@H](C)C(=O)N[C@@H](C)C(=O)N(C)[C@H](C)C(=O)N[C@@H](C)C(=O)N[C@H]1C	Test
hexapeptide 19	-5.82	O=C1N(C)[C@@H](C)C(=O)N[C@H](C)C(=O)N[C@H](C)C(=O)N[C@@H](C)C(=O)N[C@H](C)C(=O)N(C)[C@H]1C	Train
hexapeptide 20	-5.82	O=C1N(C)[C@H](C)C(=O)N[C@H](C)C(=O)N[C@@H](C)C(=O)N[C@H](C)C(=O)N(C)[C@@H](C)C(=O)N[C@H]1C	Test
hexapeptide 22	-5.82	O=C1N(C)[C@@H](C)C(=O)N(C)[C@H](C)C(=O)N[C@@H](C)C(=O)N[C@@H](C)C(=O)N[C@H](C)C(=O)N(C)[C@@H]1C	Train
hexapeptide 24	-5.82	O=C1N(C)[C@@H](C)C(=O)N[C@H](C)C(=O)N[C@@H](C)C(=O)N(C)[C@@H](C)C(=O)N[C@H](C)C(=O)N(C)[C@@H]1C	Test
hexapeptide 25	-5.82	O=C1N(C)[C@H](C)C(=O)N(C)[C@@H](C)C(=O)N[C@H](C)C(=O)N[C@@H](C)C(=O)N[C@@H](C)C(=O)N(C)[C@@H]1C	Train
hexapeptide 28	-5	O=C1N(C)[C@@H](C)C(=O)N[C@H](C)C(=O)N(C)[C@H](C)C(=O)N[C@@H](C)C(=O)N[C@H](C)C(=O)N(C)[C@H]1C	Test
hexapeptide 29	-5.82	O=C1N(C)[C@H](C)C(=O)N[C@@H](C)C(=O)N[C@H](C)C(=O)N(C)[C@@H](C)C(=O)N[C@@H](C)C(=O)N(C)[C@@H]1C	Train
hexapeptide 32	-5.82	O=C1N(C)[C@H](C)C(=O)N[C@@H](C)C(=O)N(C)[C@@H](C)C(=O)N[C@H](C)C(=O)N[C@H](C)C(=O)N(C)[C@H]1C	Train
hexapeptide 33	-5.82	O=C1N(C)[C@H](C)C(=O)N[C@@H](C)C(=O)N[C@@H](C)C(=O)N(C)[C@H](C)C(=O)N[C@H](C)C(=O)N(C)[C@H]1C	Test
hexapeptide 41	-5.26	O=C1N(C)[C@H](C)C(=O)N(C)[C@@H](C)C(=O)N[C@@H](C)C(=O)N[C@H](C)C(=O)N(C)[C@H](C)C(=O)N(C)[C@H]1C	Train
hexapeptide 42	-5.82	O=C1N(C)[C@@H](C)C(=O)N(C)[C@H](C)C(=O)N[C@@H](C)C(=O)N(C)[C@@H](C)C(=O)N[C@H](C)C(=O)N(C)[C@@H]1C	Train
hexapeptide 43	-5.82	O=C1N(C)[C@@H](C)C(=O)N(C)[C@H](C)C(=O)N[C@@H](C)C(=O)N[C@@H](C)C(=O)N(C)[C@H](C)C(=O)N(C)[C@@H]1C	Train
hexapeptide 47	-5.3	O=C1N(C)[C@@H](C)C(=O)N(C)[C@@H](C)C(=O)N[C@H](C)C(=O)N(C)[C@H](C)C(=O)N[C@@H](C)C(=O)N(C)[C@@H]1C	Test
hexapeptide 48	-5.3	O=C1N(C)[C@@H](C)C(=O)N[C@@H](C)C(=O)N(C)[C@H](C)C(=O)N(C)[C@H](C)C(=O)N[C@@H](C)C(=O)N(C)[C@@H]1C	Train
hexapeptide 51	-5.3	O=C1N(C)[C@H](C)C(=O)N(C)[C@@H](C)C(=O)N[C@@H](C)C(=O)N(C)[C@H](C)C(=O)N[C@H](C)C(=O)N(C)[C@H]1C	Train
hexapeptide 56	-5.1	O=C1N(C)[C@@H](C)C(=O)N(C)[C@@H](C)C(=O)N(C)[C@H](C)C(=O)N[C@H](C)C(=O)N(C)[C@@H](C)C(=O)N(C)[C@@H]1C	Train
hexapeptide 57	-5.15	O=C1N(C)[C@@H](C)C(=O)N(C)[C@H](C)C(=O)N(C)[C@H](C)C(=O)N[C@@H](C)C(=O)N(C)[C@H](C)C(=O)N(C)[C@H]1C	Train
hexapeptide 59	-5.3	O=C1N(C)[C@H](C)C(=O)N(C)[C@@H](C)C(=O)N(C)[C@H](C)C(=O)N[C@@H](C)C(=O)N(C)[C@@H](C)C(=O)N(C)[C@@H]1C	Train
hexapeptide 60	-5.3	O=C1N(C)[C@H](C)C(=O)N(C)[C@@H](C)C(=O)N(C)[C@@H](C)C(=O)N[C@H](C)C(=O)N(C)[C@H](C)C(=O)N(C)[C@H]1C	Train
hispidulin	-5.18	O1c2c(c(O)c(OC)c(O)c2)C(=O)C=C1c1ccc(O)cc1	Train
hydrocortisone	-4.66	O=C1CC[C@@]2([C@H]3[C@H]([C@H]4CC[C@@](O)(C(=O)CO)[C@]4(C[C@H]3O)C)CCC2=C1)C	Test
Hydrocortisone	-4.56864	O=C1CC[C@@]2([C@@H]3[C@H]([C@@H]4CC[C@](O)(C(=O)CO)[C@]4(C[C@@H]3O)C)CCC2=C1)C	Train
Icajine (Ica)	-4.58168	O1[C@@H]2[C@H]3[C@@H]4CC(=O)[C@@]5([C@@H]3N(c3c5cccc3)C(=O)C2)CCN(CC4=CC1)C	Train
Imatinib	-5.39	O=C(Nc1cc(Nc2nc(ccn2)-c2cccnc2)c(cc1)C)c1ccc(cc1)CN1CCN(CC1)C	Test
Imidacloprid (IMI)	-4.66777	Clc1ncc(cc1)CN1CCN=C1NN(O)O	Train
Indinavir	-5.69	O[C@@H]1Cc2c(cccc2)[C@@H]1NC(=O)[C@H](Cc1ccccc1)C[C@H](O)CN1CCN(C[C@H]1C(=O)NC(C)(C)C)Cc1cccnc1	Test
indomethacin	-4.69	Clc1ccc(cc1)C(=O)n1c2c(cc(OC)cc2)c(CC(O)=O)c1C	Train
Isoliquiritigenin (35)	-4.83782	Oc1cc(O)ccc1C(=O)\C=C\c1ccc(O)cc1	Train
isoquercitrin	-6.17	O1C(CO)C(O)C(O)C(OC2=C(Oc3c(C2=O)c(O)cc(O)c3)c2cc(O)c(O)cc2)C1O	Train
Isoquercitrin (22)	-6.27	O1c2c(C(=O)C(O[C@@H]3O[C@H](CO)[C@@H](O)[C@H](O)[C@H]3O)=C1c1cc(O)c(O)cc1)c(O)cc(O)c2	Train
isovitexin	-6.2	O1C(C(O)C(O)C(O)C1CO)c1c([O-])cc2OC(=CC(=O)c2c1O)c1ccc(O)cc1	Train
Isovitexin (10)	-6.20033	O1c2c(c(O)c([C@@H]3O[C@H](CO)[C@@H](O)[C@H](O)[C@H]3O)c(O)c2)C(=O)C=C1c1ccc(O)cc1	Train
Isoxicam	-4.61	S1(=O)(=O)N(C)C(=C(O)Nc2noc(c2)C)C(=O)c2c1cccc2	Train
kaempferide	-5.19	O1c2c(C(=O)C(O)=C1c1ccc(OC)cc1)c(O)cc(O)c2	Train
Ketamine	-4.26	Clc1ccccc1C1(NC)CCCCC1=O	Train
Ketoconazole	-4.75386	Clc1cc(Cl)ccc1[C@]1(O[C@@H](CO1)COc1ccc(N2CCN(CC2)C(=O)C)cc1)Cn1ccnc1	Test
Lactulose	-6.54576	O1[C@](O)(CO)[C@@H](O)[C@H](O[C@@H]2O[C@H](CO)[C@H](O)[C@H](O)[C@H]2O)[C@H]1CO	Train
L-alanine	-5.42011	OC(=O)[C@@H](N)C	Train
lansoprazole	-4.11	S(=O)(Cc1nccc(OCC(F)(F)F)c1C)c1[nH]c2c(n1)cccc2	Train
Laudanosine (LAU)	-4.5498	O(C)c1cc(ccc1OC)CC1N(CCc2c1cc(OC)c(OC)c2)C	Train
Levodopa (L-dopa)	-5.82195	Oc1cc(ccc1O)C[C@H](N)C(O)=O	Train
Linopirdine	-4.77	O=C1N(c2c(cccc2)C1(Cc1ccncc1)Cc1ccncc1)c1ccccc1	Train
Liquiritigenin (LG)	-4.8	O1c2c(ccc(O)c2)C(=O)CC1c1ccc(O)cc1	Test
lisinopril	-7.39	OC(=O)[C@H]1N(CCC1)C(=O)[C@@H](N[C@@H](CCc1ccccc1)C(O)=O)CCCCN	Train
Lisinopril	-6.66	OC(=O)[C@@H]1N(CCC1)C(=O)[C@@H](N[C@@H](CCc1ccccc1)C(O)=O)CCCCN	Train
Lithospermic acid (LSA)	-7.08916	O1c2c(C(C(O)=O)C1c1cc(O)c(O)cc1)c(ccc2O)\C=C\C(OC(Cc1cc(O)c(O)cc1)C(O)=O)=O	Train
Lobucavir	-6.06	O=C1NC(=Nc2n(cnc12)C1[C@H](C[C@@H]1CO)CO)N	Train
Lobucavir	-6.05552	Oc1nc(nc2n(cnc12)[C@@H]1C[C@H](CO)[C@H]1CO)N	Train
Lovastatin	-4.84	O1C(CC(O)CC1=O)CCC1C2C(=CC(CC2OC(=O)C(CC)C)C)C=CC1C	Train
luteoloside	-6.37	O1c2c(C(=O)C=C1c1cc(O)c(O)cc1)c(O)cc(O[C@@H]1O[C@H](CO)[C@@H](O)[C@H](O)[C@H]1O)c2	Train
Me-(S)-IZD	-6.39897	S(=O)(=O)(N[C@@H](Cc1cc(C)c(cc1)[C@H]1S(=O)([O-])=NC(=O)C1)c1[nH]c2c(n1)cccc2)c1ccccc1	Train
Met-enkephalin	-7.38	S(CC[C@H](NC(=O)[C@@H](NC(=O)CNC(=O)CNC(=O)[C@@H](N)Cc1ccc(O)cc1)Cc1ccccc1)C(O)=O)C	Train
Methylprednisolone	-5.11615	O=C1C=C2[C@@]([C@@H]3[C@H]([C@@H]4CC[C@](O)(C(=O)CO)[C@]4(C[C@@H]3O)C)C[C@@H]2C)(C=C1)C	Train
Metkephamid	-7.31	S(CC[C@H](NC)C(=O)NC(=O)[C@@H](NC(=O)CNC(=O)[C@H](NC(=O)[C@@H](N)Cc1ccc(O)cc1)C)Cc1ccccc1)C	Train
Mibefradil	-4.98	Fc1cc2c(cc1)[C@H](C(C)C)[C@](OC(=O)COC)(CC2)CCN(CCCc1[nH]c2c(n1)cccc2)C	Train
morin	-6.21	O1c2c(C(=O)C(O)=C1c1ccc(O)cc1O)c(O)cc(O)c2	Train
Morphine	-5.1	O1[C@@H]2[C@]34[C@H]([C@H](N(CC3)C)Cc3c4c1c(O)cc3)C=C[C@@H]2O	Test
myricetin	-5.77	O1c2c(C(=O)C(O)=C1c1cc(O)c(O)c(O)c1)c(O)cc(O)c2	Train
N-(4-(Chlorodifluoromethoxy)phenyl)-1-(2-(pyridin-4-yl)ethyl)-1H-pyrazole-5-carboxamide (22)	-5.32757	ClC(F)(F)Oc1ccc(NC(=O)c2n(ncc2)CCc2ccncc2)cc1	Train
N-(4-Chlorophenyl)-1-(2-(pyridin-4-yl)ethyl)-1H-pyrazole-5-carboxamide (11)	-5.15901	Clc1ccc(NC(=O)c2n(ncc2)CCc2ccncc2)cc1	Train
N-(4-tert-Butylphenyl)-1-(2-(pyridin-4-yl)ethyl)-1H-pyrazole-5-carboxamide (23)	-5.12951	O=C(Nc1ccc(cc1)C(C)(C)C)c1n(ncc1)CCc1ccncc1	Train
N-Acetyl-D-alanine Phenethylamide (8)	-4.60953	O=C(N[C@@H](C(=O)NCCc1ccccc1)C)C	Train
N-Acetyl-D-cyclohexylalanine Phenethylamide (12)	-4.35177	O=C(N[C@H](CC1CCCCC1)C(=O)NCCc1ccccc1)C	Train
N-Acetyl-D-phenylalanyl-D-phenylalanine N-Methylamide (5a)	-5.04993	O=C(N[C@H](Cc1ccccc1)C(=O)N[C@H](Cc1ccccc1)C(=O)NC)C	Train
N-Acetyl-D-valine Phenethylamide (9a)	-4.46109	O=C(N[C@H](C(C)C)C(=O)NCCc1ccccc1)C	Train
N-Acetyl-D-valyl-D-phenylalanine N-Methylamide (3a)	-5.39002	O=C(N[C@H](C(C)C)C(=O)N[C@H](Cc1ccccc1)C(=O)NC)C	Train
N-Acetylglycine Phenethylamide (7)	-4.65978	O=C(NCCc1ccccc1)CNC(=O)C	Train
N-acetyl-tryptophanamide	-5.62	O=C(NC(=O)[C@@H](N)Cc1c2c([nH]c1)cccc2)C	Train
naloxone	-4.67	O1[C@@H]2[C@]34CCN([C@H](Cc5c3c1c(O)cc5)[C@]4(O)CCC2=O)CC=C	Train
naproxen	-4.66	O(C)c1cc2c(cc(cc2)[C@@H](C(O)=O)C)cc1	Test
naproxen sodium	-4.33	[Na+].O(C)c1cc2c(cc(cc2)C(C(=O)[O-])C)cc1	Train
Naringin	-6.82	O1[C@H](CO)[C@@H](O)[C@H](O)[C@@H](O[C@@H]2O[C@@H](C)[C@H](O)[C@@H](O)[C@H]2O)[C@@H]1Oc1cc(O)c2c(O[C@@H](CC2=O)c2ccc(O)cc2)c1	Train
N-carbobenzoxy-tryptophan	-5.8	O(Cc1ccccc1)C(=O)NC(Cc1c2c([nH]c1)cccc2)C(O)=O	Train
N-desmethylclozapine	-4.68	Clc1cc2N=C(N3CCNCC3)c3c(Nc2cc1)cccc3	Train
N-desmethylclozapine	-4.68	Clc1cc2NC(N3CCNCC3)=C3C(=Nc2cc1)C=CC=C3	Train
neolignan smi02	-5.34	O1c2c(cc(cc2OC)\C=C\C)C(C)C1c1cc(OC)c(O)c(OC)c1	Test
neolignan smi05	-4.73	O(C(Cc1cc(OC)c(OC)c(OC)c1)C)c1c(OC)cc(cc1OC)CC=C	Train
neolignan smi06	-4.59	O(C(C(OC(=O)C)c1cc(OC)c(OC)cc1)C)c1c(OC)cc(cc1OC)CC=C	Train
neolignan smi07	-4.62	O(C(C(O)c1cc(OC)c(OC)cc1)C)c1c(OC)cc(cc1OC)CC=C	Test
neolignan smi08	-4.55	O(C(C(O)c1cc(OC)c(OC)c(OC)c1)C)c1c(OC)cc(cc1OC)CC=C	Test
neolignan smi10	-4.65	O(C(C(O)c1cc(OC)cc(O)c1)C)c1c(OC)cc(cc1OC)CC=C	Train
Netivudine (882C87)	-5.16875	O1[C@H](CO)[C@@H](O)[C@H](O)[C@@H]1N1C=C(C#CC)C(=O)NC1=O	Test
Nisoldipine	-4.7	O(C(=O)C=1C(C(C(OC)=O)=C(NC=1C)C)c1ccccc1N(O)O)CC(C)C	Train
Nitrendipine	-4.62003	O(C(=O)C=1C(C(C(OC)=O)=C(NC=1C)C)c1cc(N(O)O)ccc1)CC	Train
NK1NK2 analogue 105 (MDL 105,212)	-5.41052	Clc1cc(ccc1Cl)[C@]1(CCN(C1)C(=O)c1cc(OC)c(OC)c(OC)c1)CCN1CCC(CC1)(C(=O)N)c1ccccc1	Train
NK1NK2 analogue 212 (15d)	-5.08141	Clc1cc(ccc1Cl)[C@]1(CCN(C1)C(=O)c1cc(OC)c(OC)c(OC)c1)CCN1CCC(CC1)(C(=O)N1CCOCC1)c1ccccc1	Train
Octylparaben	-4.88	Oc1ccc(cc1)C(OCCCCCCCC)=O	Train
Omeprazole	-4.26	S(=O)(Cc1ncc(C)c(OC)c1C)c1[nH]c2cc(OC)ccc2n1	Test
Org 12962	-4.6	Clc1nc(N2CCNCC2)ccc1C(F)(F)F	Test
Ouabain	-6.9593	O1CC(=CC1=O)[C@H]1CC[C@]2(O)[C@H]3[C@@H]([C@@]4(CO)[C@@](O)(C[C@@H](O[C@@H]5O[C@@H](C)[C@H](O)[C@@H](O)[C@H]5O)C[C@H]4O)CC3)[C@H](O)C[C@]12C	Train
Oxazolidin-2-one (OXa)	-4.59	O1C(CN(c2ccc(cc2)C(=O)C)C1=O)CNC(=O)C	Train
oxprenolol ester	-4.545	O(CC=C)c1ccccc1OC[C@H](OC(=O)C1CC1)CNC(C)C	Test
Oxprenolol ester	-4.19205	O(CC(OC(=O)C1CC1)CNC(C)C)c1ccccc1OCC=C	Test
Penicillin G	-5.86979	S1[C@@H]2N([C@H](C(O)=O)C1(C)C)C(=O)[C@@H]2NC(=O)Cc1ccccc1	Train
Pentoxifylline	-4.18	O=C1N(CCCCC(=O)C)C(=O)N(c2ncn(c12)C)C	Train
phenatoin	-4.53	O=C1NC(=O)NC1(c1ccccc1)c1ccccc1	Test
Phencyclidine (PCP)	-4.48	N1(CCCCC1)C1(CCCCC1)c1ccccc1	Test
Phenobarbital	-4.63	O=C1NC(=O)NC(=O)C1(CC)c1ccccc1	Train
phenylcarbamic acid ester V	-4.55	[Cl-].O(CC)c1cc(NC(OCC[NH+]2CCCC2)=O)ccc1	Train
phenylcarbamic acid ester VIII	-4.57	[Cl-].O(CCC)c1cc(NC(OCC[NH+]2CCCC2)=O)ccc1	Train
phenylcarbamic acid ester XI	-4.59	[Cl-].O(CCCC)c1cc(NC(OCC[NH+]2CCCC2)=O)ccc1	Train
phenylcarbamic acid ester XIV	-4.77	[Cl-].O(CCCCC)c1cc(NC(OCC[NH+]2CCCC2)=O)ccc1	Train
Piroxicam	-4.4491	S1(=O)(=O)N(C)C(C(=O)Nc2ncccc2)=C(O)c2c1cccc2	Test
PNU-179397	-4.31	Fc1cc(N2C[C@@H](OC2=O)CNC(=O)CC)ccc1-n1ncc(c1)C#N	Train
PNU-184421	-4.37838	Fc1cc(N2C[C@@H](OC2=O)CNC(=O)C)ccc1-c1ccc(nc1)C#N	Train
PNU200681	-6.69948	O\N=C(\N)/c1cc2[nH]c(nc2cc1)Cc1[nH]c2nccc(c2n1)C	Train
PoA 22-methyl ether (18)	-4.58	O=C1[C@@H]2C[C@@H](O)[C@@H](O)C[C@]2(C2C(=C1)[C@]1(O)CC[C@H]([C@@](O)([C@H](OC)CCC(C)C)C)[C@]1(CC2)C)C	Train
PoA 2-methyl ether (16)	-4.7	O=C1[C@@H]2C[C@@H](O)[C@@H](OC)C[C@@]2(C2C(=C1)[C@]1(O)CC[C@H]([C@@](O)([C@H](O)CCC(C)C)C)[C@]1(CC2)C)C	Train
PoA 3.22-dimethyl ether (20)	-4.53805	O=C1[C@@H]2C[C@@H](OC)[C@@H](O)C[C@]2(C2C(=C1)[C@]1(O)CC[C@H]([C@@](O)([C@H](OC)CCC(C)C)C)[C@]1(CC2)C)C	Train
Ponasterone A (26)	-4.72	O=C1[C@@H]2C[C@@H](O)[C@@H](O)C[C@]2(C2C(=C1)[C@]1(O)CC[C@H]([C@@](O)([C@H](O)CCC(C)C)C)[C@]1(CC2)C)C	Train
Pranoprofen; pyranoprofen	-4.39	O1c2c(cc(cc2)C(C(O)=O)C)Cc2cccnc12	Train
prednisolone	-4.72	O=C1C=C2CC[C@@H]3[C@@H]([C@]2(C=C1)C)[C@@H](O)C[C@]1([C@H]3CC[C@]1(O)C(=O)CO)C	Train
Progesterone	-4.28	O=C1CC[C@@]2([C@@H]3[C@H]([C@@H]4CC[C@H](C(=O)C)[C@]4(CC3)C)CCC2=C1)C	Train
Promazine	-4.38	S1c2c(N(c3c1cccc3)CCCN(C)C)cccc2	Train
Promethazine	-3.77777	S1c2c(N(c3c1cccc3)CC(N(C)C)C)cccc2	Train
propranolol	-4.58	O(CC(O)CNC(C)C)c1c2c(ccc1)cccc2	Train
propranolol ester	-4.51	O(C[C@H](OC(=O)C1CC1)CNC(C)C)c1c2c(ccc1)cccc2	Test
Propranolol ester	-4.16086	O(CC(OC(=O)C1CC1)CNC(C)C)c1c2c(ccc1)cccc2	Train
Propylparaben	-4.39	Oc1ccc(cc1)C(OCCC)=O	Train
Proscillaridin	-6.22999	O1C(C)C(O)C(O)C(O)C1O[C@H]1CC[C@@]2([C@@H]3[C@@H](CCC2=C1)[C@@]1(O)CC[C@@H]([C@]1(CC3)C)C=1C=CC(OC=1)=O)C	Train
Pseudostrychnine (Psd)	-4.60016	O1[C@H]2[C@@H]3[C@@H]4C(=CC1)CN1C[C@H](O)C5([C@@H]3N(c3c5cccc3)C(=O)C2)C1C4	Train
Puerarin (34)	-6.39897	O1[C@H](CO)[C@@H](O)[C@H](O)[C@@H](O)C1c1c2OC=C(C(=O)c2ccc1O)c1ccc(O)cc1	Train
Pyridoxine (Vitamin B6)	-4.52	Oc1c(CO)c(cnc1C)CO	Train
Pyrilamine Maleate	-4.66	O(C)c1ccc(cc1)CN(CCN(C)C)c1ncccc1	Test
quercetin	-6.115	O1c2c(C(=O)C(O)=C1c1cc(O)c(O)cc1)c(O)cc(O)c2	Train
Quercetin 3,4'-diglucoside	-7.04788	O1[C@H](CO)[C@@H](O)[C@H](O)[C@@H](O)C1OC1=C(Oc2c(C1=O)c(O)cc(O)c2)c1cc(O)c(OC2O[C@H](CO)[C@@H](O)[C@H](O)[C@H]2O)cc1	Train
quercitrin	-6.1	O1c2c(C(=O)C(O[C@@H]3O[C@@H](C)[C@H](O)[C@@H](O)[C@H]3O)=C1c1cc(O)c(O)cc1)c(O)cc(O)c2	Train
Quinidine	-4.68	O(C)c1cc2c(nccc2C(O)[C@@H]2[N@@]3C[C@@H]([C@H](C2)CC3)C=C)cc1	Train
raffinose	-7.62	O1[C@](O[C@H]2O[C@H](CO[C@H]3O[C@H](CO)[C@H](O)[C@H](O)[C@H]3O)[C@@H](O)[C@H](O)[C@H]2O)(CO)[C@@H](O)[C@H](O)[C@H]1CO	Train
Raloxifene HCl	-5.72275	s1c2c(ccc(O)c2)c(C(=O)c2ccc(OCCN3CCCCC3)cc2)c1-c1ccc(O)cc1	Train
rapamycin	-4.96	O1[C@@H](CC(=O)[C@@H](\C=C(/C)\[C@@H](O)[C@@H](OC)C(=O)[C@@H](C[C@@H](\C=C\C=C\C=C(/C)\[C@@H](OC)C[C@H]2O[C@](O)([C@@H](CC2)C)C(=O)C(=O)N2[C@@H](CCCC2)C1=O)C)C)C)[C@@H](C[C@H]1C[C@@H](OC)[C@H](O)CC1)C	Train
Rhodamine 123 (Rho 123)	-5.94115	O1C2=CC(=N)C=CC2=C(c2c1cc(N)cc2)c1ccccc1C(OC)=O	Train
Rifabutin	-5.02	O1c2c3c4c(c(O)c2C)C(=O)C(NC(=O)/C(=C\C=C\[C@H](C)[C@H](O)[C@@H](C)[C@@H](O)[C@@H](C)[C@H](OC(=O)C)[C@H](C)[C@@H](OC)\C=C\O[C@]1(C)C3=O)/C)=C1NC2(N=C14)CCN(CC2)CC(C)C	Train
Rofecoxib	-4.62	S(=O)(=O)(N)c1ccc(cc1)C=1COC(=O)C=1c1ccccc1	Train
rosmarinic acid	-6.7	Oc1cc(ccc1O)CC(OC(=O)\C=C\c1cc(O)c(O)cc1)C(O)=O	Train
Roxithromycin	-5.73972	O1[C@@H](CC)[C@@](O)(C)[C@H](O)[C@@H](C)\C(=N\OCOCCOC)\[C@@H](C[C@@](O)(C)[C@@H](O[C@@H]2O[C@@H](C[C@H](N(C)C)[C@H]2O)C)[C@@H](C)[C@@H](O[C@H]2O[C@H](C)[C@@H](O)[C@@](OC)(C2)C)[C@H](C)C1=O)C	Train
Rutaecarpine (RCP)	-5.05825	O=C1N2C(=Nc3c1cccc3)c1[nH]c3c(c1CC2)cccc3	Train
Salvianolic acid A (SAA)	-7.22774	Oc1c(\C=C\c2cc(O)c(O)cc2)c(ccc1O)\C=C\C(OC(Cc1cc(O)c(O)cc1)C(O)=O)=O	Train
Salvianolic acid D (SAD)	-7.17957	Oc1c(CC(O)=O)c(ccc1O)\C=C\C(OC(Cc1cc(O)c(O)cc1)C(O)=O)=O	Test
scopolamine	-4.928	O1[C@H]2[C@H]3N([C@@H]([C@@H]12)CC(OC(=O)[C@H](CO)c1ccccc1)C3)C	Train
scutellarein	-5.2	O1c2c(c(O)c(O)c(O)c2)C(=O)C=C1c1ccc(O)cc1	Train
selagin	-6	O1c2c(C(=O)C=C1c1cc(OC)c(O)c(O)c1)c(O)cc(O)c2	Train
serotonin	-4.86	Oc1cc2c([nH]cc2CCN)cc1	Test
Simvastatin	-5.17	O1[C@@H](C[C@H](O)CC1=O)CC[C@H]1[C@H]2C(=C[C@H](C[C@H]2OC(=O)C(CC)(C)C)C)C=C[C@H]1C	Train
S-nitrosylated captopril (CapNO)	-4.5	S(N=O)C[C@H](C(=O)N1CCC[C@@H]1C(O)=O)C	Train
Sotalol	-5.54	S(=O)(=O)(Nc1ccc(cc1)C(O)CNC(C)C)C	Train
Stavudine (d4T)	-5.34839	O1[C@@H](C=C[C@@H]1N1C=C(C)C(=O)NC1=O)CO	Train
Strychnine (Str)	-4.50862	O1[C@@H]2[C@@H]3[C@@H]4C(=CC1)CN1[C@H]([C@@]5([C@H]3N(c3c5cccc3)C(=O)C2)CC1)C4	Train
Sulfanilamide	-5.26	S(=O)(=O)(N)c1ccc(N)cc1	Train
Sulfanilic acid	-5.43	S(O)(=O)(=O)c1ccc(N)cc1	Train
Sulfasalamide	-5.70887	S(=O)(=O)(Nc1ncccc1)c1ccc(\N=N\c2cc(CC(=O)N)c(O)cc2)cc1	Train
Sulfasalazine	-6.51712	S(=O)(=O)(Nc1ncccc1)c1ccc(N\N=C\2/C=C(C(O)=O)C(=O)C=C/2)cc1	Test
sulfasalazine	-5.37817	S(=O)(=O)(Nc1ncccc1)c1ccc(\N=N\c2cc(C(O)=O)c(O)cc2)cc1	Train
Sulindac	-5.23683	S(=O)(C)c1ccc(cc1)\C=C\1/c2c(cc(F)cc2)C(CC(O)=O)=C/1C	Test
Sumatriptan	-5.6829	S(=O)(=O)(NC)Cc1cc2c([nH]cc2CCN(C)C)cc1	Train
Tacrolimus	-5.15	O1[C@H](/C(=C/[C@H]2C[C@@H](OC)[C@H](O)CC2)/C)[C@H](C)[C@@H](O)CC(=O)[C@@H](\C=C(\C[C@@H](C[C@H](OC)[C@H]2O[C@](O)([C@@H](C[C@@H]2OC)C)C(=O)C(=O)N2[C@@H](CCCC2)C1=O)C)/C)CC=C	Train
Taxifolin (29)	-6.50932	O1c2c(C(=O)C(O)C1c1cc(O)c(O)cc1)c(O)cc(O)c2	Train
Telaprevir	-5.39	O=C(N[C@H](C(=O)N[C@@H](C(C)(C)C)C(=O)N1C[C@H]2[C@H](CCC2)[C@H]1C(=O)N[C@H](C(=O)C(=O)NC1CC1)CCC)C1CCCCC1)c1nccnc1	Train
Tenidap	-4.31036	Clc1cc2c(n(C(=O)N)c(O)c2C(=O)c2sccc2)cc1	Train
Teniposide	-6.05	s1cccc1C1OC2C(OC(O[C@H]3[C@@H]4[C@@H]([C@@H](c5c3cc3OCOc3c5)c3cc(OC)c(O)c(OC)c3)C(OC4)=O)C(O)C2O)CO1	Train
Tenoxicam	-4.67865	s1c2c(S(=O)(=O)N(C)\C(=C(/O)\Nc3ncccc3)\C2=O)cc1	Train
Testosterone	-4.3	O=C1CC[C@@]2([C@@H]3[C@H]([C@@H]4CC[C@H](O)[C@]4(CC3)C)CCC2=C1)C	Train
Tetradec-(8Z)-ene-11,13-diyn-2-one (6)	-4.49242	O=C(CCCCC\C=C/CC#CC#C)C	Test
Thalidomide	-4.7	O=C1NC(=O)CCC1N1C(=O)c2c(cccc2)C1=O	Test
Thiamin (Vitamin B1)	-5.26858	s1c[n+](Cc2cnc(nc2N)C)c(C)c1CCO	Train
Tiaprofenic Acid	-4.41	s1c(ccc1C(C(O)=O)C)C(=O)c1ccccc1	Train
Timolol	-4.63901	s1nc(N2CCOCC2)c(OC[C@@H](O)CNC(C)(C)C)n1	Train
Timolol ester	-4.28085	s1nc(N2CCOCC2)c(OC[C@@H](OC(=O)C2CC2)CNC(C)(C)C)n1	Test
Tinidazole	-4.52	S(=O)(=O)(CCn1c(ncc1N(O)O)C)CC	Test
tiotidine	-5.88	s1cc(nc1N=C(N)N)CSCCN\C(=N\C)\NC#N	Test
Triazolam	-4.55	Clc1ccccc1C1=NCc2n(-c3c1cc(Cl)cc3)c(nn2)C	Train
Tricetin-3,4,5-trimethylether (3)	-5.1	O1c2c(C(=O)C=C1c1cc(OC)c(OC)c(OC)c1)c(O)cc(O)c2	Train
Trimethobenzamide	-4.96	O(C)c1c(OC)cc(cc1OC)C(=O)NCc1ccc(OCCN(C)C)cc1	Test
Tryptanthrin	-4.2	O=C1c2c(N3C1=Nc1c(cccc1)C3=O)cccc2	Test
tryptophanamide	-4.92	O=C(N)C(N)Cc1c2c([nH]c1)cccc2	Train
Umbelliferone	-4.57101	O1c2cc(O)ccc2C=CC1=O	Train
Val-ACV	-5.66978	O=C1NC(=Nc2n(cnc12)COCCOC(=O)C(N)C(C)C)N	Train
zaltoprofen	-4.4	S1c2c(cccc2)C(=O)Cc2cc(ccc12)C(C(O)=O)C	Train
Zearalenone (ZEN)	-4.98	O1CC(CCC(=O)CCC\C=C\c2c(C1=O)c(O)cc(O)c2)C	Train
Zolpidem	-4.5	O=C(N(C)C)Cc1n2C=C(C=Cc2nc1-c1ccc(cc1)C)C	Train
Zomepirac	-4.61	Clc1ccc(cc1)C(=O)c1n(C)c(cc1C)CC(O)=O	Train

## Sheet: Table S2
Variables	RMSE	Rsquared	RMSESD	RsquaredSD
1	0.713841	0.216536	0.0413278	0.0545832
2	0.589978	0.432929	0.0218207	0.0448259
3	0.523413	0.552234	0.0181685	0.037257
4	0.491284	0.606251	0.0186207	0.0357397
5	0.473476	0.635778	0.0169804	0.0338304
6	0.459107	0.655643	0.0184004	0.0318103
7	0.450228	0.669521	0.0177981	0.0294898
8	0.444151	0.679101	0.0178311	0.0297046
9	0.438984	0.685965	0.0182254	0.0300563
10	0.434182	0.693365	0.0179201	0.0287617
11	0.430694	0.69875	0.0187643	0.0292004
12	0.427859	0.70261	0.0182892	0.0278187
13	0.425799	0.705906	0.0184132	0.0281134
14	0.424181	0.708593	0.0180131	0.0273305
15	0.422649	0.710553	0.0176642	0.0270087
16	0.421217	0.712857	0.0172952	0.026284
17	0.420059	0.714661	0.0172174	0.026302
18	0.418532	0.716617	0.017415	0.0265411
19	0.417608	0.718046	0.0177359	0.0268723
20	0.416544	0.719757	0.0173241	0.0261106
21	0.415575	0.720954	0.0174843	0.0260807
22	0.414796	0.722274	0.0175006	0.0257176
23	0.414244	0.72311	0.0173577	0.025824
24	0.414364	0.722769	0.0176702	0.0262302
25	0.41357	0.724126	0.0177136	0.0262481
26	0.413504	0.724268	0.0176182	0.0259307
27	0.413038	0.724901	0.0172382	0.0254832
28	0.412829	0.725262	0.0169503	0.0251678
29	0.412665	0.725611	0.0174969	0.0256503
30	0.412703	0.725585	0.0175928	0.025747
31	0.412553	0.725853	0.017173	0.0254805
32	0.412376	0.7263	0.0170171	0.0253936
33	0.411922	0.726889	0.0171041	0.0252411
34	0.411861	0.727116	0.0169934	0.0252321
35	0.411933	0.727226	0.0171549	0.0255203
36	0.41161	0.727651	0.0171261	0.0255118
37	0.411676	0.727765	0.0168325	0.0250112
38	0.411487	0.728138	0.0167396	0.025163
39	0.411451	0.728047	0.0167345	0.0250675
40	0.41119	0.728639	0.0167757	0.0250661
41	0.410893	0.729183	0.0165558	0.024795
42	0.411008	0.728939	0.0165023	0.0250392
43	0.411246	0.728682	0.0166984	0.0253592
44	0.41103	0.729183	0.0164085	0.0251568
45	0.410764	0.72955	0.0165824	0.0252555
46	0.41073	0.72973	0.0161083	0.0245792
47	0.410737	0.729848	0.0166631	0.0251409
48	0.410556	0.730028	0.0164224	0.0253324
49	0.410637	0.730111	0.0158604	0.0243272
50	0.410657	0.730244	0.0159505	0.0244779
51	0.410298	0.730672	0.0161649	0.0247314
52	0.410187	0.730942	0.0163755	0.0249336
53	0.410253	0.730874	0.0164271	0.0253795
54	0.410341	0.730775	0.0162172	0.024805
55	0.410538	0.730576	0.0166276	0.0251587
56	0.410275	0.731107	0.0162118	0.0250064
57	0.41039	0.730931	0.0163628	0.0249322
58	0.410173	0.731283	0.0161783	0.0249171
59	0.410229	0.731313	0.0164532	0.0248512
60	0.410135	0.731456	0.0166039	0.0252788
61	0.410185	0.731506	0.0161981	0.0249118
62	0.410552	0.730985	0.0165386	0.025387
63	0.410287	0.73136	0.0163799	0.0251579
64	0.410154	0.731675	0.0167373	0.0255644
65	0.41058	0.731222	0.0163061	0.0249481
66	0.410215	0.731737	0.0166942	0.0254622
67	0.410399	0.731569	0.0163388	0.0249108
68	0.410291	0.731726	0.0162352	0.0249585
69	0.410501	0.731364	0.0166845	0.0255395
70	0.410726	0.731181	0.0162531	0.0248342
71	0.410774	0.731282	0.0164281	0.0248732
72	0.410601	0.731486	0.0165434	0.02527
73	0.410458	0.731781	0.0162631	0.0249468
74	0.410665	0.731575	0.0165664	0.0252131
75	0.410449	0.73182	0.0165395	0.02532
76	0.410729	0.731503	0.0164895	0.0251971
77	0.410789	0.731524	0.0165118	0.0249718
78	0.410909	0.731325	0.0162741	0.0246824
79	0.410601	0.731831	0.0164837	0.0252049
80	0.410666	0.731802	0.0162762	0.0250129
81	0.411039	0.731244	0.0163113	0.0250656
82	0.41065	0.731936	0.0162786	0.0248535
83	0.410821	0.731757	0.0163131	0.0248099
84	0.41101	0.731393	0.0163272	0.025198
85	0.410715	0.731923	0.0164564	0.02534
86	0.411085	0.731449	0.0164902	0.0251885
87	0.410899	0.731708	0.0165466	0.0255044
88	0.411012	0.73168	0.0159077	0.0247925
89	0.410964	0.731783	0.0164532	0.0253168
90	0.411232	0.731353	0.0161703	0.0249642
91	0.410891	0.731957	0.0161827	0.0249235
92	0.411403	0.731302	0.0161226	0.0252161
93	0.411259	0.731398	0.0163608	0.0252088
94	0.411226	0.731546	0.0163329	0.0254007
95	0.411351	0.731361	0.0164669	0.0255303
96	0.411286	0.731503	0.0163379	0.0255563
97	0.411621	0.731023	0.0162752	0.0251466
98	0.411272	0.731665	0.0163366	0.0250864
99	0.411394	0.731438	0.0164729	0.0253784
100	0.411457	0.731418	0.0162115	0.0251315
101	0.411299	0.731785	0.0161694	0.0250468
102	0.411491	0.731422	0.0165199	0.0253075
103	0.411617	0.731457	0.0164121	0.0252005
104	0.41114	0.732095	0.0163187	0.0250303
105	0.411655	0.731333	0.0166118	0.0255005
106	0.411885	0.731032	0.0161253	0.0250118
107	0.411871	0.731155	0.0163595	0.0253025
108	0.41177	0.731183	0.0164401	0.0254776
109	0.411747	0.731371	0.0164839	0.0255642
110	0.411685	0.731547	0.0161952	0.0247252
111	0.41185	0.731302	0.0163019	0.0248673
112	0.412107	0.730974	0.0161487	0.024827
113	0.412005	0.73126	0.0159462	0.0247829
114	0.412212	0.730916	0.0161831	0.0250081
115	0.41256	0.730364	0.0161125	0.0252316
116	0.412098	0.731145	0.0167277	0.0254391
117	0.412106	0.73108	0.0161763	0.0250672
118	0.412292	0.730957	0.0161287	0.0249669
119	0.412385	0.7309	0.0161968	0.0246742
120	0.412458	0.730689	0.016281	0.0249366
121	0.412643	0.730472	0.01615	0.0249209
122	0.412334	0.731092	0.016401	0.0252358
123	0.41276	0.73038	0.0163349	0.0253155
124	0.412489	0.730863	0.0162178	0.0251157
125	0.412442	0.730988	0.0163574	0.0252442
126	0.412704	0.730496	0.0163911	0.025272
127	0.412765	0.730506	0.0162604	0.0252312
128	0.412771	0.730575	0.0163704	0.0253299
129	0.41271	0.730686	0.0161762	0.0249433
130	0.412808	0.730621	0.016072	0.0251462
131	0.412897	0.730604	0.0160469	0.0246877
132	0.412852	0.730546	0.0163268	0.0249348
133	0.413066	0.730258	0.0162137	0.0252352
134	0.412962	0.730415	0.0166383	0.025644
135	0.413106	0.730236	0.0162161	0.0249666
136	0.413188	0.730228	0.0163428	0.0250298
137	0.412713	0.730905	0.0163924	0.0253389
138	0.412938	0.730617	0.0164051	0.0252076
139	0.413525	0.729772	0.0162223	0.0252593
140	0.413355	0.730202	0.0161981	0.0245374
141	0.413162	0.730293	0.0164064	0.0251386
142	0.413267	0.730223	0.0162314	0.0251979
143	0.413571	0.729857	0.015934	0.0247362
144	0.413577	0.729731	0.0165458	0.0255421
145	0.413579	0.730025	0.0160959	0.0251172
146	0.413693	0.729744	0.0160373	0.0246423
147	0.413487	0.730115	0.0161153	0.0251858
148	0.413657	0.729839	0.0161265	0.0249927
149	0.41375	0.729752	0.0161408	0.0250602
150	0.413688	0.729731	0.0162796	0.0253806
151	0.413583	0.73002	0.0160269	0.0249252
152	0.413992	0.729417	0.0162253	0.0252836
153	0.414319	0.728955	0.0161812	0.0252641
154	0.41403	0.729402	0.0160677	0.0248961
155	0.413954	0.729513	0.0162672	0.0253824
156	0.414049	0.729418	0.016088	0.0249715
157	0.413796	0.7298	0.0159495	0.024829
158	0.413924	0.729705	0.0160782	0.02499
159	0.413841	0.729845	0.0163922	0.0252335
160	0.41391	0.72976	0.0160854	0.0249407
161	0.414206	0.729356	0.015969	0.0248585
162	0.41433	0.72921	0.0163581	0.0253972
163	0.414117	0.729543	0.0161587	0.0251749
164	0.414057	0.729682	0.0157543	0.0247062
165	0.414027	0.729703	0.0156754	0.0244118
166	0.414146	0.729714	0.0159084	0.0248299
167	0.414527	0.728916	0.0161019	0.0253473
168	0.414561	0.728923	0.0161976	0.0254508
169	0.414446	0.729234	0.0160194	0.0248625
170	0.414409	0.729267	0.0162666	0.0251742
171	0.41439	0.729292	0.0157047	0.0246267
172	0.414091	0.729817	0.01614	0.0249688
173	0.4144	0.729469	0.0158998	0.0246831
174	0.414555	0.729162	0.0160087	0.0247592
175	0.414645	0.72903	0.016283	0.0252827
176	0.414718	0.729076	0.0159081	0.0248309
177	0.414878	0.728666	0.0162774	0.0250613
178	0.414673	0.729138	0.0164052	0.0252256
179	0.414911	0.728813	0.0160103	0.0250761
180	0.414615	0.729188	0.0159882	0.0250947
181	0.414911	0.728805	0.015973	0.0247623
182	0.414511	0.729464	0.0162267	0.0249391
183	0.414892	0.728902	0.0159761	0.0249202
184	0.41469	0.729217	0.0163495	0.0253424
185	0.414747	0.729211	0.0162062	0.025108
186	0.414678	0.729363	0.0161858	0.0253664
187	0.414757	0.729228	0.0162351	0.0251969
188	0.415144	0.728553	0.0160109	0.024831
189	0.415001	0.728897	0.0157374	0.0244309
190	0.415098	0.728817	0.0158271	0.0245449
191	0.414644	0.729477	0.0159546	0.0249182
192	0.415255	0.728564	0.0157967	0.0247352
193	0.415113	0.728813	0.0160149	0.0249931
194	0.415048	0.728863	0.0158725	0.0247147
195	0.415243	0.728618	0.0163956	0.0254794
196	0.415024	0.729016	0.0162397	0.024999
197	0.415078	0.728906	0.0161296	0.0251194
198	0.415373	0.728475	0.0158944	0.0250081
199	0.415427	0.728469	0.0160378	0.025202
200	0.415371	0.728578	0.0162597	0.0251886
521	0.419525	0.725328	0.0161275	0.0256195

## Sheet: Table S3
Name	maxHBint7	SpMAD_Dzs	Eta_D_epsiD	ALogP	maxHBint5	maxHBint9	maxHBd	SHED_DL	P_VSA_e_3	maxHBint3	Chi1_EA.dm.	mindssC	Hypertens.80	SHsOH	LLS_01	qnmax	CATS2D_02_AL	minHBint6	MDEC.23	minHCsats	minHBint9	SAscore	AATSC3c	ATSC2c	minHBint3	Eig01_AEA.dm.	MATS1e	VE1sign_B.s.	SpMax2_Bhm	P_VSA_LogP_4	F04.N.N.	mindO	MDEC.33	ALOGP2	qpmax	minHCsatu	F03.C.N.	P_VSA_LogP_5	SpMAD_EA.dm.	SpMAD_AEA.dm.	maxHBint4	logPapp
CHEMBL565324	5.65692	18.0183	0.0323202	1.5419	6.88704	6.97232	0.516657	8.29988	110.322	4.9469	15.9675	-1.61232	0	0.516657	0.166667	-0.846176	2	0.187049	24.1234	0.785626	-0.725425	4.45191	9.74451e-05	0.17251	1.3147	4.70732	0.00627313	0.0441804	4.73649	152.379	2	11.7591	16.2966	28.4516	0.265115	0.987439	12	34.1442	0.178809	1.62314	4.76107	-7.69897
CHEMBL478019	4.95431	17.5925	0.0630556	-3.5957	5.53232	5.6121	0.423242	7.9088	72.3846	0.551473	37.8844	-0.658173	0	0.309349	0.166667	-0.502576	4	1.66354	17.7127	0.374371	0.517348	4.49775	-0.00205471	0.0787652	0.551473	4.71805	0.0289562	0.0566741	4.69479	211.23	2	11.5532	10.4101	0.368206	0.471154	0	18	30.0371	0.194554	1.63011	5.67002	-7.67778
CHEMBL401825	4.91052	19.2856	0.0627106	-2.5264	5.50748	5.58164	0.420015	8.74962	69.2603	0	26.6939	-0.659751	0	0.311687	0.166667	-0.503625	4	-0.650922	18.0863	0.368458	0.531948	4.49673	-0.00373781	0.194466	0	4.71805	0.0495171	0.055413	4.69479	200.659	2	11.5328	12.6916	1.26473	0.471154	0	17	26.9128	0.0936532	1.6243	5.60899	-7.67366
raffinose	4.95542	7.2311	0.185969	-6.0574	5.70033	5.73248	0.558541	0	0	4.47483	21.6305	0	0	4.82005	0.166667	-0.392366	0	1.92575	10.5518	0.815949	2.22969	4.98891	0.00932761	-0.969517	1.97757	4.04803	-0.2777	0.0512754	3.73086	54.9994	0	0	17.884	36.6921	0.225179	0	0	0	0.273768	1.5873	5.5417	-7.62
CHEMBL524461	4.35428	20.4575	0.0503367	-2.7958	5.37464	5.46303	0.407736	9.18692	39.1941	0.523934	30.6967	-0.537395	0	0.333654	0.333333	-0.503829	6	4.39812	20.6419	0.358091	0.606628	4.29913	-0.00214446	0.0612132	0.523934	5.26298	0.0620242	0.034923	4.69508	198.331	1	11.4993	10.4101	3.11028	0.292263	0	13	12.0264	0.244906	1.67334	5.0037	-7.56864
CHEMBL370813	3.86428	16.914	0.0886946	-4.0848	7.16894	6.55144	0.560701	17.5088	122.951	5.50999	22.8233	-0.690793	0	0.560701	0.166667	-0.506769	3	0.84125	26.9963	0.382233	0.874249	4.53279	0.00296321	0.326424	0.899677	3.82315	-0.100191	0.09537	3.81046	221.781	0	11.6844	14.7186	1.2544	0.292132	0.614219	7	6.37115	0.570659	1.55534	0	-7.5376
CHEMBL237056	4.91378	13.9616	0.106507	-5.3107	7.48332	7.5179	0.572216	17.2566	175.758	5.77358	28.904	-1.65414	0	0.560967	0.166667	-0.847526	3	0.358347	30.6384	0.425308	0.407896	5.34839	0.00207791	0.581244	0.426618	3.88239	-0.112093	0.0751304	3.73937	210.957	0	11.5017	17.0518	12.9183	0.448667	0.901633	11	3.18557	0.715743	1.56436	5.02494	-7.52288
CHEMBL237057	4.88935	14.3188	0.0951754	-5.2084	7.4138	7.53905	0.569994	17.6621	160.872	5.71863	30.0355	-1.65044	0	0.550967	0.166667	-0.847526	4	0.476024	30.6384	0.425308	0.389245	5.38815	0.00212194	0.515658	0.408139	3.9424	-0.0996867	0.079289	3.74249	210.957	0	11.5579	17.0518	11.4806	0.448667	0.901633	11	3.18557	0.716924	1.57354	4.95811	-7.52288
CHEMBL237272	4.87124	14.2786	0.0951754	-5.2084	7.41003	7.51866	0.570263	17.7005	160.872	5.65871	30.0648	-1.6434	0	0.540558	0.166667	-0.847526	4	0.337664	30.6384	0.425308	0.732737	5.37908	0.00212304	0.51605	0.313493	3.94905	-0.0996867	0.00933028	3.74054	210.957	0	11.6177	17.0518	11.4806	0.448667	0.901633	11	3.18557	0.716922	1.57427	4.84059	-7.52288
CHEMBL237901	5.08884	13.9736	0.106507	-5.3107	7.47987	7.38788	0.576436	17.6871	175.758	5.74632	28.9332	-1.64565	0	0.547503	0.166667	-0.847526	3	0.408497	30.6384	0.425308	0.399558	5.34278	0.00206809	0.581126	0.320027	3.94838	-0.112093	0.0075449	3.72854	210.957	0	11.5788	17.0518	12.9183	0.448667	0.901633	11	3.18557	0.715743	1.56424	4.91586	-7.52288
CHEMBL391340	4.84588	14.6363	0.0840196	-5.1061	7.33446	7.53953	0.568041	17.7947	145.985	5.59856	31.1963	-1.6397	0	0.530558	0.166667	-0.847526	5	0.38022	30.6384	0.425308	0.500529	5.41872	0.00216284	0.450463	0.401171	3.99598	-0.0877616	0.0262019	3.7434	210.957	0	11.6738	17.0518	10.1277	0.448667	0.901633	11	3.18557	0.718056	1.58276	4.77173	-7.52288
CHEMBL394389	5.10562	13.9907	0.106507	-5.3107	7.4814	7.40864	0.576167	17.6871	175.758	5.8037	28.904	-1.65269	0	0.557911	0.166667	-0.847526	3	0.451656	30.6384	0.425308	0.516175	5.35199	0.00206696	0.580733	0.413374	3.94027	-0.112093	0.0763521	3.7308	210.957	0	11.5191	17.0518	12.9183	0.448667	0.901633	11	3.18557	0.715743	1.56343	5.03243	-7.52288
CHEMBL571650	5.86532	18.9251	0.0301422	0.3515	6.96098	7.10712	0.527621	7.89078	159.895	5.11557	15.7704	-1.56725	0	0.527621	0.333333	-0.846176	2	5.78181	27.9489	0.789989	7.10712	4.40869	0.000156173	0.100575	1.31672	4.70719	-0.000980367	0.0316977	6.87965	179.54	2	11.7563	13.7405	16.7265	0.265082	0.992632	12	48.293	0.178809	1.59596	4.97168	-7.52288
Ac-Trp-Ala-Gly-Gly-Asp-Ala-NH2	5.617	16.8022	0.0968531	-5.9261	7.8799	7.83717	0.644475	17.9119	157.747	6.18721	34.0827	-1.66049	0	0.644475	0.166667	-0.847526	6	0.892943	19.8556	0.586047	0.868502	4.82348	0.00363133	0.502947	0.9361	3.82683	-0.112865	0.102414	3.71977	243.563	0	10.9649	15.6998	17.6845	0.244354	0.623649	9	23.1567	0.833328	1.58618	5.45362	-7.4981
CHEMBL201619	3.86428	16.914	0.0886946	-4.0848	7.16894	6.55144	0.560701	17.5088	122.951	5.50999	22.8233	-0.690793	0	0.560701	0.166667	-0.506769	3	0.84125	26.9963	0.382233	0.874249	4.53279	0.00296321	0.326424	0.899677	3.82315	-0.100191	0.09537	3.81046	221.781	0	11.6844	14.7186	1.2544	0.292132	0.614219	7	6.37115	0.570659	1.55534	0	-7.48149
CHEMBL3125633	6.48378	20.827	0.0502215	-1.0339	6.05583	6.78702	0.502314	14.1635	90.3471	6.78831	50.3042	-1.17915	0	0	0.166667	-0.333313	3	0.0669642	24.9548	0.33926	6.78702	4.12367	-0.00087527	0.522895	0.555863	4.68967	-0.0243585	0.0144625	3.98695	164.091	2	12.4491	11.0406	22.0919	0.417422	0.652138	13	75.4163	0.49333	1.58715	5.86025	-7.39794
CHEMBL3425650	4.4958	14.0642	0.0915201	-5.2219	5.97051	7.08994	0.51254	13.8104	108.065	5.60563	26.0368	-0.930326	0	1.16294	0.166667	-0.506769	4	0.695463	34.9383	0.435175	0.682765	5.24069	0.0034431	0.12422	0.760838	3.87732	-0.116974	0.0902391	3.81126	221.781	0	12.8095	25.8581	0.338026	0.292132	0.937205	10	6.37115	0.514553	1.58004	4.53872	-7.39794
CHEMBL565298	5.83864	18.3036	0.0325049	0.7976	6.96548	7.09267	0.529308	7.89078	110.322	5.08931	15.702	-1.58092	0	0.529308	0.333333	-0.846176	2	0.177804	25.0002	0.786012	-0.749974	4.45035	-0.00012726	0.189787	1.32286	4.70731	0.0130843	0.0371917	4.73637	152.379	2	11.7182	13.7405	21.8052	0.265115	0.987943	12	30.6436	0.183394	1.60149	4.89201	-7.39794
CHEMBL569391	5.87073	18.8812	0.0310002	0.207	6.9608	7.107	0.527837	7.89078	113.941	5.11962	15.702	-1.58405	0	0.527837	0.333333	-0.846176	2	0.170469	27.9489	0.790256	0.209414	4.361	0.000137015	0.102114	1.31423	4.70719	-0.00268848	0.0368962	4.73199	179.54	2	11.7427	13.7405	16.0464	0.265082	0.99297	12	48.7385	0.178809	1.59706	4.98091	-7.39794
lisinopril	5.57864	11.0741	0.0843475	-4.3984	7.2867	6.58291	0.557821	5.53917	54.0323	2.93565	16.559	-1.25659	0	1.0593	0.166667	-0.846179	2	0.688817	21.2786	0.420064	2.78261	5.33364	0.00334106	0.0152377	0.308685	3.94702	-0.073097	0.00716483	3.77301	93.5688	0	11.3616	6.13085	3.28045	0.347806	0.802006	4	3.18557	0.521746	1.49789	0	-7.39
Met-enkephalin	4.27443	16.8747	0.0984722	-4.3228	7.04378	5.87058	0.586728	16.4145	104.94	5.87348	20.703	-1.42215	0	1.13035	0.166667	-0.846183	2	0.909059	26.2574	0.425423	0.920941	4.82429	0.00439643	0.165083	0.928369	4.09353	-0.116811	0.114197	3.81934	193.941	0	11.4637	9.25753	1.59668	0.345543	0.80572	5	6.37115	0.693926	1.59061	0	-7.38
CHEMBL375273	5.43852	20.8385	0.120828	-6.6035	6.39293	7.3415	0.539021	17.7383	292.46	5.97159	37.7535	-1.46544	0	0.475177	0.166667	-0.846177	0	0.563089	36.4705	0.400026	0.538176	6.10657	0.00253803	0.532515	0.590382	3.87779	-0.100394	0.0973391	3.74621	270.656	0	11.8129	0	3.55209	0.448667	0.721703	21	0	0.601477	1.55639	0	-7.37675
CHEMBL603717	4.95542	7.2311	0.185969	-6.0574	5.70033	5.73248	0.558541	0	0	4.47483	21.6305	0	0	4.82005	0.166667	-0.392366	0	1.92575	10.5518	0.815949	2.22969	4.98891	0.00932761	-0.969517	1.97757	4.04803	-0.2777	0.0512754	3.73086	54.9994	0	0	17.884	36.6921	0.225179	0	0	0	0.273768	1.5873	5.5417	-7.3279
Ac-Trp-Ala-Gly-Gly-Lys-Ala-NH2	5.56375	17.2099	0.117712	-7.3234	7.42055	5.68778	0.592808	18.2316	190.644	5.81886	32.7613	-0.72918	0	0	0.166667	-0.368151	4	0.920886	23.2338	0.449612	0.920916	4.97824	0.00399657	0.326266	0.918494	3.81878	-0.1244	0.102364	3.71273	211.704	0	11.2848	14.0771	15.7371	0.344934	0.617779	10	23.1567	0.713433	1.55805	0	-7.31
Metkephamid	4.14481	17.7672	0.110195	-4.4286	5.66315	5.62249	0.576179	16.6782	122.951	5.5056	23.7049	-0.64326	0	0.576179	0.166667	-0.506769	2	0.787367	25.5358	0.379226	0.73972	5.27229	0.0034589	0.103186	0.729278	4.09318	-0.126375	0.0999429	3.81875	191.931	0	12.5196	11.5234	2.69222	0.347051	0.738417	7	6.37115	0.651526	1.5912	0	-7.31
228-Raffinose	4.95542	7.2311	0.185969	-6.0574	5.70033	5.73248	0.558541	0	0	4.47483	21.6305	0	0	4.82005	0.166667	-0.392366	0	1.92575	10.5518	0.815949	2.22969	4.98891	0.00932761	-0.969517	1.97757	4.04803	-0.2777	0.0512754	3.73086	54.9994	0	0	17.884	36.6921	0.225179	0	0	0	0.273768	1.5873	5.5417	-7.3098
512-69-6	4.95542	7.2311	0.185969	-6.0574	5.70033	5.73248	0.558541	0	0	4.47483	21.6305	0	0	4.82005	0.166667	-0.392366	0	1.92575	10.5518	0.815949	2.22969	4.98891	0.00932761	-0.969517	1.97757	4.04803	-0.2777	0.0512754	3.73086	54.9994	0	0	17.884	36.6921	0.225179	0	0	0	0.273768	1.5873	5.5417	-7.3098
Salvianolic acid A (SAA)	6.50534	11.4996	0.0875661	-2.3585	7.42703	7.35908	0.60327	14.9068	0	5.72058	12.0644	-1.67374	1	3.86509	0.166667	-0.845071	9	2.81868	33.4807	0.853924	4.16113	4.17535	0.00620726	-0.0722389	3.01903	3.83116	-0.175515	0.0189828	3.84336	320.296	0	11.4389	13.7626	11.9723	0.332593	1.10817	0	23.7422	0.227528	1.54035	0	-7.22774
CHEMBL258459	4.84659	19.7387	0.0605556	-0.9995	5.49138	5.59093	0.415416	8.69569	69.2603	0	26.6939	-0.665677	0	0.299341	0.166667	-0.503625	4	-0.647724	16.6678	0.368458	0.530865	4.51098	-0.00371583	0.208648	0	4.71805	0.0565371	0.0496165	4.69479	200.659	2	11.5527	11.7518	1.77103	0.471154	0	17	26.9128	0.0912518	1.64282	5.56975	-7.22185
CHEMBL3401691	0	21.4777	0.0223333	-3.1187	1.0828	8.1334	0.612013	16.2057	37.5401	2.72904	38.0301	-1.21554	0	0.612013	0.333333	-0.847578	8	0.95322	38.4867	0.450658	1.36152	4.34763	0.00033436	0.064355	2.5996	4.69022	0.0187455	0.0389516	3.92093	135.872	2	11.0685	10.0105	26.8407	0.276769	0.710292	11	49.0463	0.305827	1.53467	0.795831	-7.22185
CHEMBL3425647	3.05185	13.8336	0.0751299	-4.7067	5.26878	7.05441	0.5121	12.3584	108.065	5.2318	23.7678	-0.652374	0	0.5121	0.166667	-0.506769	2	0.766952	34.9823	0.415688	0.742464	5.02412	0.00389955	0.169046	0.751673	3.85973	-0.0859791	0.0650187	3.79943	221.781	0	12.7511	20.4289	4.56164	0.292132	0.874041	10	6.37115	0.546713	1.56132	0	-7.22185
CHEMBL404083	9.03518	11.4254	0.0477679	-2.3589	3.45058	0	0.715074	14.8127	49.269	8.41909	25.3489	-0.66887	1	0.715074	0.333333	-0.487357	9	2.30836	26.6784	0.519203	0	4.24893	0.00219858	-0.248424	2.09784	3.97468	-0.00768927	0.0939364	3.84727	87.4846	1	11.7737	9.40492	4.71845	0.274883	0.958435	8	30.0883	0.335416	1.61274	4.57331	-7.22185
CHEMBL3318709	0	9.68123	0.0322304	-0.4987	2.57391	1.44265	0.726633	7.45086	108.677	0	48.3937	-0.0955775	1	0	0.166667	-0.541232	8	0.555162	21.9336	0.557937	1.17925	4.64869	-0.00238533	0.00282044	0	3.77236	0.0696689	0.0912178	3.91315	63.5161	5	12.9554	10.8806	6.14544	0.260314	0.532503	23	51.2142	0.291982	1.55103	0.429974	-7.09691
Lithospermic acid (LSA)	6.48893	12.4005	0.0722611	-2.955	7.41023	7.39483	0.594241	14.9941	0	5.69758	27.9818	-1.72199	0	3.77374	0.166667	-0.847079	13	2.80115	34.2326	0.869432	4.31195	4.81194	0.00422097	0.0471431	2.57685	3.94902	-0.152391	0.0426363	3.84375	309.472	0	11.5158	23.5421	4.114	0.332593	1.08375	0	39.9855	0.386357	1.58019	2.84397	-7.08916
Quercetin 3,4'-diglucoside	5.30555	9.60106	0.139242	-6.639	5.46583	5.5973	0.543313	9.98166	0	4.40113	34.5703	-1.04459	0	4.85679	0.166667	-0.506529	10	2.13068	26.6397	0.841588	2.31265	5.2979	0.00549441	-0.813298	1.97106	3.79623	-0.257877	0.0205021	3.82317	201.815	0	13.578	36.6765	6.20757	0.292298	0	0	38.8578	0.196085	1.6093	6.20427	-7.04788
CHEMBL3425630	2.98381	14.0422	0.0639904	-4.8162	5.61685	7.13731	0.519981	14.2068	93.1781	5.42051	28.131	-0.640788	0	0.519981	0.166667	-0.506769	4	0.502921	39.3637	0.413677	0.603454	5.04865	0.00366315	0.142122	0.399872	3.95688	-0.0762463	0.0962432	3.81298	221.781	0	12.889	20.0965	3.68986	0.292132	0.895742	8	6.37115	0.54031	1.58062	0	-7.04576
cyclo[Trp-Ala-Gly-Gly-Asp-Ala]	5.71449	11.957	0.0813043	-5.3012	7.89435	7.46823	0.619209	11.5994	124.85	6.20616	32.6201	-1.64205	0	0.619209	0.166667	-0.847526	5	0.831722	22.942	0.624389	0.842659	5.09388	0.00450969	0.34379	0.883247	3.85934	-0.102027	0.0931122	3.73789	213.714	0	11.1501	18.5543	11.3785	0.244354	0.894712	9	23.1567	0.802105	1.5975	5.40386	-7.03076
Ac-Gly-Lys-Ala-NH2	5.46091	8.75778	0.168081	-4.5963	7.25186	5.48772	0.600633	7.50939	119.827	5.84729	11.6117	-0.657934	0	0	0.166667	-0.368151	1	0.993166	7.16931	0.415531	1.05795	4.07033	0.00328416	0.239307	0.959242	3.80244	-0.154679	0.0165018	3.55474	119.398	0	10.7705	4.44439	11.1656	0.344934	0.558758	4	0	0.806274	1.52301	0	-7.01
CHEMBL137315	0	11.9363	0.0585313	-1.8716	8.43983	0	0.669006	13.6097	52.3933	8.02612	36.5413	-0.509009	1	0.669006	0.166667	-0.487356	9	1.34256	26.8156	0.539977	0	4.86123	-0.000136799	-0.0640106	8.02612	3.97019	-0.0041312	0.0934348	3.8372	76.4847	1	12.0063	9.40658	0.150234	0.348204	0.755657	11	29.6595	0.370385	1.6022	0.792493	-7
CHEMBL205523	8.49089	13.436	0.0513294	-1.189	2.23974	0	0.644507	13.6756	52.3933	7.78019	55.0019	-0.498028	0	0.644507	0.166667	-0.487357	9	1.48136	24.9666	0.350691	0	4.45456	-0.00085129	0.0155562	7.78019	3.90305	0.0157486	0.0917583	3.85647	76.4847	2	12.0783	6.07796	1.33888	0.34883	0.728435	10	30.0883	0.28346	1.62596	2.9681	-7
CHEMBL2058364	6.98039	20.9475	0.131066	2.0354	0	0	0.507478	7.53693	129.138	0	13.0767	0.188461	1	0	0.166667	-0.340717	0	-0.896648	19.2587	0	0	4.67752	-0.00362611	0.433946	0	5.18056	-0.0872434	0.0156995	4.08485	44.313	0	11.8948	6.92866	0.36857	0.445484	0	4	20.1444	1.07077	1.79226	0	-7
CHEMBL205900	8.55466	13.9137	0.051462	-1.8044	2.37401	0	0.648704	15.357	69.1788	7.84112	43.1712	-0.511676	0	0.647083	0.166667	-0.487357	12	-0.253573	28.0213	0.383369	-0.631858	4.32077	-0.000396182	0.0571784	7.84112	4.54481	-0.00643892	0.0927753	3.98449	76.4847	2	12.1092	6.57239	1.36586	0.447677	0.747662	14	33.2126	0.469695	1.65484	3.14674	-7
CHEMBL207468	8.66974	12.43	0.0547009	-1.8699	2.40352	0	0.664507	14.0469	52.3933	7.93698	43.9664	-0.492714	0	0.664507	0.166667	-0.487357	9	1.4892	25.4329	0.350691	0	4.45156	-0.000529716	-0.0535299	7.93698	3.90248	0.00681052	0.0928327	3.85477	76.4847	2	11.951	6.07796	0.330165	0.348402	0.728435	10	30.0883	0.298379	1.58992	3.18055	-7
CHEMBL251867	8.89887	10.8802	0.0806288	-2.2461	4.1891	0	0.708168	13.5754	69.1788	8.28508	30.2461	-0.470068	0	0.708168	0.166667	-0.346658	7	8.55039	22.3668	0.619629	0	4.99639	0.000652243	-0.0711534	0.956831	3.9443	-0.0318678	0.0526502	3.84297	78.8126	2	11.7193	8.09566	0.270608	0.346734	0.756227	14	10.4144	0.289995	1.62999	4.28217	-7
CHEMBL251868	8.86325	11.3915	0.0748208	-1.7245	4.15431	0	0.700355	13.2056	69.1788	8.22719	31.7167	-0.469525	1	0.700355	0.166667	-0.346658	7	8.55492	24.313	0.410517	0	4.99373	0.00123103	-0.099906	0.947089	3.9443	-0.0155455	0.103352	3.84336	78.8126	2	11.7672	9.81732	0.371125	0.346734	0.756227	18	10.4144	0.272936	1.62907	4.2026	-7
CHEMBL252677	8.28672	11.7606	0.0421053	-1.8369	3.78202	0	0.635583	12.7729	51.1681	7.79297	39.811	-0.474955	0	0.634808	0.333333	-0.373262	11	3.77741	31.3912	0.41241	0	5.09956	0.000331537	-0.0277205	7.79297	3.96273	0.0135143	0.0838052	3.86825	89.8125	1	12.2761	9.81732	6.07179	0.252269	0.763171	18	10.4144	0.254996	1.64052	3.66719	-7
CHEMBL252892	8.28857	13.429	0.0639211	-1.6386	2.82598	1.33466	0.636037	15.7943	55.5176	7.78495	39.0406	-0.453514	0	0.635778	0.166667	-0.487357	9	0.645878	29.1834	0.499483	1.33466	5.36271	0.00103254	-0.220305	0.686016	3.94294	-0.00350353	0.093794	3.85029	76.4847	1	12.2581	9.40492	0.892647	0.348607	0.749889	10	30.0883	0.32346	1.59093	3.76734	-7
CHEMBL257532	8.76562	11.2964	0.0619213	-2.1711	6.66897	0	0.695482	13.9498	49.269	8.19306	29.4587	-0.616231	1	1.11845	0.166667	-0.487357	11	2.16897	27.2869	0.613504	0	4.42961	0.000177107	-0.0385461	8.19306	3.94546	-0.0339376	0.0940998	3.85351	76.4847	1	11.7804	11.1009	2.10511	0.252272	0.770935	10	30.0883	0.27824	1.62121	4.31084	-7
CHEMBL270800	8.5532	12.8195	0.0565531	-0.8725	3.12313	0	0.667985	14.4356	52.3933	8.04473	32.3457	-0.493534	1	0.667985	0.166667	-0.487357	9	2.06085	27.9	0.653018	0	5.01506	0.000595765	-0.141406	0.690037	3.94806	-0.00393989	0.0940122	3.85403	76.4847	2	12.0566	9.40492	0.59722	0.34873	0.589715	11	30.0883	0.322054	1.60327	4.15658	-7
CHEMBL3338134	6.28187	17.9888	0.0174395	-0.4182	0	0	0.602388	9.44941	18.6846	0.962685	20.9123	-1.2686	1	1.03495	0.333333	-0.846367	7	0	26.6288	0	0	3.93148	-0.00034058	0.0809746	0.962685	5.35854	0.0188364	0.0284884	4.09609	147.413	1	11.2702	11.6201	13.4315	0.293749	0.875621	5	22.9921	0.362535	1.59452	0.691285	-7
CHEMBL3403849	3.57307	17.3134	0.0870669	-0.8638	4.03446	6.80189	0.527108	11.1847	87.5161	3.1383	43.9224	0	1	0.527108	0.166667	-0.392998	4	0.512743	13.9939	0.470958	-0.584774	4.90848	-0.00217591	0.333847	0.477746	4.44067	-0.0458957	0.116012	4.04656	112.3	4	12.7265	5.73696	3.92912	0.346731	0	12	17.3258	0.271054	1.61848	1.17659	-7
CHEMBL3425654	3.82258	14.6475	0.070284	-5.0173	4.77582	7.00558	0.502717	14.4974	78.2916	4.64011	28.4691	-0.84725	0	1.05737	0.166667	-0.506769	4	0.260622	34.9383	0.435175	0.275282	5.32123	0.00335453	-0.00687433	0.25916	3.94229	-0.0942818	0.0897978	3.8127	221.781	0	13.4089	25.8581	0.986446	0.292132	0.937205	10	6.37115	0.524322	1.58925	3.85981	-7
CHEMBL343548	8.11693	13.9652	0.0399267	-2.776	8.84047	0	0.67363	12.4227	52.3933	7.94903	37.4541	-0.727115	0	0.640938	0.333333	-0.487356	13	1.81931	33.3109	0.694472	0	4.35985	0.00157622	-0.119205	7.94903	3.97501	-0.0171648	0.0938872	3.87461	106.334	1	12.4022	11.9929	5.1411	0.289875	0.84109	12	39.1668	0.342314	1.60881	0.974459	-7
CHEMBL380895	8.75331	12.0527	0.0565531	-2.1203	2.48286	0	0.674507	14.1022	52.3933	8.00952	42.1986	-0.49771	1	0.674507	0.166667	-0.487357	9	1.4208	24.9666	0.533092	0	4.42006	-0.000469156	-0.0741625	8.00952	3.90243	0.00162791	0.0929448	3.85433	76.4847	2	11.8814	6.07796	0.0509856	0.348189	0.728435	10	30.0883	0.306444	1.60423	3.2832	-7
CHEMBL381953	8.74088	12.7146	0.0423789	-2.8607	2.60088	7.83543	0.670094	14.5065	52.3933	8.00196	42.2008	-0.588708	0	0.670094	0.333333	-0.487357	13	1.12102	26.7855	0.623574	7.83543	3.79749	-0.000576702	0.0546181	8.00196	3.90326	0.000812875	0.0928195	3.85611	106.334	2	11.693	6.57239	1.09433	0.252464	0.55208	10	30.0883	0.377695	1.61445	3.44556	-7
CHEMBL403186	8.48423	12.8965	0.0432336	-0.8761	4.4576	0	0.672671	11.2187	54.2924	7.99306	37.8501	-0.676264	0	0.654422	0.333333	-0.442911	11	3.62315	23.5482	0.477966	0	4.52635	-0.000159149	0.244218	0.48498	3.96023	-0.00603036	0.0529487	3.85112	103.958	2	12.2139	9.40675	4.32848	0.411949	0.861852	15	21.4143	0.370913	1.66023	4.36158	-7
CHEMBL404382	8.28148	12.1928	0.0421053	-1.4691	3.7792	0	0.635583	12.7729	51.1681	7.79015	39.811	-0.480057	0	0.634808	0.333333	-0.373262	11	3.77459	27.6694	0.41241	0	5.05839	0.000349288	-0.0196456	7.79015	3.96273	0.0183111	0.105226	3.86773	89.8125	1	12.2717	9.81732	8.04119	0.252269	0.763171	18	10.4144	0.261534	1.63673	3.66587	-7
CHEMBL404663	5.40505	14.8714	0.0629101	-2.1572	5.64972	5.80604	0.462854	9.1884	54.3739	0.501786	28.9657	-0.71802	0	0.353749	0.166667	-0.503693	6	4.66188	24.3652	0	0.546353	4.786	-0.00400398	0.230779	0.501786	4.7147	0.0112743	0.0690246	4.69429	179.892	2	11.5252	11.4914	0.298662	0.455072	0	18	24.333	0.120112	1.63732	6.2685	-7
CHEMBL404673	8.70655	11.3466	0.0463947	-1.6477	2.90629	0	0.686466	12.2459	51.1681	8.09149	27.496	-0.438275	1	0.686466	0.333333	-0.348542	7	8.32003	26.0347	0.407966	0	4.43454	0.00109737	-0.040409	8.09149	3.94277	0.0273108	0.103185	3.84445	78.8126	1	11.7872	9.81732	12.0458	0.252268	0.700671	18	10.4144	0.249407	1.62591	3.84856	-7
CHEMBL422821	7.98821	14.9739	0.0386918	-1.4689	8.85024	0	0.67219	12.9183	69.1788	7.90472	41.6943	-0.745191	0	0.635099	0.333333	-0.487356	12	1.80675	32.0371	0.700225	-0.846048	4.51032	0.00108202	0.148344	7.90472	3.9767	-0.0251073	0.0938514	4.0059	131.116	1	12.4346	11.3996	5.27529	0.411773	0.844937	12	49.7068	0.420466	1.59244	0.935005	-7
CHEMBL425415	8.48851	14.828	0.0469697	-2.211	2.33867	0	0.645759	14.6488	52.3933	7.78305	48.1418	-0.505157	0	0.639756	0.166667	-0.487357	9	1.49538	30.5836	0.587708	0	4.52749	-0.000332746	-0.0705114	7.78305	3.90251	0.0111894	0.092895	3.85777	76.4847	2	12.1724	6.42628	3.27357	0.348677	0.750022	12	33.2739	0.270818	1.57844	3.10104	-7
CHEMBL438528	8.76562	11.2964	0.0619213	-2.1711	6.66897	0	0.695482	13.9498	49.269	8.19306	29.4587	-0.616231	1	1.11845	0.166667	-0.487357	11	2.16897	27.2869	0.613504	0	4.42961	0.000177107	-0.0385461	8.19306	3.94546	-0.0339376	0.0940998	3.85351	76.4847	1	11.7804	11.1009	2.10511	0.252272	0.770935	10	30.0883	0.27824	1.62121	4.31084	-7
CHEMBL566574	5.68889	18.6214	0.0308584	0.9513	6.88176	6.98569	0.515186	8.29988	113.941	4.9771	15.9675	-1.61545	0	0.515186	0.333333	-0.846176	2	0.18006	27.2455	0.78987	0.223476	4.36562	0.000347336	0.0848381	1.30612	4.7072	-0.00817146	0.0429627	4.73211	179.54	2	11.7836	16.2966	21.8108	0.265082	0.992466	12	52.2391	0.174448	1.61872	4.85059	-7
CHEMBL570520	4.31724	18.4949	0.0309733	1.2067	6.75181	6.85779	0.510268	8.63195	156.276	4.8349	15.755	-1.50336	0	0.510268	0.166667	-0.846176	2	5.42279	25.0002	0.743393	-0.697008	4.50587	-0.000192375	0.205524	1.33126	4.70731	0.0230174	0.0308329	6.87965	152.379	2	11.7798	13.7405	27.1702	0.265115	0.95649	12	24.5777	0.183394	1.60111	4.76734	-7
CHEMBL584525	4.39504	19.0759	0.0295482	0.6161	6.74649	6.87084	0.508798	8.63195	159.895	4.86495	15.755	-1.50649	0	0.508798	0.333333	-0.846176	2	5.47467	27.9489	0.747637	6.87084	4.41491	7.60734e-05	0.117852	1.32264	4.70719	0.00313508	0.0318288	6.87965	179.54	2	11.8044	13.7405	20.6907	0.265082	0.961516	12	42.6726	0.178809	1.5967	4.85636	-7
Ouabain	3.78624	12.2578	0.101941	-4.1486	2.27271	4.64775	0.381767	12.8394	0	3.89198	37.7239	-0.413306	0	0.936232	0.166667	-0.457103	17	-1.85179	26.2719	0.467641	-0.944783	5.23725	0.00090702	-0.18103	1.7325	4.15711	-0.139732	0.0971407	3.81362	54.336	0	11.8242	15.4549	4.71324	0.332312	0.600186	0	14.1855	0.198767	1.64273	3.98671	-6.9593
CHEMBL3318708	0	13.255	0.0321895	-1.036	0	1.43034	0.472694	7.45086	57.4499	0	44.3197	-0.726066	0	0	0.333333	-0.377279	8	0.536217	21.9336	0.568585	1.43034	4.25061	-0.0042091	0.264958	0	4.32065	0.0172537	0.0961798	3.92887	135.351	4	11.5434	10.8806	1.33703	0.267053	0.538972	19	34.5512	0.30462	1.61918	3.31957	-6.95861
CHEMBL3401689	2.16599	14.8885	0.0256759	-2.3724	1.48079	9.65365	0.733683	16.4879	88.7673	2.72073	39.5295	-1.10189	0	0.636238	0.166667	-0.847578	8	2.55851	30.7809	0.443599	1.87831	4.64044	0.000959272	-0.121504	2.72073	3.61771	0.0429488	2.32193e-05	3.8318	64.0371	3	10.9549	8.84177	24.2743	0.256409	0.689807	12	64.1586	0.327133	1.50004	4.57498	-6.95861
CHEMBL3425645	2.56946	13.0937	0.0656355	-4.4603	5.23584	6.98912	0.502462	12.5837	93.1781	4.81942	26.9776	-0.577784	0	0.502462	0.166667	-0.506769	4	0.35375	30.8838	0.395796	0.387107	5.0295	0.00346214	0.112061	0.3736	3.95503	-0.0672502	0.108254	3.76742	221.781	0	12.9308	23.7127	6.28605	0.292132	0.860086	11	3.18557	0.562823	1.59484	0	-6.95861
CHEMBL3425646	4.39035	14.2796	0.0805824	-4.1896	5.46896	7.01884	0.505596	13.2173	108.065	5.26647	25.6342	-0.849058	0	0.822533	0.166667	-0.506769	3	0.68994	34.9383	0.428231	0.70376	5.1615	0.00345687	0.146278	0.749584	3.87593	-0.0962879	0.109147	3.81126	221.781	0	12.872	25.8581	3.74461	0.292132	0.906573	11	6.37115	0.514553	1.5801	4.26221	-6.95861
CHEMBL518444	4.8924	18.518	0.0631013	-3.6108	5.48369	5.55104	0.418708	8.14024	72.3846	0.537118	34.5761	-0.652026	0	0.316718	0.166667	-0.502576	5	4.1672	14.619	0.366107	0.513336	4.50775	-0.00223589	0.17866	0.537118	4.71805	0.0598098	0.0526982	4.69479	200.23	2	11.5321	10.4101	0.334084	0.471154	0	19	30.0371	0.158584	1.62235	5.57679	-6.92082
CHEMBL208950	0.269415	11.873	0.0181863	-0.2738	6.83131	5.02786	0.534051	4.64933	37.6755	4.75421	19.4317	-1.46271	1	0.534051	0.333333	-0.846176	4	0	22.9408	0.759163	0.491884	4.56777	-0.00098221	-0.0135824	1.42928	3.79469	-0.0223452	0.0669591	3.91563	128.621	0	11.6352	12.9403	5.49012	0.27828	0.940071	6	36.4065	0.323205	1.59467	0.20269	-6.88606
16110-51-3	5.23281	10.9906	0.0185154	-2.2825	8.77419	0	0.711215	2.87175	0	3.69131	35.707	-1.64239	1	1.84659	0.333333	-0.841981	14	0	26.211	0.932159	0	4.13651	0.00123094	-0.223759	2.34179	3.72309	-0.0919055	0.0147982	3.93459	134.763	0	10.9587	15.5037	0.13286	0.210073	0	0	71.3444	0.341261	1.61435	0	-6.88606
73384-59-5	0.700517	14.8731	0.0660185	-1.5284	6.73608	7.10199	0.646224	7.23698	126.668	7.5351	25.9688	-1.55621	0	1.16426	0.166667	-0.84307	5	1.39661	8.79066	0.806561	-1.15899	4.91798	0.00348927	0.0486256	-0.780614	4.62934	-0.117437	0.057273	4.08743	143.707	1	11.5841	16.4377	0.01921	0.335622	0.629516	11	116.195	0.937445	1.75695	2.08121	-6.87943
CHEMBL438136	4.02728	16.1668	0.122103	-1.8642	0.928447	0	0.509229	11.3668	101.816	4.90961	26.615	-0.103361	0	1.01846	0.166667	-0.506751	4	0	21.432	0.475187	0	4.89889	0.00195747	0.0632838	1.13186	3.71718	-0.150017	2.11312e-12	3.87796	145.066	0	12.4001	11.0261	0.959224	0.345543	0.728119	6	19.1134	0.253281	1.55673	0	-6.85699
CHEMBL3427786	2.56683	14.2467	0.0581355	-2.3997	3.69871	6.80413	0.487137	13.1453	93.1781	3.66663	28.4414	-0.596277	0	0.487137	0.166667	-0.506769	4	0.342475	37.3061	0.395796	0.352065	5.12104	0.00275493	0.126277	0.332676	3.95783	-0.0539216	0.093352	3.79097	221.781	0	13.8741	27.9639	19.6923	0.292132	0.860086	11	3.18557	0.509727	1.60046	0	-6.85387
Epigallocatechin (EGC)	6.18343	6.02779	0.137987	-2.9543	5.37036	5.56172	0.606837	7.5185	0	5.79781	20.3087	0	1	3.25359	0.333333	-0.50653	10	3.37882	16.9702	0.734252	5.03545	4.06537	0.00232999	-0.151951	2.22762	3.5528	-0.263452	0.0806085	3.81646	213.417	0	0	14.0864	2.73175	0.292409	0	0	22.6145	0.0959021	1.58755	5.68116	-6.82841
CHEMBL2058361	7.09581	17.2667	0.137546	3.0184	0	0	0.51796	7.53693	134.808	0	16.9471	0.171561	1	0	0	-0.340717	2	-0.924992	19.2587	0	0	4.50102	-0.00377001	0.402294	0	4.6151	-0.0219926	0.0393765	3.92565	0	0	11.0684	6.92866	0.9516	0.445484	0	6	21.3504	1.0849	1.71902	0	-6.82391
CHEMBL2058610	7.22277	16.7452	0.146089	3.3177	0	0	0.528247	7.38288	129.138	0	12.2836	0.123623	1	0	0	-0.340717	0	-1.03879	19.0602	0	0	4.61833	-0.00395473	0.34568	0	4.6165	-0.150582	0.00626984	3.92541	0	0	0	9.04987	2.22636	0.445484	0	4	36.8357	0.931571	1.75764	0	-6.82391
CHEMBL257960	4.67529	19.3719	0.0598148	0.0009	5.41561	5.50774	0.410198	9.14071	69.2603	0	30.7147	-0.64035	0	0.277975	0.166667	-0.503921	5	3.66995	12.6706	0.358294	0.518595	4.51304	-0.00340892	0.248396	0	4.71805	0.0808808	0.0933937	4.69479	200.659	2	11.5534	9.65812	1.31011	0.471154	0.641875	17	26.9128	0.134827	1.67508	5.36274	-6.82391
Naringin	4.12406	10.029	0.108047	-4.8082	5.3507	5.26632	0.560431	13.8875	0	4.22984	39.5348	-0.402139	0	3.24761	0.166667	-0.506769	13	1.89837	25.4529	0.593977	2.08336	5.24397	0.00274882	-0.560772	1.6247	3.74624	-0.192129	0.0178886	3.79405	148.645	0	12.8602	30.6061	0.216597	0.292166	0.832168	0	38.8578	0.27886	1.59376	5.16502	-6.82
CHEMBL3403186	0	15.04	0.0128455	-1.2698	1.53923	0	0.722277	11.4401	70.7565	0	31.3896	-1.05497	0	0.632002	0.166667	-0.847578	8	0	31.7064	0.428599	0	4.66015	0.000522011	-0.180257	0	3.59745	0.0876711	0.00420443	3.8179	34.1875	2	10.9572	6.65793	37.5573	0.188214	0.6734	8	64.5874	0.286464	1.47372	4.58701	-6.79588
baicalin	4.76189	8.12443	0.0896678	-3.5292	6.4753	6.75017	0.653187	11.2132	0	4.94596	24.0686	-1.87395	1	2.96997	0.166667	-0.84576	8	2.35705	17.8714	1.02526	2.74212	4.8051	0.00335967	-0.378394	2.18797	3.86886	-0.194369	0.0045317	3.78152	163.748	0	11.137	24.1761	0.001521	0.29241	1.16103	0	38.8578	0.301865	1.61311	6.37578	-6.77
CHEMBL3401692	0	14.6431	0.0142893	-1.89	1.37946	4.65481	0.656696	10.79	21.1351	2.51818	35.1283	-1.05188	0	0.656696	0.166667	-0.847578	8	2.50461	27.7166	0.432303	1.93766	3.75051	0.000707874	-0.0210018	2.51818	3.59681	-0.0169415	0.0138861	3.81887	61.7092	1	10.7354	5.49302	22.3493	0.256409	0.645835	7	47.4956	0.30355	1.49442	0.901487	-6.76955
CHEMBL3425653	4.29413	14.3452	0.0808276	-5.1196	5.19811	7.03654	0.506623	14.2009	93.1781	5.22903	27.3033	-0.881972	0	1.11362	0.166667	-0.506769	4	0.28536	34.9383	0.435175	0.273693	5.27381	0.0033978	0.0607674	0.327924	3.91084	-0.105429	0.0793303	3.81128	221.781	0	13.0408	25.8581	0.619841	0.292132	0.937205	10	6.37115	0.519529	1.58543	4.18034	-6.76955
CHEMBL3342955	0	14.7326	0.013953	-2.2985	1.15686	7.61085	0.649936	10.79	21.1351	3.28545	36.1466	-1.40062	0	1.2225	0.333333	-0.847578	8	1.61301	30.7809	0.442203	1.83098	4.28222	0.00136817	-0.0273322	2.56908	3.8152	-0.0269407	0.0141619	3.8235	93.5688	1	10.8038	8.84177	14.0468	0.256409	0.686093	8	47.4956	0.400201	1.51372	1.01914	-6.74473
CHEMBL3417099	0	8.54605	0.0902637	-2.6276	5.60643	0	0.753037	10.2545	67.6322	4.55931	17.8382	0.583173	1	1.89369	0.166667	-0.541283	3	3.98768	21.5536	0.783845	0	5.24682	0.00482544	-0.353104	2.30589	3.56136	-0.106788	0.00797364	3.83443	13.3278	0	0	10.2399	1.64404	0.230781	0	6	42.463	0.157689	1.537	5.53646	-6.70997
rosmarinic acid	7.12499	9.12578	0.0847863	-1.9057	7.58936	7.32575	0.642038	9.39094	0	5.90078	10.42	-1.62353	1	3.08224	0.166667	-0.845071	7	2.87062	20.2532	0.829019	7.32575	3.8524	0.00636252	0.0071431	3.13339	3.83113	-0.168709	0.0943964	3.83608	234.929	0	11.1624	7.64748	4.03488	0.332593	1.07858	0	17.371	0.320225	1.53834	0	-6.7
PNU200681	0	7.35974	0.12388	-1.0797	2.37261	2.53865	0.778107	9.09461	130.072	5.19317	23.2567	0.201039	0	0.778107	0.333333	-0.34255	4	2.52003	14.5589	0	1.90278	6.94709	-0.00154159	0.177221	4.37034	3.73677	-0.108023	0.0648258	4.0024	14.8252	4	0	9.61308	46.8362	0.516177	0	18	36.7566	0.649322	1.61392	1.46384	-6.69948
CHEMBL137365	7.94327	13.0243	0.0412067	-2.6975	8.77055	0	0.671044	12.3776	52.3933	7.94939	40.3702	-0.711396	0	0.64457	0.333333	-0.487356	13	1.83086	31.6588	0.475228	0	4.42993	7.27568e-05	0.216022	7.94939	3.97709	-0.0126346	0.0938862	3.84294	101.63	1	12.3234	11.6536	5.47934	0.41165	0.828601	12	40.6594	0.421896	1.62306	0.951737	-6.69897
CHEMBL2042238	8.48142	9.60632	0.0209882	-0.1326	8.3861	0	0.632698	5.45069	24.2594	6.36754	26.9079	-1.55933	1	0.632698	0.333333	-0.846367	3	1.56853	20.4941	0	0	4.58653	-1.60885e-05	0.325778	0.469801	4.57469	-0.061584	0.0423543	3.98637	116.704	1	11.1337	11.2479	4.25473	0.326951	0.971878	10	25.2501	0.624377	1.6737	0	-6.69897
CHEMBL272341	8.89646	11.3551	0.0477679	-1.8222	8.1338	0	0.707528	14.2214	49.269	8.30588	25.4939	-0.677064	1	0.707528	0.333333	-0.487357	11	2.31631	27.2869	0.703782	0	4.32577	0.000182812	-0.0205969	8.30588	3.96652	-0.00736764	0.0940914	3.85788	106.763	1	11.7052	11.1009	1.9149	0.252281	0.703782	10	30.0883	0.402719	1.63627	4.59662	-6.69897
CHEMBL3319645	0	11.0815	0.0446939	-0.6344	3.76446	1.52737	0.379675	8.8135	62.18	0.749697	49.3169	-0.264713	0	0	0.333333	-0.377864	8	0.569115	25.3975	0.55811	0.555647	4.57679	-0.00133133	0.0250243	0.749697	3.78273	-0.0556205	0.0696767	3.81107	91.0377	4	12.9257	10.1241	0.0146894	0.348011	0.816075	18	40.4867	0.342841	1.56273	0.538995	-6.69897
CHEMBL3338123	7.46356	9.9363	0.0168966	0.0123	0	0	0.589913	9.44204	19.9098	1.06017	32.7011	-1.14545	1	0.589913	0.166667	-0.846368	5	0	29.2195	0.611589	0	4.0152	-0.00023747	0.0818282	1.06017	3.74531	-0.0185936	0.0176446	3.85179	61.7092	1	11.2807	11.6201	12.2766	0.254057	0.824919	5	17.827	0.309462	1.55872	0.697458	-6.69897
CHEMBL341817	8.51438	13.4604	0.0399267	-2.776	8.83112	3.36065	0.667322	12.1769	52.3933	7.95109	37.4541	-0.664011	0	0.646843	0.333333	-0.487356	13	0.955949	33.7395	0.691985	3.36065	4.35985	0.00160379	-0.120348	7.95109	3.97276	-0.0171648	0.0934221	3.87538	106.334	1	12.2921	12.1858	5.1411	0.289875	0.840646	12	39.1668	0.342314	1.60808	0.605608	-6.69897
CHEMBL3425512	5.76324	15.8932	0.0721585	-7.6107	4.43973	4.84959	0.409172	12.5308	142.861	4.32066	37.277	-0.806827	0	0.231328	0.166667	-0.389529	6	0.378646	0	0.493377	0.384437	5.91711	0.00308451	0.0638592	0.379626	3.96145	-0.086459	0.0618432	3.84188	181.854	0	14.0357	29.3241	0.00172225	0.344934	0.939788	15	29.5278	0.468996	1.56039	3.24504	-6.69897
CHEMBL3616777	0	13.9311	0.0400238	-4.344	3.88951	4.93137	0.352502	12.022	95.0772	4.78304	38.4032	-0.563664	0	0	0.166667	-0.345026	5	0.528646	40.26	0.380719	-0.445924	5.90352	0.00344249	0.000391304	-0.384532	3.9744	-0.0397277	0.00277658	3.83719	196.813	0	13.3379	26.2702	11.8082	0.271761	0.84937	11	5.94232	0.480116	1.59729	0	-6.69897
CHEMBL3741945	0	12.727	0.0537241	-1.8011	0	0.837107	0.524121	10.3643	120.317	0	30.8517	-0.0538186	0	0.524121	0.166667	-0.490991	9	0.74086	30.5504	0.691374	0.837107	4.51213	0.000853272	-0.0866151	0	4.07298	-0.0665456	0.0535118	3.87348	151.017	3	13.2924	10.6998	3.40292	0.345728	0	20	60.6905	0.281009	1.60306	0	-6.69897
CHEMBL401595	4.94205	20.3374	0.0465812	-2.4241	0.459794	0.340429	0.409811	6.32219	54.3739	0	35.792	-0.656911	0	0.303422	0.333333	-0.503625	6	-0.636963	18.0863	0.368458	0.340429	4.46733	-0.00296227	0.135786	0	4.7183	0.0670985	0.0356925	4.70175	184.254	2	11.9009	12.6916	2.18478	0.471154	0	17	28.4314	0.111765	1.62628	5.49171	-6.69897
CHEMBL401979	8.70107	12.04	0.0453895	-2.2297	4.37653	0	0.682346	14.5313	52.3933	8.17188	29.7927	-0.641972	1	0.682346	0.333333	-0.487357	12	2.22324	26.7925	0.733296	0	4.30156	0.000461408	-0.0101212	0.547945	3.95316	-0.00983139	0.0940443	3.85634	106.334	2	11.698	10.7167	0.953162	0.252324	0.589364	10	30.0883	0.398111	1.63062	4.48061	-6.69897
CHEMBL402436	8.46069	13.8315	0.0423649	-0.2345	4.3965	0	0.669693	11.2187	54.2924	7.95624	36.8354	-0.676978	0	0.649858	0.333333	-0.442911	11	3.61505	23.5482	0.477454	-0.409428	4.55539	0.000156537	0.269939	0.480168	4.36816	-0.00949565	0.071973	3.85362	101.63	2	12.237	9.40675	8.42857	0.411949	0.860823	17	22.1073	0.509141	1.71728	4.30325	-6.69897
CHEMBL403684	8.72947	11.4712	0.0737613	-2.3132	3.0911	0	0.688963	13.889	67.2797	8.17023	33.9141	-0.477898	1	0.688963	0.166667	-0.487357	9	2.05985	27.1635	0.533092	0	4.7927	-5.71058e-05	-0.107822	8.17023	3.94268	-0.0248578	0.0941748	3.84817	76.4847	3	11.8787	9.40492	0.00015625	0.346684	0.76399	12	30.0883	0.301097	1.609	4.10233	-6.69897
CHEMBL447787	8.4407	13.3897	0.0405006	-0.3545	4.36909	0	0.668226	11.2208	54.2924	7.92858	39.3207	-0.67572	0	0.64661	0.333333	-0.442911	11	3.60902	25.5165	0.420417	0	4.5655	0.000385211	0.215465	0.475132	3.96023	0.00409098	0.103543	3.85146	103.958	2	12.2618	11.1458	10.3035	0.411949	0.861852	19	21.4143	0.35282	1.65755	4.27733	-6.69897
CHEMBL498375	5.09254	13.9517	0.0483923	-2.772	5.55513	5.72289	0.435705	9.76487	55.5991	0.5046	38.3383	-0.688437	0	0.290346	0.333333	-0.874868	6	3.83416	24.3652	0.528913	0.601352	5.15498	-0.00377149	0.230545	0.5046	4.71472	0.050302	0.0642041	4.69429	141.975	2	11.5287	11.4914	0.458871	0.45507	0.857792	18	25.5582	0.18392	1.63796	5.92745	-6.69897
CHEMBL528770	4.25632	16.2488	0.0157445	-0.0953	0.416911	0.0968593	0.351439	7.16131	21.0479	0	31.4366	-0.680945	0	0	0.333333	-0.323286	6	0	21.0263	0.474506	0.0968593	4.67229	-0.00104004	0.107794	0	4.74611	0.0719383	0.0532679	4.70249	151.511	1	11.9401	15.6374	10.9839	0.263938	0.875106	12	28.4332	0.18405	1.71809	4.855	-6.69897
CHEMBL559543	5.55031	12.6652	0.0897924	-1.3362	5.86149	4.86129	0.428324	7	52.4265	0.517584	16.7367	-0.216859	1	0	0.166667	-0.357831	4	5.67099	15.8352	0.447076	4.86129	4.60572	-0.00180118	0.147407	0.517584	4.30669	-0.0158746	0.116942	3.89872	74.1625	1	11.2114	6.12024	0.00619369	0.34517	0.708225	4	30.5486	0.184877	1.61339	5.32827	-6.69897
CHEMBL3290734	0	12.6399	0.0127537	-0.799	8.55645	7.58265	0.713699	11.3077	41.0449	5.89897	39.809	-1.4264	0	0.713699	0.333333	-0.846379	17	0	39.6035	0.419324	0.168073	4.37278	-0.000908628	0.21564	1.60721	3.8061	-0.0472239	0.049551	3.93937	164.223	1	10.5869	21.3167	15.8858	0.346586	0.867477	9	68.1136	0.307894	1.60685	0	-6.67778
Lisinopril	5.57864	11.0741	0.0843475	-4.3984	7.2867	6.58291	0.557821	5.53917	54.0323	2.93565	16.559	-1.25659	0	1.0593	0.166667	-0.846179	2	0.688817	21.2786	0.420064	2.78261	5.33364	0.00334106	0.0152377	0.308685	3.94702	-0.073097	0.00716483	3.77301	93.5688	0	11.3616	6.13085	3.28045	0.347806	0.802006	4	3.18557	0.521746	1.49789	0	-6.66
CHEMBL3356707	4.36135	23.0271	0.0342665	-1.4023	5.53404	5.93407	0.420802	15.4646	104.008	5.31264	47.3157	-0.952368	0	0	0	-0.479493	12	1.02089	46.0078	0.428431	2.29063	5.12006	-0.00184969	0.712717	0.870246	4.46535	0.00347088	0.0397651	3.96545	192.578	1	12.6696	16.9153	65.8597	0.409875	0.440188	20	52.8845	0.319094	1.54053	5.22599	-6.65758
CHEMBL2058362	7.00421	17.7571	0.136607	2.3583	0	0	0.513779	7.48036	129.138	0	9.88641	0.264787	1	0	0.166667	-0.340717	0	-0.771881	18.1168	0	0	4.55188	-0.00404589	0.410286	0	4.61467	-0.205914	0.0085009	3.91478	0	0	0	5.52921	1.16878	0.445484	0	4	18.5936	1.0061	1.71967	0	-6.60206
CHEMBL2058624	7.36733	12.7256	0.146701	2.0933	0	0	0.543409	7.50939	129.138	0	17.1596	0.159272	1	0	0.166667	-0.455333	4	3.09137	19.2234	0	0	4.53846	-0.00511329	0.419631	0	4.48378	-0.165782	0.0731051	3.91915	0	0	0	7.04706	0.530567	0.445484	0	4	46.0999	0.806632	1.651	0	-6.60206
CHEMBL3321933	4.2439	13.5001	0.0726087	-2.912	6.79284	2.68637	0.739668	11.6546	153.336	4.22033	36.9545	-0.309175	0	0	0	-0.541283	4	0	29.1931	0.315935	1.66901	5.1004	-0.000128204	0.0957121	0.952416	3.74028	0.0070606	0.107438	3.85825	62.0271	0	12.7027	9.55405	8.54919	0.459598	0.824285	15	58.7064	0.39476	1.50333	6.47877	-6.60206
CHEMBL3356714	4.39998	19.9332	0.0356919	-2.3495	5.57748	5.79006	0.41073	14.5103	104.008	5.2681	47.3157	-0.927945	0	0	0	-0.479493	12	1.01557	46.9787	0.453457	2.27114	5.39716	-0.00188892	0.727246	0.88302	4.46535	-0.00171121	0.0390494	3.96545	192.578	1	12.8304	16.9153	51.3831	0.409875	0.480869	20	52.8845	0.324159	1.55409	5.2817	-6.60206
Ginsenoside Rg1 (Rg1)	0.108057	15.0817	0.0896465	-1.7252	4.2083	2.79147	0.391885	12.7253	0	3.0718	31.3442	1.12544	0	1.91508	0.166667	-0.392366	9	1.52802	33.4523	0.411412	-2.11701	5.66918	0.00254416	-0.614413	0.908344	4.06855	-0.112934	0.20323	3.79855	43.9996	0	0	25.8486	1.269	0.21011	0.392992	0	3.18557	0.148395	1.62734	4.10202	-6.58835
CHEMBL412923	4.91939	16.3222	0.0774726	-3.8914	7.40081	5.09028	0.53577	16.3466	121.726	5.0143	34.1194	-0.688647	0	0.465385	0.166667	-0.506751	7	0.485043	44.0996	0.535675	0.800121	5.2422	0.00273324	0.11525	0.425468	3.94238	-0.0992947	0.0947367	3.8829	164.838	0	12.4083	21.6899	1.39594	0.345543	0.816325	10	35.899	0.412569	1.58021	0	-6.58203
Cyclo(-PFMewKTMeF-) (7)	5.74243	16.4365	0.0556332	-7.4061	3.97685	4.81955	0.397887	12.6049	113.088	3.88186	42.1275	-0.710604	0	0.187925	0.166667	-0.389529	8	0.238445	0	0.493377	0.298166	5.96086	0.00310235	-0.0668361	0.308387	4.01334	-0.0650479	0.0990823	3.84925	181.854	0	14.4088	29.3241	0.904591	0.344934	0.939788	15	29.5278	0.474651	1.57465	2.72195	-6.57
CHEMBL1077101	0	12.3852	0.095	-2.1525	0	1.82231	0.638652	13.2342	126.239	4.77201	24.7643	-0.329557	0	0	0.166667	-0.365033	1	0.539531	14.8385	0.573757	0.893938	4.55967	0.0030018	0.031958	0.523177	3.98472	-0.0290913	0.0251884	3.79885	76.0026	1	12.4776	3.74933	3.49204	0.518075	0.583644	5	23.1567	0.567528	1.57345	0	-6.56864
CHEMBL296306	5.5746	5.69898	0.197849	-4.3105	5.66325	5.75392	0.587887	0	0	5.80951	16.2891	0	0	3.98874	0.166667	-0.392366	0	2.19729	6.31333	0.79733	4.0925	4.55606	0.00973853	-0.625601	2.08597	3.97003	-0.289465	0.030007	3.68055	32.9997	0	0	10.741	18.5804	0.220475	0	0	0	0.261604	1.58032	5.87759	-6.56864
CHEMBL3425626	2.98381	14.0422	0.0639904	-4.8162	5.61685	7.13731	0.519981	14.2068	93.1781	5.42051	28.131	-0.640788	0	0.519981	0.166667	-0.506769	4	0.502921	39.3637	0.413677	0.603454	5.04865	0.00366315	0.142122	0.399872	3.95688	-0.0762463	0.0962432	3.81298	221.781	0	12.889	20.0965	3.68986	0.292132	0.895742	8	6.37115	0.54031	1.58062	0	-6.56864
CHEMBL563272	5.4658	14.8214	0.0817389	-2.0649	5.77791	5.0874	0.420059	6.24025	52.4265	0.42923	17.0756	-0.198045	1	0	0.166667	-0.357831	4	5.58727	18.364	0.408558	5.0874	4.66229	-0.000712871	0.101641	0.42923	4.70478	-0.00933319	0.119515	3.89872	74.1625	1	11.973	6.49817	0.323079	0.34517	0.708225	6	30.5486	0.166389	1.61485	5.28688	-6.56864
Epimedin B	4.18152	12.0704	0.0978441	-4.629	5.02779	5.51179	0.48065	12.0653	0	4.4882	51.3814	-0.957853	0	3.43213	0.166667	-0.50581	11	1.44388	36.3889	0.661697	2.17834	5.82969	0.00461559	-1.01912	1.313	3.81961	-0.172652	0.0473314	3.81136	138.448	0	14.6871	0	0.21576	0.292166	0.519446	0	61.4722	0.285453	1.59661	4.92559	-6.55955
CHEMBL1083191	2.00826	12.122	0.112673	-2.9486	5.98124	1.87058	0.647831	12.0122	141.126	4.95583	26.863	-0.358053	0	0	0.166667	-0.495111	3	1.02732	14.8385	0.601535	0.87851	4.36855	0.00309129	0.0408683	0.530276	3.98383	-0.071542	0.0649637	3.79803	76.0026	1	12.1241	3.74933	6.64196	0.518075	0.589561	5	36.2144	0.594704	1.54608	0	-6.55284
CHEMBL237224	0	19.4715	0.0851992	-4.6372	7.10123	4.98523	0.54555	17.5688	126.075	4.9212	27.7505	-0.685668	0	0	0.166667	-0.368129	1	0.460553	19.3192	0.582035	0.45804	5.04997	0.00444114	0.104876	0.447553	3.92185	-0.0863504	0.0501234	3.80433	179.097	0	12.1116	15.7437	0.18533	0.347058	0.785551	8	6.37115	0.595549	1.56663	0	-6.55284
Lactulose	5.5746	5.69898	0.197849	-4.3105	5.66325	5.75392	0.587887	0	0	5.80951	16.2891	0	0	3.98874	0.166667	-0.392366	0	2.19729	6.31333	0.79733	4.0925	4.55606	0.00973853	-0.625601	2.08597	3.97003	-0.289465	0.030007	3.68055	32.9997	0	0	10.741	18.5804	0.220475	0	0	0	0.261604	1.58032	5.87759	-6.54576
CHEMBL495689	5.59216	12.0201	0.146957	-9.7993	3.74419	7.4956	0.548395	13.8818	223.542	3.69566	27.2536	-0.488565	0	0	0.166667	-0.360904	2	0.392719	34.4142	0.346057	1.15639	5.65726	0.00197951	0.367229	0.393685	3.95778	-0.137633	0.0631504	3.70076	149.248	0	13.5416	13.2306	20.9297	0.448667	0.849561	14	0	0.562186	1.50357	0	-6.54061
CHEMBL1087669	0	12.272	0.107838	-2.5899	5.9243	1.79843	0.645331	16.5893	141.126	4.76401	23.6825	-0.338053	0	0	0.166667	-0.365033	1	0.990103	15.7851	0.335388	0.885787	4.47343	0.00275993	0.0846761	0.515292	3.98383	-0.0443548	0.00752318	3.80309	76.0026	1	12.1343	3.74933	2.61922	0.518075	0.583644	5	23.1567	0.53922	1.54311	0	-6.5376
CHEMBL249447	7.06538	12.0054	0.0905091	-2.3865	4.00206	0	0.605581	15.3745	0	5.91901	20.5516	-1.92433	0	3.57521	0.166667	-0.845626	12	3.08182	26.9523	0.883826	0	4.29046	0.00512211	0.0103832	1.66759	4.10972	-0.172839	0.155262	3.84676	267.266	0	11.5458	11.2534	0.779159	0.332293	0	0	28.3709	0.310254	1.56762	1.66781	-6.5376
CHEMBL257568	4.73947	18.9169	0.0619292	-1.526	5.43189	5.49892	0.412749	9.11086	69.2603	0	30.7147	-0.634424	0	0.290321	0.166667	-0.503921	5	3.8207	13.9164	0.358294	0.51967	4.49896	-0.00341025	0.234214	0	4.71805	0.0761515	0.0990037	4.69479	200.659	2	11.5335	10.4101	0.880595	0.471154	0.641875	17	26.9128	0.138471	1.65797	5.4033	-6.5376
CHEMBL137703	7.89061	13.6156	0.0410135	-1.8876	8.54823	0	0.655169	12.5959	52.3933	7.83589	39.4634	-0.676827	0	0.6366	0.333333	-0.487356	13	1.81573	29.2706	0.43325	0	4.2763	0.000581999	0.0341824	7.83589	3.9775	0.00534991	0.0939445	3.84268	106.334	1	12.309	11.9929	5.46297	0.249515	0.577756	13	29.6595	0.418138	1.63002	1.03344	-6.52288
CHEMBL250349	0	10.9105	0.0603147	-1.6638	0.82123	6.9683	0.621839	14.0743	110.079	3.01386	31.76	-0.724019	0	0	0.166667	-0.380477	10	1.06812	36.38	0.645733	3.20915	4.645	0.00131407	-0.111092	3.01386	3.78237	0.0230825	0.13869	4.01696	95.9588	2	12.0067	16.434	5.38983	0.348236	0	16	35.0962	0.161882	1.58955	0.879805	-6.52288
CHEMBL253075	8.86932	11.7677	0.0479317	-1.2453	3.68412	0	0.695789	12.1626	51.1681	8.24922	36.2424	-0.588428	1	0.695789	0.333333	-0.378863	7	8.75151	23.9201	0.579077	0	4.5708	0.000702411	-0.170114	8.24922	3.94438	-0.0108876	0.126937	3.84103	89.8125	1	11.8559	8.09566	4.42303	0.25227	0.820658	18	10.4144	0.339624	1.64071	4.20611	-6.52288
CHEMBL256681	8.6079	15.0641	0.0461654	-2.439	4.45419	0	0.680285	13.6418	50.7875	8.09215	32.0773	-0.76012	1	0.673592	0.333333	-0.487357	10	2.1947	25.6252	0.742491	0	4.43038	0.000266277	0.0491961	0.460716	4.37827	0.0463224	0.0940334	4.00603	120.798	2	11.8855	9.40492	1.66797	0.25231	0.840842	10	31.6069	0.277327	1.65526	4.44673	-6.52288
CHEMBL270606	8.35585	13.2796	0.0410135	-0.6834	4.3691	0	0.658774	13.6682	52.3933	7.88944	36.3786	-0.641547	0	0.645309	0.333333	-0.487357	12	2.05227	26.7925	0.441569	0	4.35552	0.00132442	-0.0570467	0.531736	4.03217	0.00534991	0.0938755	3.85994	106.334	2	12.2258	10.7167	6.36351	0.252324	0.829615	13	30.0883	0.368252	1.66109	4.19976	-6.52288
CHEMBL3288127	0	20.6548	0.0157983	-1.4708	0.747144	0	0.376452	10.0409	67.3742	0	33.7778	-0.505222	0	0	0.333333	-0.354794	10	0	21.5924	0.360082	-0.542693	3.91603	-0.00274411	0.180931	0	4.51424	0.068192	0.0770036	4.02242	137.828	2	12.4081	6.67641	16.3378	0.240104	0.576285	15	43.7404	0.575797	1.70974	0	-6.52288
CHEMBL375224	5.09982	14.7571	0.03003	-2.4961	5.4421	6.96545	0.534868	8.30229	45.3944	0.561843	44.0555	-0.424869	0	0	0.333333	-0.32466	5	0.586101	27.1917	0.565612	4.96453	4.99046	-0.00117772	0.519071	0.561843	5.13894	-0.00778419	0.0704358	3.97647	154.302	0	11.9986	9.34091	0.570931	0.330889	0.930779	14	14.6414	0.576471	1.70838	0	-6.52288
CHEMBL441901	8.36039	12.783	0.0547009	-1.0071	2.94508	0	0.648646	14.2226	52.3933	7.88146	31.5584	-0.46141	0	0.648646	0.166667	-0.487357	9	1.93426	28.2835	0.335666	0	4.98297	0.000504478	-0.138982	0.689649	3.94802	0.00681052	0.093957	3.85427	76.4847	2	12.164	10.4222	1.81656	0.348482	0.76399	12	30.0883	0.298379	1.61294	3.92327	-6.52288
CHEMBL497491	4.28962	20.9621	0.0484897	-1.2689	5.35809	5.47114	0.405185	9.07089	39.1941	0.505618	30.6967	-0.543321	0	0.321309	0.333333	-0.503829	6	4.24893	18.952	0.358091	0.604943	4.3157	-0.00221837	0.0752547	0.505618	5.26298	0.068196	0.0287762	4.69508	198.331	1	11.5192	9.65812	3.88011	0.292263	0	13	12.0264	0.238287	1.68967	4.95932	-6.52288
CHEMBL436746	3.75053	15.5883	0.057755	-3.3385	5.71889	6.90454	0.526884	15.938	90.0538	5.57184	28.6103	-0.749335	0	0.526884	0.166667	-0.506769	5	0.856826	46.8791	0.434594	0.896229	5.23114	0.00302392	0.257588	0.907072	3.86704	-0.0747626	0.00285951	3.81953	224.267	0	13.013	19.4546	15.1305	0.33245	0.923728	7	36.7999	0.492944	1.55137	0	-6.52071
Taxifolin (29)	7.05378	7.04778	0.119248	-2.9269	5.58158	5.64581	0.613829	7.64846	0	5.84015	23.7371	-0.767301	1	2.78153	0.333333	-0.506529	10	3.35986	15.9185	1.03563	5.25824	4.18679	0.000468921	-0.201505	2.42746	3.89208	-0.241215	0.0179583	3.80251	201.012	0	12.2007	15.1241	2.20463	0.292298	1.04304	0	22.6145	0.219976	1.6048	6.74297	-6.50932
CHEMBL497362	4.5376	17.7545	0.0476692	-2.3741	5.38444	5.56461	0.408077	9.67594	55.5991	0.474378	36.1842	-0.540358	0	0.250128	0.333333	-0.874868	6	3.30036	17.2642	0.346248	0.602441	4.93491	-0.00297508	0.201022	0.474378	4.71807	0.0972219	0.0492704	4.69479	159.986	2	11.5392	9.65812	0.00295936	0.471152	0.801274	18	13.2516	0.160819	1.65314	5.28913	-6.50864
CA-Leu-Enk	3.65131	14.7095	0.0588923	-3.6556	5.41805	6.87952	0.523534	15.3553	90.0538	5.30326	26.2123	-0.705676	0	0.523534	0.166667	-0.506769	5	0.739689	46.8108	0.333304	0.766126	5.08471	0.00295513	0.228111	0.772511	3.87659	-0.0662216	0.00887288	3.82212	224.267	0	12.9856	20.7482	20.4729	0.335023	0.890018	7	22.6145	0.469465	1.56063	0	-6.47
CHEMBL3798468	2.7133	20.9362	0.051566	-4.2535	0	0	0.441119	10.4139	57.0694	0	84.4106	-0.280851	0	0	0.166667	-0.349137	8	0.275585	28.8435	0.456969	0	5.53693	-0.00159662	0.388956	0	3.71495	0.0328089	0.0361915	4.04701	104.012	2	11.7	10.6661	0.882097	0.347154	0.702874	16	18.8512	0.219381	1.59577	0.441083	-6.46852
CHEMBL3125036	7.01281	23.2628	0.0393169	0.1537	5.6014	0	0.503982	15.2426	104.008	5.43629	55.018	-1.117	0	0	0	-0.479493	9	2.39663	39.863	0.483676	0	4.86998	-0.00240808	0.685076	1.03608	4.68962	-0.0236792	0.0411142	3.96923	162.728	0	12.8119	17.0878	50.1236	0.417422	1.11818	19	94.6868	0.367296	1.56631	0	-6.4437
CHEMBL3221407	0.610186	14.7153	0.030117	-3.1263	6.51031	6.7836	0.471973	13.4418	48.5188	3.74554	33.2159	-1.59414	0	0.936703	0.333333	-0.847526	9	0.229252	37.3061	0.422381	0.607656	5.34219	0.00252196	0.0986427	0.269669	4.01958	-0.0351209	0.0492272	3.79748	253.64	0	11.9818	27.9639	6.2565	0.292132	0.902293	11	3.18557	0.607464	1.62685	0.478184	-6.4437
CHEMBL3425622	4.73311	14.683	0.0465192	-2.3598	3.48486	4.69118	0.334554	11.1212	109.964	3.48683	34.5676	-0.551623	0	0	0.166667	-0.342877	5	0.343137	40.5763	0.39622	0.348915	5.40147	0.00279941	0.0975075	0.332068	3.95791	-0.036064	0.101825	3.80934	181.854	0	13.9462	31.2558	11.9108	0.246548	0.860819	14	23.1567	0.535996	1.60884	0	-6.4437
CHEMBL3403637	2.56683	14.2467	0.0581355	-2.3997	3.69871	6.80413	0.487137	13.1453	93.1781	3.66663	28.4414	-0.596277	0	0.487137	0.166667	-0.506769	4	0.342475	37.3061	0.395796	0.352065	5.12104	0.00275493	0.126277	0.332676	3.95783	-0.0539216	0.093352	3.79097	221.781	0	13.8741	27.9639	19.6923	0.292132	0.860086	11	3.18557	0.509727	1.60046	0	-6.4318
CHEMBL477178	4.81236	17.9385	0.0609259	-2.5139	5.47042	5.56906	0.413817	8.08768	72.3846	0.557814	36.3438	-0.635454	0	0.297003	0.166667	-0.502576	6	3.92621	16.1577	0.366107	0.525871	4.51168	-0.00247555	0.207926	0.557814	4.71805	0.0601104	0.0499351	4.69479	200.23	2	11.5594	9.65812	0.138905	0.471154	0	18	30.0371	0.150452	1.64385	5.52975	-6.4318
(-)-Epicatechin (36)	6.17781	6.04103	0.119048	-2.494	5.36548	5.55938	0.606837	7.68183	0	5.78516	18.4196	0	1	2.68446	0.5	-0.50653	10	3.41287	18.2388	0.713844	5.02447	4.10139	0.00119358	-0.088456	2.25007	3.54445	-0.228432	0.0647465	3.79865	170.733	0	0	11.494	3.68717	0.292298	0	0	22.6145	0.100072	1.56565	5.67877	-6.43119
Biotin-Saquinavir	2.75888	18.9897	0.0597801	-3.3054	7.79966	4.54282	0.538052	17.3711	142.861	5.13711	55.2297	-0.791568	0	0	0.166667	-0.45349	6	1.02674	0	0.343315	1.15684	5.936	0.000474261	0.407549	-0.35142	4.47781	-0.0577735	0.0598133	3.9935	193.665	2	11.9375	24.6871	12.7706	0.349113	0.698935	16	21.6593	0.447633	1.61449	4.41592	-6.40947
CHEMBL2402146	0	18.2787	0.0165546	-0.8697	0	0	0.443572	6	70.4985	0	34.8746	-0.643263	1	0	0.333333	-0.461394	12	0.887633	20.9089	0.474904	0	4.27126	-0.00297723	0.281739	0	4.68955	0.0308423	0.107283	3.93472	135.181	3	12.1439	8.59374	3.41806	0.340955	0	18	55.8622	0.362911	1.6622	0	-6.40894
Me-(S)-IZD	0	21.0758	0.0297758	-2.1707	4.65695	3.20518	0.349888	6.78522	64.7222	1.02232	25.0843	-0.646996	0	0	0.333333	-0.765932	3	0	27.9437	0.742269	3.20518	5.4989	-0.0011283	0.316856	0.835423	4.779	0.108604	0.100044	4.72278	101.404	0	11.6273	10.5239	1.45685	0.447917	0.744844	10	27.893	0.33828	1.60328	0	-6.39897
Puerarin (34)	7.64063	8.57032	0.105	-3.823	5.38369	6.93341	0.585861	10.4166	0	4.31195	18.2889	-0.423351	1	2.70098	0.333333	-0.506769	10	2.16525	24.3211	0.813221	5.55316	4.89719	0.00239884	-0.392641	1.94831	3.73774	-0.19853	0.0641932	3.80471	126.645	0	13.0417	22.2046	0.00355216	0.292148	0	0	28.9856	0.121868	1.60203	5.28042	-6.39897
CHEMBL1682668	0	16.0806	0.0248469	-0.1816	0	4.08638	0.287927	11.9444	24.2594	0	48.8299	-0.4165	0	0	0.333333	-0.452055	3	0	28.8897	0.531777	0.555059	5.18381	-4.63724e-05	0.135689	0	4.31139	-0.0239579	0.0554514	3.88378	54.9945	1	12.2886	5.40412	17.2831	0.409181	0	13	27.5578	0.310393	1.56776	0.716542	-6.39794
CHEMBL2058363	7.07694	17.2371	0.141853	2.838	0	0	0.518987	7.53693	129.138	0	11.5355	0.215778	1	0	0	-0.340717	0	-0.878772	19.2587	0	0	4.53298	-0.00417062	0.422586	0	4.61508	-0.167777	0.015578	3.92014	0	0	0	6.92866	1.65534	0.445484	0	4	27.7147	0.967401	1.73348	0	-6.39794
CHEMBL2058628	6.93251	13.9189	0.132346	1.6843	0	5.85725	0.524912	7.72783	134.808	0	15.5926	-0.322513	1	0	0.166667	-0.340717	4	0	21.2038	0	5.77867	4.66721	-0.00326815	0.36122	0	4.48384	-0.00195562	0.0113624	3.91721	30.2784	0	11.1451	8.49787	0.00311364	0.445484	0	6	15.499	0.87419	1.685	0	-6.39794
CHEMBL213330	0	19.851	0	-0.0039	0	0	0	0	42.0121	0	33.9774	0	0	0	0.166667	-0.363625	3	0	28.8428	0.729453	0	4.12862	0.00134473	-0.206148	0	4.72792	0.135013	0.108061	3.96936	130.435	2	13.8005	3.8698	29.9275	0.263117	0	9	32.9875	0.0793665	1.51773	0	-6.39794
CHEMBL214610	0	19.4969	0	0.0308	0	0	0	0	73.0715	0	36.3213	0	0	0	0.333333	-0.363625	4	0	22.3449	0.733695	0	4.11255	0.00165343	-0.225009	0	4.72792	0.110877	0.110173	3.88908	147.036	2	13.6464	2.79888	14.6773	0.263117	0	11	60.8613	0.193885	1.58188	0	-6.39794
CHEMBL252481	8.56104	14.1479	0.0536264	0.4689	3.02747	0	0.662056	13.12	54.2924	7.99849	36.2722	-0.514	0	0.662056	0.166667	-0.342898	7	1.65602	24.6586	0.4142	0	5.23982	0.00136323	-0.127334	0.63355	3.94827	0.013221	0.223943	3.84813	78.8126	2	12.0946	8.09566	5.87675	0.349248	0.674624	21	10.4144	0.291682	1.64502	4.03059	-6.39794
CHEMBL253088	8.78763	11.2812	0.0477679	-2.0469	3.6439	0	0.695482	13.5865	49.269	8.23672	28.1215	-0.526648	1	0.695482	0.333333	-0.487357	10	2.30836	27.0486	0.617337	0	4.27132	0.0013475	-0.130461	2.08781	3.94266	-0.00768927	0.0939804	3.84764	87.4846	1	11.8432	9.40492	3.12688	0.252339	0.770935	9	30.0883	0.327383	1.61486	4.60028	-6.39794
CHEMBL254307	8.98711	10.9815	0.0492929	-1.6604	3.29903	0	0.72326	14.2214	49.269	8.33626	25.2832	-0.463731	1	0.72326	0.333333	-0.487357	9	2.23527	25.6252	0.502393	0	4.28179	0.00070443	-0.0552182	8.33626	3.94698	0.00415756	0.0941768	3.85646	76.4847	1	11.526	9.40492	5.54791	0.252271	0.708435	9	30.0883	0.295103	1.61729	4.3474	-6.39794
CHEMBL256805	8.76914	12.2191	0.0455639	-1.5865	4.63923	0	0.694807	13.6418	52.3933	8.24373	30.1312	-0.690441	1	0.685625	0.333333	-0.487357	10	2.32707	26.7925	0.795796	0	4.35999	0.00125556	0.0903014	0.508399	3.95593	-0.0256813	0.0940133	3.85639	101.63	2	11.8438	10.7167	2.62278	0.411189	0.869615	11	41.0882	0.413795	1.63304	4.70968	-6.39794
CHEMBL3288124	0	20.315	0.0161505	-0.9799	0.7127	0	0.367491	9.71786	67.3742	0	34.8061	-0.544574	0	0	0.333333	-0.354819	10	0	23.0124	0.363037	0	3.9387	-0.00242872	0.189555	0	4.51775	0.0576006	0.0400792	3.95084	137.828	2	12.3234	7.61295	15.2732	0.240149	0.582125	14	49.9977	0.411908	1.65308	0	-6.39794
CHEMBL3338136	7.76984	18.0617	0	0.2783	0	8.05772	0.600042	0	5.02341	0.823099	25.8442	-1.41977	1	0.600042	0.333333	-0.846367	7	0	28.223	0	8.05772	4.11463	-0.00076891	0.103866	0.823099	5.35854	0.0220962	0.0312676	4.0375	117.793	1	11.3202	13.326	12.6736	0.322275	0.922496	5	44.4775	0.514601	1.61744	0	-6.39794
CHEMBL3759140	9.40377	16.4118	0.0783385	-1.8069	6.80401	3.04994	0.601816	13.5202	117.963	2.51554	28.5524	-1.0934	0	0.527943	0.166667	-0.506002	5	1.18234	14.1735	0.521167	1.34779	4.86086	-0.00144092	0.363859	2.51554	3.83696	-0.0858583	0.0833147	4.05561	244.415	3	12.2555	14.3462	0.506232	0.310095	0.706871	16	26.8473	0.23748	1.60497	6.50802	-6.39794
CHEMBL443727	0	16.5746	0.033701	-3.7057	4.8601	0	0.345244	10.3972	89.1219	3.57472	33.8969	-0.738968	0	0	0.333333	-0.495043	10	0.509523	38.1468	0.425752	0	5.42524	0.000487242	0.251578	0.38852	4.71414	-3.80328e-05	0.0193101	4.26359	175.429	0	12.7023	15.5301	7.98741	0.319503	0.474841	14	49.0079	0.304982	1.59139	0	-6.39794
CHEMBL563520	0	16.0851	0.0270175	-1.3315	1.33074	0.716364	0.557765	8.0531	30.508	0	42.9424	-1.15281	0	0.557765	0.333333	-0.84406	8	-0.791551	29.8197	0.444628	0.716364	4.7097	-0.00186833	0.286961	0	4.60615	-0.0357534	0.0450478	3.81121	86.8541	2	11.5401	7.92671	2.02379	0.348408	0	17	17.2528	0.471914	1.62901	3.63241	-6.39794
69-65-8	5.7419	4.65292	0.261111	-2.9402	6.16397	0	0.688203	0	0	6.04828	2.32558	0	0	3.69696	0.333333	-0.392376	0	4.98513	3.61441	0.711797	0	3.6847	0.00929483	-0.341305	4.94598	3.27647	-0.330237	0	3.2887	0	0	0	3.96541	8.64478	0.210003	0	0	0	0	1.48158	6.16397	-6.38233
CHEMBL506223	4.77793	20.39	0.0695414	-8.508	6.98206	5.51001	0.522798	17.5519	139.736	5.20397	34.0306	-0.640506	0	0.522798	0.166667	-0.506769	7	0.384558	0	0.255178	0.407619	5.39807	0.00249433	0.116718	0.383244	3.94218	-0.0774063	0.102472	3.83467	194.688	0	12.5649	20.9306	16.2659	0.345543	0.825379	12	29.5278	0.403427	1.52337	0	-6.38091
luteoloside	6.99189	8.22033	0.119097	-4.0917	5.59797	5.80735	0.593921	11.2366	0	5.75971	27.4669	-0.59194	1	3.49265	0.166667	-0.505812	12	2.45306	22.8436	0.820843	2.5944	4.7135	0.00234665	-0.353391	2.24093	3.64849	-0.233949	0.00588276	3.80927	174.572	0	12.5338	21.0154	0.0264062	0.292298	0	0	38.8578	0.15903	1.59861	5.83432	-6.37
cephalexin	0	10.2796	0.084127	-1.3717	7.47855	5.22632	0.60516	3.93111	54.0323	5.66147	18.0375	-1.36551	0	0.60516	0.166667	-0.843071	2	-0.659841	11.012	0.70601	3.60293	4.8614	0.00574365	0.0400111	-0.546459	4.61022	-0.107316	0.0764892	3.81221	94.3155	0	11.2528	11.8248	1.61366	0.345806	0.508742	5	6.37115	0.848774	1.69841	0	-6.36
daidzin	7.62781	8.62081	0.09	-3.3342	5.61402	5.51748	0.595388	11.5984	0	4.56482	20.4753	-0.276546	1	2.48724	0.166667	-0.506769	9	3.98774	24.3726	0.801442	2.56486	4.89223	0.00318028	-0.340105	2.28764	3.66749	-0.179972	0.0311974	3.78343	83.9616	0	12.8115	15.3973	0.182756	0.292132	0	0	42.0434	0.168668	1.58923	5.54094	-6.36
CHEMBL1800771	4.34708	8.08799	0.0703869	-0.7349	0.558016	0	0.508255	3.92026	72.7169	6.10376	29.4621	0.00443761	1	0	0.166667	-0.353422	1	1.06348	24.609	0.668556	0	4.06232	0.00280648	0.00870497	0.874261	3.73502	-0.0980731	0.0452485	3.94851	48.963	0	12.0554	6.99816	4.9284	0.345315	0.686054	10	43.5585	0.213983	1.55787	0	-6.35655
CHEMBL498376	4.61932	17.8138	0.0494436	-2.0861	5.40087	5.55881	0.411035	9.47993	55.5991	0.518375	36.1842	-0.544988	0	0.277906	0.333333	-0.874868	6	3.65159	16.0187	0.346248	0.660985	4.99681	-0.00319509	0.20565	0.518375	4.71807	0.092623	0.051909	4.69479	159.986	2	11.5148	9.65812	0.161443	0.471152	0.801274	17	13.2516	0.165166	1.66005	5.35125	-6.35655
CHEMBL383196	3.75053	15.5883	0.057755	-3.3385	5.71889	6.90454	0.526884	15.938	90.0538	5.57184	28.6103	-0.749335	0	0.526884	0.166667	-0.506769	5	0.856826	46.8791	0.434594	0.896229	5.23114	0.00302392	0.257588	0.907072	3.86704	-0.0747626	0.00285951	3.81953	224.267	0	13.013	19.4546	15.1305	0.33245	0.923728	7	36.7999	0.492944	1.55137	0	-6.34921
CHEMBL237414	0	19.4677	0.0700522	-4.8166	7.05714	5.59385	0.561385	16.6203	96.3024	5.8365	24.4282	-0.677575	0	0	0.166667	-0.368129	1	0.352795	22.0225	0.644509	0.601987	4.66247	0.00475595	-0.0409198	0.397564	3.86854	-0.0760993	0.0822589	3.80637	179.097	0	11.9496	6.76537	2.33692	0.347058	0.785551	4	6.37115	0.65776	1.54292	0	-6.33724
CHEMBL3425648	4.59432	13.921	0.0845906	-4.7112	5.88591	7.14211	0.519485	13.4623	108.065	5.55865	25.6342	-0.850622	0	0.852951	0.166667	-0.506769	3	0.705334	33.6282	0.428231	0.706005	5.11617	0.00371831	0.163096	0.7713	3.87218	-0.104397	0.0809986	3.81123	221.781	0	12.7022	23.0531	1.19268	0.292132	0.906573	9	6.37115	0.535555	1.57706	4.45471	-6.33724
CHEMBL202083	3.75053	15.5883	0.057755	-3.3385	5.71889	6.90454	0.526884	15.938	90.0538	5.57184	28.6103	-0.749335	0	0.526884	0.166667	-0.506769	5	0.856826	46.8791	0.434594	0.896229	5.23114	0.00302392	0.257588	0.907072	3.86704	-0.0747626	0.00285951	3.81953	224.267	0	13.013	19.4546	15.1305	0.33245	0.923728	7	36.7999	0.492944	1.55137	0	-6.33395
Chlortetracycline	4.38231	9.82133	0.0970585	-2.7284	7.15739	7.19746	0.619268	8.74536	36.0215	3.47396	33.0587	-1.46574	0	1.13291	0.333333	-0.873907	12	0.111633	11.0853	0.622464	0.0741276	5.7574	-0.00203036	-0.110337	1.27975	4.37535	-0.13824	0.0777539	3.92147	142.623	0	11.9131	28.2303	12.3341	0.348542	0.864444	5	16.2429	0.362026	1.71155	8.09527	-6.32
CHEMBL254755	4.82324	17.637	0.0641899	-2.8771	5.45377	5.51165	0.415708	9.29038	69.2603	0	30.7147	-0.609528	0	0.318099	0.166667	-0.503921	5	4.17322	18.7754	0.358294	0.533557	4.58781	-0.00342133	0.21428	0	4.71805	0.0652427	0.0742689	4.69479	200.659	2	11.5153	12.0378	0.130032	0.471154	0.641875	17	26.9128	0.138471	1.64073	5.48084	-6.3098
CHEMBL381329	3.75053	15.5883	0.057755	-3.3385	5.71889	6.90454	0.526884	15.938	90.0538	5.57184	28.6103	-0.749335	0	0.526884	0.166667	-0.506769	5	0.856826	46.8791	0.434594	0.896229	5.23114	0.00302392	0.257588	0.907072	3.86704	-0.0747626	0.00285951	3.81953	224.267	0	13.013	19.4546	15.1305	0.33245	0.923728	7	36.7999	0.492944	1.55137	0	-6.3098
CHEMBL1069	0	11.0451	0.0161932	-1.3575	6.24172	0	0.723719	9.07166	70.7565	0.730348	20.4201	-1.22587	0	0.485317	0.166667	-0.846173	5	0	25.2467	0.328622	0	4.7591	0.00102125	0.0228526	0.730348	3.91074	0.115058	0.0329807	3.80276	64.0371	0	11.8159	8.97585	20.9645	0.224323	0.601278	11	29.4053	0.342259	1.52513	0	-6.30103
CHEMBL1083189	5.60779	11.4746	0.121892	-1.9374	6.09151	2.0537	0.653301	11.6997	141.126	5.4509	23.4351	-0.492454	0	0	0.166667	-0.365032	1	1.1108	15.6249	0.709174	0.816642	4.42815	0.00256791	0.0932592	0.541009	3.98383	-0.0869842	0.0595253	3.81321	76.0026	1	12.0748	5.17746	4.62164	0.518075	0.604917	5	38.2131	0.53922	1.57872	0	-6.30103
CHEMBL1088332	0.829092	11.7636	0.126216	-2.1586	6.12254	8.72004	0.692234	12.1054	141.126	7.34905	24.238	-0.814876	0	0	0.166667	-0.359284	1	1.16399	11.644	0.741182	0.155995	4.39231	0.00453395	0.0242709	0.582124	4.2223	-0.109065	0.0467845	3.83274	73.2458	1	12.0065	3.12605	2.76324	0.446589	0.916672	4	54.7872	0.690674	1.56613	1.75754	-6.30103
CHEMBL207075	8.54437	14.0887	0.0371184	-2.2226	2.40241	0	0.650381	14.3851	52.3933	7.83314	48.2342	-0.522147	0	0.644989	0.166667	-0.487357	13	1.4549	30.4252	0.612565	0	3.81811	-0.000373163	-0.0382469	7.83314	3.9026	0.0185599	0.0927163	3.86425	76.4847	2	12.1446	6.57239	11.9619	0.252464	0.756482	12	35.9694	0.263684	1.58947	3.1859	-6.30103
CHEMBL3287845	2.77601	4.7681	0.118889	-1.8937	0	0	0.722482	3.50953	37.6073	0	16.7465	0	0	0.722482	0.666667	-0.478692	4	1.42943	6.89701	0.423611	0	5.0988	-0.00120557	0.055878	0	3.12616	0.0108859	0.0080108	3.49233	62.2799	0	0	1.65096	0.513086	0.346667	0	3	13.7161	0.0615385	1.46798	0	-6.30103
CHEMBL3759475	9.39787	16.1894	0.0783385	-2.7431	6.81952	3.05289	0.602329	13.9697	117.963	2.52431	26.4102	-1.09049	0	0.528601	0.166667	-0.506002	5	1.18528	17.2048	0.42926	1.35061	4.84743	-0.00205455	0.377411	2.52431	3.77834	-0.0858583	0.0776748	4.05558	244.415	3	12.1557	12.3558	0.497307	0.307496	0.706871	16	26.8473	0.23748	1.58134	6.51452	-6.30103
CHEMBL3809079	0	18.8176	0.0349306	0.2625	0	3.5879	0.650771	11.4409	16.405	0	14.5931	-0.7249	1	0.650771	0.333333	-0.494468	4	-0.736113	20.8968	0	3.5879	3.71878	-0.00122264	0.0997781	0	4.68882	0.0191767	0.0301752	4.29195	74.1625	0	12.5188	9.03457	19.434	0.26562	0.734489	4	27.3508	0.185499	1.55263	0	-6.30103
CHEMBL403310	6.73425	12.0121	0.120404	0.3562	7.48715	10.4596	0.702621	14.509	152.275	7.71691	27.3731	-0.663919	1	0	0	-0.376126	2	1.09577	19.8517	0.769125	2.45278	4.3988	0.00267854	0.0152909	2.37975	4.22409	-0.0806732	0.0742062	3.87999	75.6808	1	12.0784	7.30486	0.665366	0.446589	0.945404	7	102.48	0.595106	1.63956	1.68109	-6.30103
CHEMBL496600	5.53616	15.0213	0.0326175	-0.6583	4.52843	0	0.392405	7.3676	21.1351	0	40.1874	-0.688039	1	0.320977	0.333333	-0.505271	7	4.1689	32.3635	0	0	4.02446	-0.00190123	-0.0103943	0	5.26259	-0.0109637	0.0431041	3.97016	137.613	1	12.84	17.0395	13.2532	0.292192	0	10	38.0486	0.268501	1.64868	5.35363	-6.30103
CHEMBL563271	1.59317	14.5387	0.0139103	-0.6481	0	0	0.671059	4.55264	15.6216	3.69212	52.4946	-1.24977	0	0.671059	0.333333	-0.845275	10	0	28.2454	0.496086	0	4.68006	-0.00101248	0.119535	3.69212	4.6061	-0.0327525	0.0632048	3.83299	86.8541	2	10.8804	6.21801	1.79024	0.348452	0.905826	17	33.4348	0.567664	1.61366	0	-6.30103
Cefuroxime	8.2707	9.98159	0.0633621	-1.4906	7.51043	5.161	0.707663	5.65685	73.4321	6.0181	17.414	-1.60304	0	0.595226	0.333333	-0.84307	5	-1.27861	10.6775	0.815806	1.83603	4.51281	0.000429382	0.227981	-0.86176	4.61152	-0.0993027	0.0677462	3.85298	122.217	0	10.781	12.7926	0.660806	0.406491	0.661909	5	54.3114	0.926275	1.69724	2.4584	-6.29
CHEMBL3403185	0	15.9848	0.0128455	-1.6128	1.54857	0	0.715284	11.4401	70.7565	0	33.3008	-1.0438	0	0.627436	0.166667	-0.847578	8	0	31.7064	0.423012	0	4.64809	0.00046183	-0.16659	0	3.59817	0.0909572	0.0200525	3.81449	34.1875	2	10.9663	6.65793	43.2043	0.188214	0.666408	8	64.5874	0.286464	1.47387	4.57926	-6.284
CHEMBL316446	4.94203	15.8757	0.0812858	-5.1754	7.42034	5.4487	0.545385	16.295	121.726	5.30407	30.1596	-0.689085	0	0.545385	0.166667	-0.506769	7	0.487755	44.47	0.535675	0.795961	5.16899	0.00299053	0.111579	0.434941	3.94181	-0.10815	0.104818	3.83447	164.838	0	12.3663	17.223	0.0437228	0.345543	0.816325	10	29.5278	0.429408	1.56064	0	-6.28205
D-Phe-D-Ala-D-Ser-OH	0	10.0606	0.128036	-3.0656	8.12093	4.92789	0.688676	11.0822	68.9187	5.49199	11.9715	-1.59862	0	1.3127	0.166667	-0.846132	0	0.970817	10.2295	0.567081	3.61651	4.56498	0.00497291	0.0462303	0.908662	3.83413	-0.142813	0.135828	3.68098	91.5588	0	10.6391	6.33659	5.35506	0.345543	0.770557	3	3.18557	0.600144	1.53576	6.70212	-6.282
Isoquercitrin (22)	7.02866	7.83814	0.132446	-4.8921	5.52732	5.45966	0.573112	7.31116	0	5.65845	25.5467	-0.96456	0	3.95167	0.166667	-0.506529	10	2.27121	21.0935	0.850137	2.91815	4.72976	0.00410595	-0.48661	2.11943	3.79615	-0.259838	0.0209812	3.80065	233.498	0	13.2469	27.0174	0.344686	0.292298	0	0	22.6145	0.154612	1.61084	6.47626	-6.27
55268-75-2	8.2707	9.98159	0.0633621	-1.4906	7.51043	5.161	0.707663	5.65685	73.4321	6.0181	17.414	-1.60304	0	0.595226	0.333333	-0.84307	5	-1.27861	10.6775	0.815806	1.83603	4.51281	0.000429382	0.227981	-0.86176	4.61152	-0.0993027	0.0677462	3.85298	122.217	0	10.781	12.7926	0.660806	0.406491	0.661909	5	54.3114	0.926275	1.69724	2.4584	-6.26761
CHEMBL245396	3.88444	19.3073	0.108333	-1.3738	0	5.05602	0.49869	14.3105	135.387	5.00386	37.1539	-0.151336	0	1.39991	0.166667	-0.506751	7	1.14651	27.8207	0.558029	2.47196	5.1974	0.00210655	0.083312	1.13553	3.71682	-0.144173	0.00207242	3.87819	221.32	0	12.6003	15.9198	2.81401	0.345543	0.750212	11	27.3837	0.192714	1.5524	0	-6.26201
CHEMBL1083500	5.23943	11.5763	0.119444	-2.4171	6.00745	1.9293	0.650214	12.0122	141.126	5.10395	22.8741	-0.400298	0	0	0.166667	-0.365033	1	1.05386	14.8385	0.615424	0.857561	4.35656	0.00311787	0.086517	0.534178	3.98383	-0.0784829	0.0682863	3.80128	76.0026	1	12.0789	3.74933	5.54744	0.518075	0.59252	5	29.0921	0.557194	1.55943	0	-6.25964
CHEMBL2058623	7.23182	12.907	0.142545	2.3579	0	0	0.530808	7.27574	129.138	0	17.1242	0.198161	1	0	0.166667	-0.455378	4	3.11561	19.2234	0	0	4.53394	-0.00479898	0.420584	0	4.48378	-0.191275	0.0514932	3.93596	0	0	0	7.04706	1.40968	0.445484	0	4	40.4795	0.806632	1.65149	0	-6.25964
CHEMBL207018	8.7211	12.6498	0.0560582	-1.7197	2.54131	8.43718	0.66864	14.1022	52.3933	7.98378	43.0076	-0.563091	0	0.66864	0.166667	-0.487357	9	1.30002	25.7928	0.593092	8.43718	4.5652	-0.000254306	-0.119453	7.98378	3.90248	-0.0111835	0.0928235	3.85495	76.4847	2	11.9471	6.07796	0.392377	0.348471	0.751872	10	30.0883	0.290728	1.59805	3.36609	-6.25964
CHEMBL257356	4.76752	18.7126	0.0641899	-1.5608	5.44408	5.50862	0.41468	9.23816	69.2603	0	37.683	-0.643367	0	0.293654	0.166667	-0.503909	5	3.8552	11.6196	0.358294	0.516141	4.50605	-0.00318989	0.221637	0	4.71806	0.0708706	0.00773324	4.69479	200.659	2	11.5155	10.4101	0.816493	0.471154	0	19	26.9128	0.142318	1.66724	5.42786	-6.23657
Proscillaridin	0	13.1317	0.053467	-1.2147	2.37917	0	0.38748	14.7543	0	3.94436	34.2284	-0.344616	0	0.909579	0.333333	-0.430286	9	-0.75774	28.0862	0.378519	0	5.04177	0.00204209	-0.146967	1.82827	4.09032	-0.0764661	0.127624	3.80556	54.336	0	11.5411	12.5852	5.4756	0.336656	0.469834	0	17.371	0.215367	1.62972	4.03793	-6.22999
CHEMBL3425619	2.56683	14.2467	0.0581355	-2.3997	3.69871	6.80413	0.487137	13.1453	93.1781	3.66663	28.4414	-0.596277	0	0.487137	0.166667	-0.506769	4	0.342475	37.3061	0.395796	0.352065	5.12104	0.00275493	0.126277	0.332676	3.95783	-0.0539216	0.093352	3.79097	221.781	0	13.8741	27.9639	19.6923	0.292132	0.860086	11	3.18557	0.509727	1.60046	0	-6.22915
CHEMBL1682670	0	16.1476	0.0357641	-0.7253	0	3.29953	0.410949	13.8704	42.2701	0	49.543	-0.1665	0	0	0.333333	-0.341245	3	1.03109	28.8897	0.526777	0.449574	5.1881	-0.000229208	0.142484	0	4.31139	-0.0355249	0.057681	3.88402	54.9945	1	12.3997	5.40412	12.3201	0.348416	0	14	16.5579	0.280287	1.56415	0.583028	-6.22185
CHEMBL1950329	0	17.2095	0	-0.4235	0	0	0	0	36.9887	0	29.9344	0	0	0	0.166667	-0.490719	11	0	28.3278	0.297743	0	4.11623	0.000265224	-0.0329908	0	4.72759	0.111682	0.0264404	4.07512	91.983	3	13.0721	6.47292	41.0945	0.274505	0	14	36.366	0.097	1.52928	0	-6.22185
CHEMBL2042239	8.41466	9.79772	0	-0.0303	8.3217	0	0.617073	0	9.37294	0.629594	27.9838	-1.55224	1	0.617073	0.333333	-0.846367	4	0.646531	20.4941	0	0	4.62762	0.000323882	0.242629	0.629594	4.63428	-0.0454226	4.38164e-05	3.98638	116.704	1	11.222	11.2479	5.14655	0.329318	0.971878	11	25.2501	0.624337	1.68773	0	-6.22185
CHEMBL2181097	0	18.1773	0.0203202	-1.7167	0	1.06746	0.66983	4.7451	22.6536	0	35.7541	-1.22805	1	0.66983	0.333333	-0.844061	5	0.76245	19.0849	0.643396	0.982894	3.70718	-0.000239725	0.204719	0	4.72667	0.0363189	0.125875	3.85933	106.022	0	10.8446	3.95569	1.03429	0.244192	0.713801	6	18.0783	0.319192	1.61255	0	-6.22185
CHEMBL252891	8.24216	12.8282	0.052963	-0.846	2.71151	0	0.632616	14.3155	52.3933	7.74105	45.5939	-0.462148	0	0.632616	0.166667	-0.487357	9	1.41495	27.0486	0.374483	0	4.93099	0.000273376	-0.0448107	0.660971	3.94398	0.0114957	0.0944115	3.85199	76.4847	1	12.2458	9.40492	1.98387	0.348881	0.739685	10	30.0883	0.290728	1.63278	3.61611	-6.22185
CHEMBL258225	0	12.3039	0.101034	-0.5009	7.19306	6.89929	0.64221	12.6025	154.174	7.44226	25.9242	-0.590446	1	0	0.166667	-0.376071	4	1.1227	16.5433	0.758277	2.51859	4.40561	0.00276876	-0.0106387	2.43426	4.31144	-0.0672968	0.0680823	3.81458	104.237	2	12.1652	5.33327	0.0477423	0.446595	0.928763	11	98.5954	0.641943	1.6048	0.480015	-6.22185
CHEMBL3104390	4.82541	15.0859	0.0155242	0.0092	0.617653	0	0.379076	10.79	37.9206	0	31.8111	-0.182747	1	0	0.166667	-0.347304	6	0	22.4535	0.531815	0	3.7886	-0.00144899	0.17038	-0.725314	3.6914	-0.0182757	0.0254277	3.8087	76.4847	1	12.6143	6.69917	17.7452	0.264061	0.561261	9	12.8142	0.179207	1.54022	0	-6.22185
CHEMBL3805643	1.82335	11.8584	0.050368	-1.1781	6.89929	6.93723	0.506552	13.744	90.4826	1.50831	71.9677	-0.26473	0	0	0.166667	-0.380905	8	0.990575	38.5543	0.515919	0.81594	4.68634	-0.00148088	-0.0892226	0.635744	3.62409	-0.0300955	0.110811	3.89491	61.617	2	13.6251	14.0624	11.2393	0.346755	0	16	41.9501	0.240761	1.53148	2.72775	-6.22185
CHEMBL497206	5.58567	14.9579	0.0338734	-1.3003	4.652	0	0.397405	6.53594	21.1351	0	38.0097	-0.690496	1	0.330977	0.333333	-0.505271	7	4.28638	32.3139	0	0	3.93375	-0.00222647	0.000500771	0	5.26259	-0.0152196	0.0360742	3.96839	137.613	1	12.8025	15.0151	9.94961	0.292192	0	10	34.863	0.275758	1.6392	5.38809	-6.22185
CHEMBL561377	0	16.6173	0.0134188	-0.7956	1.32419	0	0.553859	5.10795	15.6216	0	43.317	-1.15174	0	0.553859	0.333333	-0.84406	10	-0.788189	29.8197	0.444628	0	4.71937	-0.0016564	0.24968	0	4.60615	-0.0180985	0.0445204	3.82276	86.8541	2	11.5619	7.92671	3.83572	0.348408	0	18	20.3771	0.478905	1.63424	0	-6.22185
morin	6.24814	5.9628	0.119248	-2.8012	5.68646	0	0.625876	7.00088	0	6.48528	20.0954	-0.915532	1	2.88004	0.333333	-0.506649	12	3.33603	15.5056	0	0	3.82986	-0.00421944	-0.104532	2.84505	3.75937	-0.264255	0.000622021	3.79975	248.939	0	12.1501	15.682	2.26141	0.292412	0	0	22.6145	0.0716667	1.60875	6.92086	-6.21
Isovitexin (10)	5.78788	8.63625	0.119242	-4.1202	5.42101	6.86699	0.593921	11.4049	0	4.35647	25.0928	-0.659569	1	3.10388	0.333333	-0.506769	13	3.353	21.4328	0.821692	2.44512	4.74381	0.000313585	-0.344971	1.97371	3.72697	-0.224509	0.0291107	3.8096	174.572	0	12.7416	24.9195	0.00327184	0.29218	0	0	25.8	0.118284	1.60156	5.32597	-6.20033
isovitexin	5.80812	8.63267	0.104969	-4.454	5.44923	6.90568	0.595987	11.604	0	4.38685	25.0928	-0.687347	0	2.72923	0.333333	-0.873263	13	3.34082	21.4328	0.826794	2.44969	4.95097	-0.000232781	-0.339458	1.99617	3.72697	-0.20119	0.0340756	3.8105	131.888	0	12.7212	24.9195	0.540225	0.292178	0	0	30.5668	0.118284	1.60156	5.35609	-6.2
CHEMBL410414	5.67983	16.2965	0.020956	-0.734	0.709145	5.4073	0.41262	12.3701	41.0449	4.75296	36.1326	-0.44901	0	0	0.166667	-0.339178	5	0	48.523	0	4.65612	4.80583	0.00186337	-0.00452839	0.548143	4.4599	-0.0282739	0.0413288	3.99983	89.5487	0	13.4447	16.8645	60.0486	0.417421	1.01258	12	71.2226	0.344101	1.56187	0	-6.19837
CHEMBL3798741	2.75009	21.08	0.0449852	-3.0306	0	0	0.444781	9.56332	40.6644	0	61.1723	-0.326528	0	0	0.333333	-0.349137	6	0.662976	25.6726	0.450156	0	5.73591	-0.00183007	0.334762	0	4.54006	-0.000200605	0.0675478	4.047	104.012	1	11.6647	10.9144	2.58695	0.390356	0.705633	10	59.0274	0.352982	1.60072	0.434892	-6.19382
CHEMBL442674	5.63493	11.4142	0.158319	-8.9353	4.59101	7.51078	0.5543	12.6432	223.542	4.3569	27.2536	-0.515476	0	0	0.166667	-0.360904	2	0.411722	28.4628	0.442726	1.12707	5.67352	0.00222063	0.383868	0.403434	3.95694	-0.153929	0.0696326	3.69938	149.248	0	13.0355	13.2306	36.1321	0.448667	0.849561	13	0	0.602342	1.52632	0	-6.19246
58-93-5	0	13.7515	0.137655	-1.5436	0	0	0.540737	3.36992	65.7072	0	13.1934	0	0	0	0.5	-0.37005	0	0.135429	6.39106	0	0	3.68972	-0.00520245	0.280253	0	4.75465	-0.0131615	0.0459352	4.68386	106.637	0	11.2082	3.30193	0.00142884	0.244992	0	6	9.35882	0.0628539	1.70737	4.82183	-6.18457
isoquercitrin	7.01701	8.24313	0.132446	-4.8921	5.93859	7.57099	0.572404	7.91467	0	5.65097	27.8183	-0.977328	0	3.92952	0.166667	-0.506529	10	2.07296	20.9579	0.827034	2.66508	4.7589	0.00352785	-0.468155	2.02862	3.79412	-0.259838	0.0244894	3.80067	233.498	0	13.2506	27.4783	0.344686	0.292298	0	0	22.6145	0.163124	1.60846	6.45759	-6.17
CHEMBL253076	8.90922	11.4864	0.0507456	-1.7762	3.69644	0	0.701649	12.4458	51.1681	8.29998	33.7778	-0.61904	1	0.701649	0.333333	-0.378863	7	8.80212	23.9201	0.623492	0	4.5914	0.00125554	-0.233519	8.29998	4.20439	-0.0277259	0.0811903	3.84111	89.8125	1	11.8293	8.09566	2.47181	0.30258	0.829534	16	42.1587	0.41526	1.62851	4.34329	-6.1549
CHEMBL253275	8.94854	11.1934	0.0535594	-1.221	3.70844	0	0.707508	12.5989	51.1681	8.35043	32.8557	-0.649652	1	0.707508	0.333333	-0.378863	7	8.85206	23.9201	0.632368	0	4.54689	0.00200268	-0.313318	8.35043	4.4737	-0.0411137	0.0560368	3.8412	89.8125	1	11.8026	8.09566	4.52583	0.450614	0.838409	14	55.2947	0.495844	1.60788	4.47982	-6.1549
CHEMBL3125378	0	9.05923	0	0.6678	1.20314	0	0.558545	0	23.0342	0	34.4438	-1.30586	1	0.558545	0.333333	-0.843485	8	1.01141	18.5116	0.552688	0	4.03167	-0.00131495	0.0942325	-1.0783	3.81396	-0.0448644	0.00861618	4.03083	89.4946	1	11.5374	8.49923	4.36016	0.233691	0.832283	9	15.8247	0.389812	1.58936	0	-6.1549
CHEMBL3288125	0	20.6262	0.0159108	-0.6025	0.7475	0	0.394662	10.0409	67.3742	0	37.6048	-0.595009	0	0	0.333333	-0.354819	10	5.42547	23.8661	0.366855	0	4.11788	-0.00220312	0.1753	0	4.5145	0.047205	0.0371622	3.92233	137.828	2	12.325	8.37553	15.4874	0.240105	0.58684	14	58.8037	0.400776	1.6592	0	-6.1549
CHEMBL399332	0	11.237	0.0569989	-2.4212	0.823676	6.95929	0.618379	15.4251	110.079	3.00766	35.2955	-0.718272	0	0	0.166667	-0.380477	10	1.07347	40.3262	0.357759	3.20609	4.73371	0.0010077	-0.0813803	3.00766	3.78237	0.0299344	0.130332	4.0179	95.9588	2	12.0487	16.434	7.74286	0.348676	0	16	35.0962	0.151549	1.58157	0.881724	-6.1549
CHEMBL401951	4.74106	18.0426	0.0619292	-1.8938	5.4353	5.50735	0.412749	9.11086	69.2603	0	30.7147	-0.606646	0	0.290321	0.166667	-0.503921	5	3.8231	16.6657	0.358294	0.53618	4.5942	-0.00345178	0.225393	0	4.71805	0.0708646	0.100215	4.69479	200.659	2	11.5374	10.4101	0.321262	0.471154	0.641875	17	26.9128	0.134827	1.66013	5.41158	-6.1549
CHEMBL403650	4.93187	19.2311	0.0641899	-1.4713	5.49519	5.64191	0.422836	9.07978	54.3739	0.52761	27.0143	-0.574571	0	0.341309	0.166667	-0.503693	6	4.47548	16.0187	0.364264	0.608916	4.64441	-0.00332022	0.205801	0.52761	4.71805	0.0556258	0.0543758	4.69479	197.902	2	11.5114	9.65812	0.675848	0.471154	0	17	12.0264	0.0961844	1.65924	5.69257	-6.1549
CHEMBL552341	0	12.483	0.0678614	-2.3557	0.931834	1.32652	0.498107	7.77665	69.212	0	46.0095	1.04806	1	0	0.166667	-0.365955	8	1.19591	24.171	0.451797	0.783543	4.63027	-0.000872264	0.0912059	0	4.66178	0.0637218	0.0990194	4.03355	70.645	1	11.7187	4.22191	0.18071	0.346668	0	11	27.8317	0.192252	1.54972	0.581554	-6.1549
amoxicillin	7.36146	11.4855	0.102	-1.874	6.78804	5.30845	0.594603	5.47485	54.0323	5.70761	17.4532	-1.29421	0	1.14233	0.166667	-0.846148	3	-0.782445	8.82048	0.429703	3.249	5.00081	0.00395003	0.0846001	-0.623378	4.9516	-0.135248	0.133911	3.83221	134.242	0	11.3661	10.3471	2.16973	0.345806	0.811299	5	3.18557	0.815901	1.72214	0	-6.1525
137862-53-4	0	11.0702	0.0161932	-1.3575	6.23935	0.91774	0.609488	9.07166	70.7565	0.730462	20.4201	-1.22587	0	0.485114	0.166667	-0.846173	5	0	25.2467	0.328488	0.91774	4.7591	0.000872391	0.08616	0.730462	3.91074	0.115058	0.0329807	3.80527	64.0371	0	11.8159	8.97585	20.9645	0.224323	0.601021	11	29.4053	0.342259	1.52513	0	-6.14874
CHEMBL3326044	5.57614	7.42657	0.111724	-2.1087	5.38369	5.53403	0.518073	8.47133	3.12431	4.21012	33.1288	-0.853373	0	2.02053	0.166667	-0.502956	5	0.712862	10.7177	0.416691	0.788596	5.13243	0.00425168	-0.504619	1.88977	3.89291	-0.169384	0.053896	3.66576	128.703	0	12.8345	25.2476	2.85205	0.348663	0	2	36.7999	0.308001	1.57653	5.23358	-6.14267
CHEMBL1083190	0	12.3815	0.119151	-1.7987	6.09589	1.98641	0.653267	13.7531	141.126	5.28995	26.3656	-0.489823	0	0	0.166667	-0.365033	1	1.07297	14.8385	0.665594	0.816372	4.51577	0.0031675	0.115045	0.52314	4.45991	-0.0836062	0.0153296	3.81567	76.0026	1	12.1	3.74933	2.61954	0.518075	0.606604	5	68.037	0.738375	1.54499	0	-6.13077
CHEMBL1642641	4.29437	17.6328	0.0428571	-1.2153	2.37197	3.5961	0.394629	7.65177	48.8102	4.72577	24.1051	-0.674521	0	0.592327	0.333333	-0.466843	6	0.802157	22.0737	0.624336	-0.374177	4.86488	0.0027189	0.319152	0.482951	3.80783	-0.194179	0.118785	4.28431	131.317	1	11.9508	12.2279	7.11396	0.461623	0.918114	13	39.0123	0.182127	1.56046	1.72396	-6.13077
CHEMBL3401686	0	14.5751	0	-1.8062	1.20241	7.61328	0.651134	0	3.12431	3.32771	36.0158	-1.34166	0	1.22691	0.166667	-0.847578	9	3.46908	29.4878	0.431617	3.92311	4.28083	0.0015623	-0.190742	3.32771	3.81582	-0.0130882	0.0450386	3.80806	63.7193	0	10.7952	6.65793	20.5236	0.185987	0.678319	4	60.9822	0.414475	1.48827	1.06325	-6.13077
CHEMBL3417105	0	9.98055	0.0671296	-2.9497	5.53188	0	0.557129	8.34409	3.12431	4.48103	20.266	-0.0109936	1	1.85186	0.166667	-0.460824	4	3.88914	24.876	0.641093	0	4.62019	0.00419521	-0.419699	2.2466	3.69419	-0.128661	0.0367262	3.75989	51.8494	0	12.5686	10.2399	0.0774509	0.254717	0	2	25.8	0.244334	1.56253	5.46106	-6.13077
CHEMBL1800775	4.8841	8.01141	0.0722297	-0.2552	0.606457	0	0.514172	3.93111	72.7169	6.17266	31.0292	-0.0445707	1	0	0.166667	-0.353422	1	1.01766	24.8509	0.687075	0	4.16668	0.00262708	-0.0519929	0.855705	3.73502	-0.0940187	0.04768	3.97643	48.963	0	12.0512	8.85521	5.88305	0.345315	0.69647	10	52.6795	0.207296	1.57676	5.12891	-6.12494
CHEMBL2058892	0	14.5	0.125694	2.7674	0	0	0.491799	7.01101	175.092	0	8.07105	0.380612	1	0	0.166667	-0.340717	0	-0.606503	19.5083	0	0	4.80107	-0.00412144	0.395021	0	4.48523	-0.352344	0.0349369	4.38807	0	0	0	11.7082	2.45612	0.445484	0	4	14.5722	0.740478	1.68473	0	-6.12494
dexamethasone b D glucuronide	5.31532	12.7123	0.0709656	-2.5887	6.06049	7.25767	0.60401	13.0549	0	4.34988	26.3756	-1.86201	0	1.82204	0.166667	-0.84576	5	-0.736621	20.1193	0.501069	-0.485549	5.29713	0.00379793	-0.527846	-0.582158	4.39492	-0.0989288	0.113601	3.81845	114.416	0	11.2723	15.5659	0.329476	0.210775	0.56588	0	3.18557	0.367646	1.69271	5.96288	-6.12
CHEMBL2397488	0	10.7272	0.0848889	-2.5243	7.01399	0	0.549999	7.8696	68.9187	4.00902	16.4373	-0.507906	1	0	0.166667	-0.368134	0	1.41023	21.3173	0.476744	0	4.87483	0.00211044	0.0432936	0.725369	3.82541	-0.104925	0.0232487	3.79702	59.6992	0	11.803	7.47801	0.447026	0.347285	0.754575	4	6.37115	0.339542	1.52209	0	-6.11919
51627-14-6	7.35941	14.2388	0.0858722	-2.2922	6.8194	7.76315	0.60685	6.87157	103.899	5.83096	24.2975	-1.42973	0	1.1179	0.166667	-0.84307	5	-0.749187	16.2134	0.748054	3.19927	5.27768	0.00527132	0.0426757	-0.938418	4.62742	-0.0988436	0.0538382	3.94827	138.121	0	11.7795	13.6774	0.475548	0.345806	0.573223	6	23.0342	0.942786	1.70295	0	-6.11919
CHEMBL1672719	3.93511	19.3233	0.082532	-6.3614	6.99024	6.50654	0.555695	17.9439	140.962	5.79986	25.2304	-0.699126	0	0.555695	0.166667	-0.506769	3	0.702572	36.8863	0.293621	0.713945	4.7224	0.00281169	0.335273	0.768611	3.84046	-0.0863398	0.109671	3.81163	251.63	0	11.7088	15.459	7.51692	0.292132	0.618812	8	6.37115	0.556547	1.52744	0	-6.11748
quercetin	7.22608	5.98926	0.119248	-2.8012	5.68414	5.76944	0.625876	7.64846	0	6.48141	17.0887	-0.887671	1	2.92979	0.333333	-0.506529	10	3.35046	15.9185	0	5.40659	3.72495	0.000390014	-0.162778	2.85736	3.75598	-0.264255	0.0180087	3.80048	248.939	0	12.1429	15.1241	2.26141	0.292412	0	0	22.6145	0.0716667	1.61475	6.91674	-6.115
CHEMBL2333173	7.93448	11.7955	0.018237	-0.2916	7.0412	6.51287	0.573506	5.91939	24.2594	6.02513	21.3093	-1.63246	1	0.573506	0.333333	-0.846176	5	0	21.6455	0.816004	0.514297	4.44526	-0.00264842	0.326316	1.22657	3.97721	-0.0380254	0.0491773	3.89129	119.46	0	11.5353	14.5241	3.75081	0.331651	0.612204	9	30.9843	0.415549	1.63283	7.15736	-6.11351
CHEMBL477798	4.87379	18.7281	0.0631013	-3.3335	5.48071	5.5506	0.417069	8.15799	72.3846	0.520323	38.8438	-0.659195	0	0.309349	0.166667	-0.502576	6	4.07201	12.1333	0.366107	0.509827	4.53871	-0.00261344	0.213439	0.520323	4.71805	0.0598098	0.0600393	4.69479	200.23	2	11.5334	12.0378	0.186451	0.471154	0	18	30.0371	0.158584	1.64291	5.55995	-6.11351
014-Ampicillin	0	11.9349	0.0801839	-1.4746	6.54445	5.133	0.519946	3.59612	54.0323	5.50773	17.1306	-1.27901	0	0.519946	0.166667	-0.846148	2	-0.786791	7.35676	0.423786	3.12306	5.13404	0.00335328	0.0894858	-0.586121	5.15443	-0.0895873	0.137252	3.81322	91.5588	0	11.5013	6.88903	1.60402	0.345806	0.801886	6	3.18557	0.815901	1.71357	0	-6.10237
69-53-4	0	11.5716	0.084127	-1.4137	6.78169	5.18776	0.547724	3.57165	54.0323	5.57116	16.2904	-1.27088	0	0.547724	0.166667	-0.846148	1	-0.74669	8.04658	0.423786	3.26628	4.94653	0.00396041	0.0571868	-0.595417	4.9516	-0.098202	0.142761	3.81315	91.5588	0	11.359	9.59543	1.45347	0.345806	0.801886	5	3.18557	0.847282	1.71009	0	-6.10237
CHEMBL207999	8.4816	14.7833	0.0373837	-1.2796	2.39698	8.14576	0.649309	14.26	52.3933	7.77477	42.9255	-0.585751	0	0.640996	0.333333	-0.487357	13	1.15828	27.6528	0.35093	8.14576	3.87027	-0.000671291	0.0363453	7.77477	3.90369	0.0166052	0.0925445	3.85697	106.334	2	12.1292	6.57239	6.90218	0.252464	0.55208	11	30.0883	0.34256	1.63174	3.18033	-6.10237
Gancyclovir	0	5.25009	0.148148	-1.6762	0.942097	7.42716	0.646338	0	86.3781	3.36262	20.2244	-0.433226	0	1.29268	0.333333	-0.392378	0	3.30098	5.70122	0.728805	1.50478	3.78151	-0.00390333	0.166204	3.36262	3.66263	-0.29128	0.0995405	3.48394	78.0247	2	11.4911	3.76917	3.86005	0.280461	0	10	23.7693	0.358141	1.53187	7.35646	-6.10123
Cytarabine (1)	7.21185	5.22176	0.136695	-2.5465	6.10093	6.27733	0.705857	4	19.9098	4.97124	15.2664	-0.819593	0	2.34874	0.5	-0.492256	3	3.6233	6.1952	0.75967	5.66508	4.36551	0.00206941	0.0409573	0.464926	3.81247	-0.281848	0.0970533	3.60677	36.1448	0	11.4309	5.93166	3.05725	0.35358	0	5	59.4689	0.463335	1.57423	8.06856	-6.1
quercitrin	7.01796	7.83798	0.119097	-4.3921	3.01434	5.4545	0.573112	8.61127	0	5.65608	26.1281	-0.907056	1	3.40245	0.333333	-0.506529	11	2.28046	18.1883	0.600137	2.9738	4.7105	0.00343167	-0.399933	2.15985	3.79578	-0.233949	0.0211586	3.80064	233.498	0	13.2268	27.0174	0.0906612	0.292298	0	0	22.6145	0.15903	1.61928	6.46641	-6.1
CHEMBL1223158	0	12.9509	0.0461153	-0.9685	0	0	0	13.9649	64.0178	0	60.6637	0	0	0	0.166667	-0.330519	1	0	28.3319	0.29603	0	6.48573	0.000559281	-0.329596	0	3.59747	0.241088	0.00147078	3.80672	52.0719	2	0	3.81194	4.33098	0.349396	0	16	11.3333	0.231663	1.45809	0	-6.09691
CHEMBL2151926	2.95971	8.09547	0.0465185	0.0692	6.46307	2.57038	0.5589	6	54.7061	0	37.8703	-0.401665	1	0.5589	0.333333	-0.492269	7	0.957801	14.8555	0.650105	2.57038	3.70685	-0.00560412	0.146943	0	3.63212	-0.110057	0.100897	3.84739	117.104	3	12.1338	5.4605	6.26501	0.293732	0.880536	11	20.8306	0.294134	1.55067	1.10288	-6.09691
CHEMBL2440460	0	14.5583	0.0129701	-1.5591	0	1.40894	0.582033	9.39094	5.02341	0	27.2612	-1.16447	0	0.582033	0.333333	-0.844049	11	0	38.0816	0.489494	1.40894	4.83314	-0.001724	0.0624617	0	3.76011	-0.0150946	0.00249692	3.99309	64.1959	0	11.4555	9.75894	11.0929	0.348676	0	7	47.2143	0.229993	1.56322	0	-6.09691
CHEMBL244362	0	17.3443	0.0406957	-2.7049	3.06315	0	0.219398	13.8061	103.111	3.01133	30.1563	-0.274715	0	0	0.166667	-0.379734	2	-0.363298	38.7556	0.377023	-0.360303	4.93698	0.00143775	-0.0578701	-0.353174	4.08912	-0.0362348	0.072862	4.30451	100.549	0	13.5088	9.63367	17.8532	0.348414	0.861681	12	8.81364	0.278869	1.54534	0	-6.09691
CHEMBL3426624	5.77529	11.6853	0.0662193	-1.517	0	6.66536	0.516487	9.08987	85.7042	7.19171	28.582	-0.480313	0	0	0.166667	-0.46445	5	2.12231	36.6188	0	1.15018	4.21221	0.00137647	0.0323671	7.19171	3.64951	-0.085877	0.0516485	3.85442	132.363	1	11.6071	13.2537	3.72181	0.345201	0	11	62.8427	0.215627	1.5743	0	-6.09691
CHEMBL367768	0	16.8294	0.0414493	-4.2862	3.14593	1.33568	0.253899	13.2246	57.1566	3.54974	37.6201	-0.30324	0	0	0.166667	-0.48937	7	0.688251	36.1793	0.379063	1.33568	4.84108	0.00100355	0.00195526	0.691182	4.08897	-0.0235671	0.0673884	3.81022	100.549	0	13.3483	7.36556	9.20273	0.348414	0.869856	13	22.6145	0.318846	1.52497	0	-6.09691
CHEMBL391902	0.589572	14.1094	0.0476668	-0.588	0	3.87952	0.275616	8.28385	42.2701	0	52.7048	0.326856	0	0	0.166667	-0.379342	6	0	36.3088	0.332321	3.87952	5.50363	-0.000409681	-0.156495	0	3.86849	-0.0217783	0.140443	3.89267	40.8495	2	14.065	10.9914	2.61987	0.34866	0.658853	13	18.9384	0.260827	1.55532	0.671488	-6.09691
CHEMBL404096	5.1689	20.9414	0.0619292	-3.7269	4.74647	4.82239	0.416663	9.13248	54.3739	0.530354	27.3532	-0.560821	0	0.34182	0.166667	-0.503693	6	4.51776	20.6784	0.364264	0.523727	4.6425	-0.00219041	0.146246	0.530354	4.72013	0.0563347	0.0498212	4.72236	197.902	2	12.253	11.0759	1.22235	0.471154	0	19	12.0264	0.0912518	1.63685	5.59503	-6.09691
CHEMBL461667	0	15.095	0.0150265	-1.5554	0	0	0	7.4451	25.9134	0	45.2065	-0.133251	0	0	0.333333	-0.495109	9	0	24.1046	0.386467	0	5.20454	0.000773482	-0.217871	0	5.25205	0.09246	0.0861825	3.94142	75.2844	1	12.5335	7.73071	2.95943	0.347989	0.766012	14	44.6072	0.459778	1.63058	0	-6.09691
CHEMBL510030	0	11.5144	0.0275352	-2.1508	0	3.12529	0.596546	9.51366	57.5854	0	44.0719	-0.652472	0	0	0.333333	-0.495109	13	1.02866	30.262	0.433878	3.12529	4.05811	0.0011169	-0.054706	0	3.84224	-0.005851	0.0659763	3.9293	106.212	2	12.1346	10.1512	8.75391	0.277619	0.529364	15	32.6613	0.277546	1.60678	0.897173	-6.09691
CHEMBL382352	8.55091	17.5776	0.0526337	-2.5223	2.40964	0	0.653101	14.1022	52.3933	7.83447	44.5948	-0.585642	0	0.64971	0.166667	-0.487357	9	1.33165	25.7928	0.535876	0	4.598	-0.00113244	-0.0315608	7.83447	5.04634	0.0409507	0.0927275	4.00604	120.798	2	11.5283	6.07796	0.0310464	0.34843	0.753512	10	30.0883	0.410438	1.64627	3.19585	-6.09151
CHEMBL503367	4.83048	18.1567	0.0751705	-7.356	7.12479	5.53117	0.528113	17.1292	139.736	5.2396	34.0306	-0.651105	0	0.528113	0.166667	-0.506769	7	0.399481	0	0.29963	0.433579	5.35819	0.00281158	0.125203	0.392655	3.94218	-0.0884646	0.102497	3.83467	194.688	0	12.3905	20.9306	4.87659	0.345543	0.825379	12	29.5278	0.430778	1.53964	0	-6.0846
CHEMBL245395	3.82336	21.1205	0.103344	-1.9498	0	4.92463	0.496621	15.3752	135.387	4.9159	33.3191	-0.111385	0	1.3863	0.166667	-0.506751	7	0	29.9721	0.494828	4.92463	5.18124	0.00193345	0.0741151	1.13303	3.7168	-0.134916	0.000599925	3.8782	221.32	0	12.58	14.7967	6.70758	0.345543	0.737969	11	27.3837	0.184684	1.53885	0	-6.07314
Glutamine	0	4.40383	0.236667	-2.0348	5.54873	0	0.769481	2	65.7944	5.51281	6.83745	-1.24884	0	0.769481	0.333333	-0.84355	1	3.65771	3.53278	0.561111	0	4.80945	0.00360417	0.188918	3.89162	3.7302	-0.212033	0.0815219	3.36189	61.7092	0	9.98609	1.31037	10.2958	0.345467	0.593819	2	0	0.981981	1.52721	0	-6.07029
Glutaminic Acid	0	4.36382	0.172308	-1.6398	5.56384	0	0.797046	0	32.8972	5.62919	6.54155	-1.33218	0	1.57673	0.5	-0.847577	2	6.31207	3.53278	0.592361	0	5.22246	0.00428991	0.188796	3.89991	3.73188	-0.143936	0.101487	3.3488	63.7193	0	9.77412	1.31037	10.7866	0.345467	0.649375	1	0	1.08311	1.50156	0	-6.07
CHEMBL1086402	2.05872	12.3956	0.109001	-3.0004	6.0244	1.88464	0.647966	12.3926	141.126	5.01778	31.4596	-0.378812	0	0	0.166667	-0.491452	3	1.03319	15.5195	0.641535	0.87164	4.36879	0.00430923	-0.103826	0.529237	3.98383	-0.0768313	0.0768441	3.81171	76.0026	1	12.1727	5.06332	6.72676	0.518075	0.596506	5	52.4577	0.610783	1.54623	0	-6.06048
CHEMBL237413	0	19.0241	0.0897401	-4.8292	7.0537	5.43235	0.560754	17.7975	126.075	5.79922	24.8228	-0.681564	0	0	0.166667	-0.368129	1	0.533085	21.3291	0.582035	0.472704	4.87417	0.00467027	0.0956725	0.540697	3.85664	-0.0952856	0.0824622	3.80429	179.097	0	11.9528	10.7954	1.40541	0.347058	0.785551	6	6.37115	0.622619	1.55105	0	-6.06048
Lobucavir	0	5.97177	0.130482	-2.0774	0	0	0.608639	4.7622	86.3781	0	19.0766	-0.387342	0	1.05247	0.5	-0.394665	4	4.90529	9.32839	0.470221	0	4.52268	-0.00453474	0.233145	0	3.67518	-0.23085	0.187459	3.68726	67.0248	2	11.6938	8.163	2.62991	0.28046	0	12	23.7693	0.224893	1.56831	7.1173	-6.06
CHEMBL421	0	16.7743	0.0402381	-1.6366	0	0	0.692637	7.74897	66.5165	0	12.225	-1.53749	1	1.28812	0.333333	-0.843983	10	0	16.0255	0	0	3.56579	-0.00317789	0.262373	0	4.68562	0.0147685	0.0483727	3.87523	163.818	0	10.9	4.6425	10.2861	0.292161	0	13	19.2972	0.0957775	1.54083	6.57096	-6.05948
CHEMBL23550	0	5.82949	0.130482	-2.5014	5.10466	5.75651	0.626884	4.55901	85.1529	0	12.0728	0	0	1.65768	0.5	-0.490811	4	0	9.42196	0.518833	3.00215	4.5929	-0.0034353	0.223104	0	3.40012	-0.25905	0.00650292	3.71126	115.145	2	0	7.82969	0.966486	0.293798	0	11	4.04323	0	1.54128	6.05745	-6.05552
114798-26-4	0	9.85312	0.0330258	-1.1233	0	1.33526	0.606457	11.1408	86.3168	1.01348	24.1753	0.635081	0	0.460307	0.166667	-0.541269	5	0	25.525	0.305079	1.33526	4.59618	0.00067352	-0.0450091	1.01348	3.4617	0.0973473	0.0202809	4.03869	21.4414	0	0	7.23423	30.5942	0.209912	0	12	31.3044	0.114319	1.49895	0.294219	-6.05552
247-Lobucavir	4.57338	6.15205	0.130482	-2.5304	5.0903	6.31231	0.609106	5.49892	86.3781	0	18.9861	-0.468907	0	1.05443	0.5	-0.394722	4	1.44831	9.42196	0.514215	3.00283	4.76248	-0.00454974	0.214398	0	3.68152	-0.23085	0.00517743	3.69521	85.0356	2	11.6371	7.82969	1.33379	0.30228	0	11	23.7693	0.222376	1.56637	7.0882	-6.05552
Lobucavir	0	5.82949	0.130482	-2.5014	5.10466	5.75651	0.626884	4.55901	85.1529	0	12.0728	0	0	1.65768	0.5	-0.490811	4	0	9.42196	0.518833	3.00215	4.5929	-0.0034353	0.223104	0	3.40012	-0.25905	0.00650292	3.71126	115.145	2	0	7.82969	0.966486	0.293798	0	11	4.04323	0	1.54128	6.05745	-6.05552
Teniposide	1.27274	12.5863	0.03811	-2.3208	1.33247	3.01147	0.41816	7.37567	0	2.53268	61.6926	-0.433486	0	0.866953	0.333333	-0.500897	9	-0.294443	36.0183	0.861281	1.27668	5.53284	0.00463898	-0.592742	1.36032	3.95918	-0.113602	0.0126152	4.01303	119.019	0	13.4834	41.9042	6.1802	0.311592	0.965328	0	85.5299	0.442886	1.59534	1.46451	-6.05
CHEMBL252453	0	12.1156	0.0399003	-0.5497	0.600046	8.15206	0.600041	14.5739	74.0577	3.05036	34.5101	-0.49336	0	0	0.333333	-0.380477	8	0	35.1276	0.362166	8.15206	4.85459	0.000732801	-0.187909	3.05036	4.46258	0.0170519	0.0656984	3.98825	66.538	0	13.3449	11.6073	25.9733	0.435962	0.871087	13	77.2198	0.282723	1.55043	0	-6.04576
CHEMBL255107	5.45249	15.6793	0.0467181	-2.0549	0.643945	0.376934	0.45265	6.44238	39.4875	0.491491	38.0639	-0.715181	0	0.345484	0.333333	-0.503693	8	4.59302	24.3652	0	0.376934	4.75485	-0.00317004	0.172142	0.491491	4.71496	0.028144	0.0474017	4.70105	163.487	2	11.8933	11.4914	0.81	0.455072	0	18	25.8515	0.136694	1.64006	6.15127	-6.04576
CHEMBL257543	0	11.7649	0.119298	-0.6032	7.37318	10.3791	0.698296	14.8236	169.061	7.46664	25.4497	-0.597532	1	0	0.166667	-0.376071	4	1.15127	16.5433	0.758277	2.38961	4.41446	0.00240939	-0.0134873	2.3597	4.22182	-0.0855242	0.0683026	3.81458	104.237	2	12.0769	5.33327	0.100743	0.446589	0.928763	9	92.8567	0.6323	1.61436	1.7043	-6.04576
CHEMBL3125379	0	9.32833	0	0.4639	1.17797	0	0.546199	0	23.0342	0	37.733	-1.30766	1	0.546199	0.333333	-0.843485	9	1.01182	18.2178	0.459379	0	4.3096	-0.0016205	0.118879	-1.06414	3.85071	-0.0374284	0.0103318	4.03686	89.4946	1	11.6018	10.8612	6.07918	0.233929	0.832283	9	15.8247	0.377237	1.59987	0	-6.04576
CHEMBL3319485	0	11.1161	0.0446581	0.1099	0	5.59863	0.378394	10.3076	62.18	4.36675	46.8127	-0.309015	0	0	0.333333	-0.376281	8	0.594463	24.7276	0.560727	0.581908	4.66716	-0.000608428	-0.112791	0.746066	3.783	-0.0635936	0.0507052	3.92868	91.0377	4	12.9512	12.9814	0.295066	0.348011	0.844777	18	43.9873	0.33405	1.58736	0.530451	-6.04576
CHEMBL385072	0	20.6437	0	-0.5205	0	0	0	0	76.1958	0	47.848	-0.340614	0	0	0.333333	-0.442912	9	0	21.4698	0.448605	0	4.03536	0.000471229	0.032368	0	4.72733	0.0649889	0.148519	3.88895	172.181	2	12.5535	2.32325	10.7873	0.411868	0	13	65.49	0.289617	1.61322	0	-6.04576
CHEMBL395372	0	12.4914	0.0234625	-1.1321	0	0	0.401389	13.0935	76.2088	0.920433	55.6576	-0.100116	0	0.401389	0.333333	-0.495109	10	0	41.2155	0.466576	0	5.12855	0.00116432	-0.244977	0.920433	3.80958	0.0901161	0.0893139	3.98312	116.646	3	14.1492	11.0323	6.09892	0.348741	0	17	40.809	0.161761	1.54195	0	-6.04576
CHEMBL446853	0	16.9955	0.0426768	-3.4914	3.10274	0	0.242813	12.9846	57.1566	3.38347	30.8365	-0.272976	0	0	0.166667	-0.379734	3	-0.227674	34.6736	0.376193	-0.215201	4.87015	0.00128056	-0.0330663	0.687542	4.32692	-0.0283381	0.0681553	3.82498	100.549	0	13.2484	6.43207	8.21109	0.348414	0.860367	13	7.92188	0.419215	1.57797	0	-6.04576
CHEMBL584116	8.01969	11.9219	0.0463434	-2.5646	8.60399	1.36061	0.637244	8.73872	26.97	7.63593	40.0011	-0.611719	0	0.607836	0.333333	-0.439591	6	1.08803	20.5304	0.355214	1.36061	4.75076	0.00157545	-0.090514	7.63593	4.0137	0.00366185	0.0945647	3.78608	84.8441	1	12.5758	6.1255	0.102144	0.411816	0.860613	9	16.8809	0.530746	1.6137	1.13507	-6.04576
CHEMBL1790041	0	14.1768	0.0748016	0.0233	0	0.776625	0.449395	6.61381	44.8159	0	24.1849	0.411892	1	0	0.333333	-0.45804	2	2.15554	6.94499	0.416379	0.776625	4.72311	-8.87793e-05	-0.163768	-0.349343	4.24995	0.122335	0.23831	3.70869	0	0	10.351	0.655185	0.00889249	0.34831	0	3	11.8353	0.749339	1.55961	4.65923	-6.04391
CHEMBL494498	5.5727	16.2443	0.135681	-11.8277	3.55152	7.50548	0.542807	17.1118	241.552	3.62108	32.7371	-0.508163	0	0	0.166667	-0.360904	3	0.364843	41.5631	0.26126	0.418449	6.1014	0.00147912	0.435502	0.36361	3.95778	-0.12027	0.0656476	3.70101	179.097	0	12.3824	13.726	17.2815	0.448667	0.537016	16	0	0.534735	1.48644	0	-6.03527
CHEMBL448530	5.59344	14.5965	0.144118	-10.9637	3.59834	7.51809	0.545215	16.5822	241.552	3.66207	32.7371	-0.510204	0	0	0.166667	-0.360904	3	0.373173	40.0989	0.309805	0.45201	6.11065	0.00160424	0.441526	0.37341	3.95778	-0.131246	0.0654732	3.701	179.097	0	12.1086	13.726	30.5334	0.448667	0.537016	16	0	0.565585	1.49707	0	-6.03198
CHEMBL421362	5.76324	15.8932	0.0721585	-7.6107	4.43973	4.84959	0.409172	12.5308	142.861	4.32066	37.277	-0.806827	0	0.231328	0.166667	-0.389529	6	0.378646	0	0.493377	0.384437	5.91711	0.00308451	0.0638592	0.379626	3.96145	-0.086459	0.0618432	3.84188	181.854	0	14.0357	29.3241	0.00172225	0.344934	0.939788	15	29.5278	0.468996	1.56039	3.24504	-6.03152
100-33-4	0	11.5587	0.127354	-2.1022	0	0	0.577107	8.48583	129.138	0	19.5837	0.310941	0	0	0.166667	-0.491963	6	3.16506	15.7546	0.432171	0	4.34994	-0.00132611	0.168638	0	2.99087	-0.160762	0.0339968	3.82938	4.65584	0	0	2.3755	0.592284	0.444953	0	8	38.8578	0.224615	1.4479	0	-6.03152
CHEMBL3354227	5.39664	12.6591	0.0524287	-1.5954	0.144479	6.49201	0.481353	14.2233	40.7317	0.173805	37.1051	-0.354914	0	0.881489	0.166667	-0.505935	8	2.73819	32.385	0.541761	1.51384	4.6487	-0.000705463	-0.179313	0.173805	3.62627	-0.0334519	0.0124879	3.92494	134.813	1	13.4597	16.3461	12.2199	0.348677	0	8	44.9771	0.143195	1.54289	5.10592	-6.02872
CHEMBL476270	4.76904	13.96	0.0443792	-3.4233	5.47186	5.69546	0.410619	10.2706	52.7198	0	37.8108	-0.605104	0	0.203541	0.333333	-0.875665	7	2.71236	31.0281	0.402357	0.487884	5.17129	-0.00372838	0.339437	0	4.71472	0.0513332	0.0781767	4.69429	141.975	2	11.5815	14.2908	0.44957	0.45507	0.732792	16	22.5564	0.160227	1.61906	5.63405	-6.02228
CHEMBL2057225	5.11117	8.42338	0.0682379	0.0627	5.07201	0	0.494174	3.78929	72.7169	6.11851	36.5952	-0.0854657	1	0	0.166667	-0.353422	3	0.940425	22.4459	0.566893	0	4.24674	0.00249788	-0.0500456	0.826131	4.00924	-0.0730447	0.161912	3.84094	48.963	0	12.4438	8.85521	6.49791	0.345315	0.705492	14	58.2999	0.195102	1.59717	5.22308	-6.02
CHEMBL3828472	6.76604	8.85744	0.0588633	-1.6432	4.01807	0	0.522049	10.9087	106.043	0.567631	18.1984	-0.0386489	1	0	0.333333	-0.383065	7	0	27.9996	0.544188	0	4.67809	0.000563935	-0.132594	0.567631	3.69663	-0.0340029	0.00852469	3.95653	103.626	2	12.9744	10.794	0.14296	0.346755	0	13	40.0876	0.108161	1.54866	0	-6.01773
CHEMBL3354654	5.37856	13.3768	0.0511039	-1.6472	0.140866	6.48468	0.479086	13.6602	40.7317	0.169836	41.7563	-0.366863	0	0.876452	0.166667	-0.505935	10	2.72891	34.2923	0.554106	1.50601	4.72734	-0.000581776	-0.221663	0.169836	3.62627	-0.0394345	0.012484	3.92495	134.813	1	13.5082	16.4637	12.1055	0.348677	0	8	61.2204	0.175777	1.546	5.09142	-6.01682
5'-L-Leu-FUdR	5.80262	8.10566	0.118637	-2.1792	0	8.16994	0.697886	5.65685	54.0323	9.29621	18.7666	-1.13944	0	0.435615	0.166667	-0.457781	3	0.786087	8.39976	0.404599	8.16994	4.81272	0.00153601	0.0819527	2.36638	3.85963	-0.139387	0.00695644	3.65879	107.452	0	11.0343	8.83991	3.71603	0.366485	0.742815	7	10.9999	0.566835	1.65531	3.79111	-6.01
CHEMBL3417104	0	8.87159	0.091811	-2.7397	5.59318	0	0.566762	10.2545	18.0108	4.54874	13.7188	-0.157568	1	1.89421	0.166667	-0.460824	3	3.97957	21.5536	0.780073	0	4.59082	0.00472668	-0.280346	2.29783	3.56139	-0.155953	0.0253363	3.7482	40.8495	0	11.6008	10.2399	0.147994	0.251804	0	2	25.8	0.198755	1.55986	5.5249	-6.00656
CHEMBL1800773	5.43573	7.81331	0.074021	-0.5198	5.40241	0	0.521951	4	72.7169	6.2455	31.0444	-0.0715768	1	0	0.166667	-0.353422	1	0.978788	24.8509	0.702322	0	4.1553	0.00273134	-0.0758926	0.839946	3.73502	-0.086618	0.059743	3.84041	48.963	0	12.0282	8.85521	3.86752	0.345315	0.705492	10	58.2999	0.207296	1.57588	5.55584	-6.00436
CHEMBL3318716	0	11.7961	0.0640283	-1.6927	0	1.34856	0.344953	13.0294	80.1907	0.803534	57.1902	-0.205265	0	0	0.166667	-0.377866	8	0.510661	27.0628	0.474606	0.574614	5.03637	-0.000877622	-0.0272789	0.655309	3.78272	-0.0676976	0.0700706	3.77461	91.0377	4	13.1839	9.40302	4.5625	0.348747	0.788935	18	31.3657	0.337267	1.54149	0.515263	-6.00436
CHEMBL1649933	0	14.5279	0.0261153	-1.0409	4.06398	0	0.292638	7.99253	42.944	0	60.3946	-0.0842002	0	0	0.333333	-0.349299	9	0	30.4515	0.394986	0	5.8812	-0.00046639	0.163906	0	4.01975	-0.00923193	0.00789831	3.84892	78.8126	3	11.8927	10.871	2.933	0.348851	0.549631	15	16.9624	0.287058	1.59643	0.770225	-6
CHEMBL230381	1.81957	15.4579	0.0747038	-2.2908	0	0	0.54407	16.1312	36.0215	1.92746	39.2357	0.0544776	0	1.3655	0.166667	-0.506419	5	2.88464	33.5301	0.42049	0	4.87456	-0.000140773	0.0225955	1.03627	3.63369	-0.120048	0.179799	3.85866	72.5329	0	12.6556	9.35929	5.23311	0.346959	0.690147	5	19.1134	0.223171	1.50857	5.27844	-6
CHEMBL230490	1.82124	15.3798	0.080438	-0.865	0.286397	0	0.545188	15.7344	36.0215	1.95171	41.5597	-0.0767573	0	1.37	0.166667	-0.506419	5	0.298019	30.2232	0.421045	0	4.89359	0.000460913	-0.0387371	1.04265	3.61897	-0.126909	0.176242	3.8595	72.5329	0	12.4146	8.69295	10.1876	0.346959	0.69555	5	22.9291	0.254149	1.51999	5.28703	-6
CHEMBL230596	1.82111	15.3463	0.080438	-0.865	0.277707	0	0.544982	14.6029	36.0215	1.94844	43.5471	-0.0859929	0	1.3692	0.166667	-0.506419	5	2.90119	30.4258	0.421028	0	4.83493	-9.98399e-05	0.0174608	1.0417	3.61897	-0.126909	0.174914	3.85946	72.5329	0	12.4257	8.76681	10.1876	0.346959	0.69547	5	22.9291	0.254149	1.5078	5.28558	-6
CHEMBL2349179	0	13.2918	0.0695791	1.0855	1.69826	0.19499	0.486371	9.94802	118.05	2.2582	25.4416	0	0	0.43509	0	-0.392989	5	-0.75943	10.6343	0.318523	0.19499	4.64616	-0.00213881	0.284486	-0.357234	4.59838	-0.137031	0.00343269	4.00636	96.924	4	0	11.4621	20.3356	0.209484	0	15	17.5208	0.244826	1.59762	0	-6
CHEMBL2349184	6.77188	17.7487	0.056682	-0.3743	3.70952	0	0.520086	10.0658	68.3673	2.75926	22.9924	0	1	0.975981	0.166667	-0.484864	2	-0.906868	12.5611	0.342433	0	4.34379	-0.000494711	0.147463	-0.566713	5.26288	-0.0410711	0.0778277	4.28114	155.364	3	12.8484	8.12605	13.3451	0.294558	0	11	4.90088	0.244826	1.58668	0	-6
CHEMBL2349185	6.73654	15.259	0.0564198	-0.4703	3.48887	0	0.518447	10.0658	68.3673	2.60339	22.3671	0	1	0.972992	0.166667	-0.484864	2	-0.846623	12.5611	0.331305	0	4.45113	-0.00109427	0.189436	-0.500112	4.79717	-0.0745561	0.0329071	4.21537	133.207	3	12.772	8.12605	12.653	0.294558	0	11	4.90088	0.253268	1.58497	0	-6
CHEMBL3288121	0	21.2084	0.0155742	-1.7349	0.678207	0	0.350816	9.60598	67.3742	0	36.1906	-0.506863	0	0	0.333333	-0.354819	10	0	22.6716	0.363105	0	4.28625	-0.00197842	0.158294	0	4.74422	0.0737626	0.00236888	3.92233	137.828	2	12.3352	8.01298	13.1131	0.242728	0.582211	15	46.4971	0.411908	1.64234	0	-6
CHEMBL507334	0	16.8632	0.0423626	-3.0789	3.12229	0.160212	0.257715	14.1038	57.1566	3.58353	30.1216	-0.359886	0	0	0.166667	-0.379734	3	0.17665	35.9083	0.377374	0.160212	4.78224	0.00127699	-8.51787e-05	0.69045	4.08599	-0.0328996	0.0495727	3.82781	100.549	0	13.0087	6.17384	11.9432	0.348414	0.862763	12	9.87176	0.290251	1.51851	0	-6
CHEMBL515562	4.85065	13.9366	0.0459073	-3.1353	5.48854	5.69008	0.414004	10.5364	52.7198	0	37.8108	-0.609733	0	0.231318	0.333333	-0.875665	7	3.0698	29.178	0.434938	0.553098	5.1936	-0.00398699	0.34159	0	4.71472	0.0475233	0.0791686	4.69429	141.975	2	11.5571	14.2908	0.0459245	0.45507	0.732792	16	22.5564	0.164135	1.63119	5.69594	-6
selagin	6.90221	6.25351	0.0938272	-2.3966	3.12951	5.80129	0.597186	7.44986	0	5.69142	21.832	-0.522887	1	2.31172	0.333333	-0.506529	12	3.23192	16.9702	0	2.76976	3.64332	-0.00245766	-0.163667	2.89078	3.64367	-0.21265	0.0139775	3.82503	206.255	0	12.1666	14.0864	4.20455	0.292409	0	0	38.8578	0.1376	1.60059	6.82968	-6
D-Ser(Bzl)-Ala	3.7545	8.66663	0.104958	-2.0183	8.14377	0	0.706874	4.71065	50.9079	5.83439	13.5272	-1.32801	0	0.706874	0.333333	-0.846189	1	3.95838	7.47093	0.537835	0	4.54973	0.00485659	-0.0447968	1.15681	3.80163	-0.103415	0.155197	3.65174	72.7091	0	10.4789	3.23106	2.33692	0.345593	0.803555	1	3.18557	0.617475	1.49607	2.59379	-5.9907
CHEMBL3290733	0	12.6809	0.0123665	-0.3606	3.10441	0.236142	0.510537	11.3077	41.0449	5.89347	43.7787	-0.523806	0	0	0.333333	-0.463688	17	0	40.1667	0.412403	0.236142	4.2153	-1.72955e-05	-0.00968337	2.47075	3.77776	-0.0395008	0.0113566	3.93691	132.363	1	11.5273	19.0613	29.0683	0.326551	0.860291	9	81.1713	0.288781	1.58025	0	-5.98297
CHEMBL3427799	2.4239	13.8619	0.0401664	-3.6903	3.48539	6.75283	0.480505	14.0043	63.4052	3.53502	32.4723	-0.504552	0	0.480505	0.166667	-0.506769	7	0.289505	41.2507	0.395796	0.333378	5.16936	0.00289769	0.0103058	0.291708	4.014	-0.0393023	0.0885159	3.81629	221.781	0	14.0046	25.595	13.9122	0.292132	0.860086	10	3.18557	0.528938	1.61812	0	-5.98297
Dexamethasone-?-D-glucuronide	6.42499	13.0919	0.0687901	-2.4472	6.2602	8.52742	0.621784	12.9692	0	3.91315	28.2735	-1.57424	0	1.71761	0.166667	-0.847522	8	-0.928619	22.7039	0.497665	-0.540401	5.30541	0.00268132	-0.375154	-0.736114	4.39491	-0.0948287	0.113547	3.81812	114.416	0	11.0141	15.0549	0.290737	0.210775	0.564196	0	3.18557	0.352308	1.68493	3.97664	-5.97965
CHEMBL1197758	0	12.7366	0.151787	3.214	0	0	0.50481	5.16412	129.138	0	10.4549	0.397996	1	0	0.333333	-0.340717	0	0	8.73703	0	0	4.8902	-0.0044476	0.407474	0	4.49018	-0.314321	0.113452	3.84824	0	0	0	7.50999	0.0465696	0.445484	0	4	15.9279	1.01329	1.69674	0	-5.97881
CHEMBL3417106	0	12.4785	0.0785714	-2.5301	5.58425	0	0.566488	7.60615	0	4.54098	13.0112	0	1	1.89279	0.166667	-0.460824	2	3.9707	19.5812	0.780242	0	4.63105	0.00417699	-0.295628	2.28823	5.17973	-0.0928153	0.00977922	3.93798	55.3128	0	11.5313	9.15139	0.493647	0.230781	0	0	24.1652	0.324868	1.61435	5.51667	-5.97469
CHEMBL1800768	4.53373	8.86369	0.066648	-0.2036	4.78008	0	0.40595	5.58561	72.7169	5.12386	33.8189	-0.0443525	1	0	0.166667	-0.348995	1	0.799373	23.0425	0.482757	0	3.97875	0.00255973	0.0411128	0.681966	4.04851	-0.0731868	0.117852	3.8031	48.963	0	12.6844	7.37694	5.49246	0.345743	0	12	49.1789	0.201014	1.58902	0	-5.97062
CHEMBL3425632	0.653331	14.8954	0.031434	-4.5093	4.46279	7.06726	0.497812	15.0376	48.5188	4.23165	31.7191	-0.586591	0	0.497812	0.333333	-0.506769	6	0.286602	39.3637	0.413677	0.656324	5.15084	0.00363397	-0.0518389	0.311087	4.00676	-0.0410423	0.0376699	3.8191	221.781	0	13.4614	20.0965	6.44449	0.292132	0.895742	8	6.37115	0.553512	1.60235	0	-5.96658
CHEMBL1642643	4.03355	20.3531	0.0358333	-1.306	2.22772	3.51731	0.366582	10.8427	48.8102	4.68484	28.9227	-0.670953	0	0.545569	0.166667	-0.458788	7	0.75868	30.2018	0.652383	-0.348093	5.03262	0.00228402	0.323632	0.448557	3.81872	-0.172879	0.118647	4.28431	131.317	1	12.7554	12.9975	18.0685	0.461623	0.956113	13	42.1979	0.180749	1.54432	1.61258	-5.95861
CHEMBL2086540	0	17.8855	0.0229744	-1.1924	0	0.966014	0.545898	3.86431	39.4392	0	28.8118	-0.417075	1	0	0.333333	-0.339502	4	0.825357	12.0276	0.402398	0.966014	3.48137	-0.000386148	0.203593	0	4.72528	0.0453071	0.110514	3.78198	132.569	1	11.2206	1.91638	0.426017	0.249662	0.538198	9	12.1167	0.292899	1.60081	0	-5.95861
CHEMBL2440467	0	17.2046	0.0106537	-1.3988	0	0	0	12.1352	5.02341	0	32.5128	-0.322941	0	0	0.333333	-0.476817	12	0	46.1141	0.49581	0	4.7833	-0.00115256	-0.0248487	0	3.76011	-0.00346496	0.00276496	3.99538	64.6725	0	12.9615	10.643	34.1395	0.348676	0	7	61.3998	0.230254	1.54921	0	-5.95861
CHEMBL3298892	3.28215	10.7223	0.0503463	-1.9387	5.3832	0	0.422605	10.6452	37.9206	2.60287	18.2937	-0.203934	1	0.422605	0.333333	-0.392979	4	0	27.4962	0.297888	0	4.18055	0.000761075	-0.0367506	0.715336	3.66125	-0.0598747	0.0105602	3.76809	59.6992	1	12.3194	8.91194	10.1531	0.268596	0.714066	7	17.3913	0.188747	1.56763	0.482944	-5.95861
CHEMBL3338130	7.31625	18.0479	0.0161319	0.0638	0	0	0.559091	8.85374	19.9098	0.939578	36.4389	-1.25158	1	0.559091	0.166667	-0.846368	5	0	24.4624	0.464828	0	4.00205	-0.000982513	0.0979586	0.939578	5.35854	0.0457818	0.00647077	4.02781	106.022	1	11.4478	11.6201	10.3317	0.254442	0.849996	5	14.5573	0.401189	1.63984	0.486866	-5.95861
CHEMBL374304	7.56176	14.0196	0.0512146	-0.9435	0	0	0.546186	15.3071	55.9796	0.897635	41.6961	-0.738135	0	0.40962	0.166667	-0.385981	7	0	37.3096	0.478383	0	5.07906	0.000441368	-0.116298	0.897635	4.68606	-0.00876999	0.00463089	4.06677	90.8255	2	12.2564	11.819	9.08299	0.436226	0	15	69.2202	0.266954	1.5851	0.425697	-5.95861
CHEMBL429674	8.86603	11.5837	0.0485769	-2.1112	3.70135	0	0.697374	13.8228	50.3104	8.25516	27.7673	-0.555111	1	0.697374	0.333333	-0.378863	9	8.69428	26.1097	0.406785	0	4.6086	-0.000316303	-0.166038	8.25516	3.94438	0.0415047	0.0614544	3.84248	87.362	1	11.8375	8.70599	4.58602	0.25227	0.811018	14	13.4774	0.309316	1.60809	4.13401	-5.95861
CHEMBL445335	0	14.8342	0	-0.898	0	0	0	0	40.2485	0	36.9502	-0.270932	0	0	0.166667	-0.495109	12	0	27.3991	0.439831	0	4.35599	0.000823761	-0.136373	0	5.19287	0.088176	0.0706371	4.01797	121.71	1	12.5538	8.04522	15.5386	0.277635	0	15	40.851	0.246643	1.62704	0	-5.95861
CHEMBL555342	8.01041	13.2975	0.0140147	-2.6531	4.47529	0.919789	0.598783	8.48583	41.0449	5.30479	29.2906	-1.33822	0	0.598783	0.333333	-0.847578	8	0.607231	28.967	0.334942	0.919789	4.12796	0.00188785	0.099005	0.602267	3.85832	-0.0352831	0.0147922	3.7568	144.489	0	11.2099	8.47392	4.66517	0.411474	0.778993	7	35.9423	0.500281	1.52596	0	-5.95861
CHEMBL2170950	0	9.60512	0.0312805	-0.9856	0	0	0.282485	6.59754	121.787	0	31.0577	0	1	0	0.333333	-0.348846	9	0	23.3484	0.477317	0	4.58291	0.000511237	-0.190478	0	3.19917	0.155955	0.123594	3.98004	137.252	3	0	6.54502	0.0932692	0.346668	0	20	46.2557	0.0511965	1.51918	0.580864	-5.95078
60-27-5	0	2.61317	0.176136	-0.6925	0	0	0.664444	0	52.807	0	6.64008	-0.037037	0	0	0.833333	-0.297628	0	0	1.41421	0	0	4.5178	-0.00923142	0.240212	0	3.69891	-0.237761	0.217658	2.94551	29.8496	0	10.4103	0.5	3.40107	0.446547	0.656597	4	3.12431	0.931679	1.53871	6.89047	-5.95078
CHEMBL1939112	6.80064	15.3699	0.0732993	-0.956	0	5.98745	0.51136	9.92436	52.4265	2.68474	31.1364	-0.11418	1	0.51136	0.166667	-0.392999	1	0.905956	19.2118	0.470091	5.98745	4.16602	-0.00109064	0.155696	1.56586	4.70919	-0.0149432	0.0110454	3.97581	108.578	2	11.6833	8.75082	9.2003	0.264925	0.630998	9	19.6927	0.163735	1.60037	3.80593	-5.94692
CHEMBL3793447	6.68885	9.15041	0.04678	-1.185	0.438506	6.16851	0.7086	5.744	26.8051	9.5434	23.2336	-1.19901	1	0.554523	0.333333	-0.455017	7	3.73572	16.1123	0.837946	6.16851	4.35115	-6.42074e-05	0.130994	3.01107	3.86084	-0.0394596	0.0235942	3.82796	107.452	0	10.6543	8.79634	0.0267322	0.33953	0	7	16.9422	0.566501	1.6336	3.84771	-5.94386
CHEMBL526349	6.46059	21.3693	0.0819339	-9.8592	7.20974	6.37354	0.512148	15.2046	142.861	4.63265	45.4329	-0.789045	0	2.07247	0.166667	-0.506769	9	0.354815	0	0.312072	0.387204	5.96277	0.00300717	0.0619404	0.345047	3.9542	-0.111304	0.104771	3.8427	265.387	0	12.5395	0	0.252707	0.292132	0.848523	16	29.5278	0.456181	1.55223	5.02073	-5.9431
Rhodamine 123 (Rho 123)	0	7.31691	0.0537135	-0.6464	0	6.39535	0.520273	7.07426	64.5692	0	16.6907	-0.407177	1	0	0.5	-0.464437	6	0	30.0318	0	2.53597	4.07315	-0.00108975	0.0444539	0	3.6841	-0.0831218	0.0201827	3.7817	40.3364	0	12.2923	15.8938	7.26141	0.339518	0	4	77.5998	0.174786	1.5609	3.11149	-5.94115
CHEMBL191	0	9.82634	0.0330258	-1.1233	0	0	0.721095	11.1408	86.3168	1.01353	24.1753	0.635081	0	0.46051	0.166667	-0.541269	5	0	25.525	0.305213	0	4.59618	0.000851982	-0.108317	1.01353	3.4617	0.0973473	0.0202809	4.0356	21.4414	0	0	7.23423	30.5942	0.209912	0	12	31.3044	0.114319	1.49895	0.294162	-5.9393
CHEMBL3417108	0	7.59494	0.106454	-1.7081	5.68086	3.60329	0.663194	7.85762	0	8.93457	12.0061	0	1	2.61501	0.166667	-0.501925	2	4.11069	19.8814	0.793874	3.60329	4.43702	0.00625639	-0.450237	2.34824	3.56139	-0.171037	0.0211475	3.75227	53.6832	0	0	12.9071	1.74293	0.292356	0	0	40.8565	0.132622	1.57895	5.61599	-5.9393
CHEMBL2018015	3.22703	10.2486	0.0918002	-2.8198	0.853801	1.78618	0.549498	11.9534	152.172	0	31.6368	-0.296026	1	0	0.166667	-0.383586	3	0	23.2301	0.41222	1.48717	4.56365	-0.000771857	0.0749874	0	3.69252	-0.137867	0.0619426	3.84982	103.748	2	13.1061	8.84557	0.324786	0.346667	0	14	33.1651	0.0833315	1.54028	6.96219	-5.92445
657-24-9	0	3.55599	0.272222	-0.2231	0	0	0.686528	0	117.376	0	8.05028	0.0983333	0	0	0.5	-0.330676	0	0	0	0	0	5.68986	-0.0180653	0.497939	0	3.18879	-0.416396	0.163439	3.22285	0	4	0	0.5	11.6848	0.446548	0	8	3.12431	0.70331	1.43868	4.85223	-5.92082
CHEMBL2087420	0	20.7964	0.029386	-1.6976	0	0	0	5.45069	10.8915	0	56.7963	-0.00528252	0	0	0.333333	-0.495093	2	0	18.3091	0.325332	0	6.18357	0.000825402	-0.282625	0	4.76421	0.0609269	0.0652918	3.82295	85.1624	1	12.6955	4.48745	0.576385	0.34872	0.816418	5	25.6838	0.326065	1.58628	0	-5.92082
CHEMBL2087421	0	20.7063	0.0315359	-0.9976	0	0	0	4.75683	10.8915	0	48.2608	-0.0146061	0	0	0.333333	-0.495093	2	0	13.1534	0.385417	0	5.04895	0.00113841	-0.322207	0	4.76421	0.0577719	0.0653371	3.74731	85.1624	1	12.5814	3.1274	1.63226	0.34872	0.816418	5	25.6838	0.353237	1.56276	0	-5.92082
CHEMBL2402258	0	18.45	0.0360032	0.4132	0.871179	5.09171	0.489307	8.2617	85.3849	0.754096	29.2403	-0.868606	1	0	0.333333	-0.461394	8	0.309574	16.6011	0.478151	2.11235	3.75664	-0.00378708	0.360285	0.754096	4.68919	-0.00827454	0.0863642	3.93096	135.181	2	12.0096	7.42226	6.74856	0.340955	0	13	59.3628	0.369407	1.65637	5.28472	-5.92082
CHEMBL3288133	0	19.859	0.0150265	-2.1448	0.735635	0	0.374461	11.0144	67.3742	0	35.2486	-0.498862	0	0	0.333333	-0.354819	10	0	25.1708	0.363105	0	3.84838	-0.00225047	0.163615	0	4.51424	0.0759488	0.0453846	3.92927	137.828	2	12.4389	6.67641	19.0689	0.240104	0.582211	15	46.4971	0.400776	1.62098	0	-5.92082
CHEMBL3785333	0	11.6242	0.0328757	-0.8647	4.58738	0	0.350768	7.91559	89.4411	4.29189	27.8837	-0.427836	1	0.328174	0.333333	-0.381967	9	0.982716	24.4793	0.477592	0	4.79632	0.00217574	-0.0350087	0.524246	3.99414	0.0177912	0.119698	3.91976	158.389	1	13.0553	11.3522	1.51069	0.253356	0.84806	13	23.0237	0.289859	1.56304	0.550446	-5.92082
CHEMBL451916	0	13.8706	0.0262724	0.3024	4.19479	10.7509	0.67408	10.9014	24.2594	0.237851	37.9353	-1.23336	0	0.67408	0.333333	-0.847579	9	3.72036	38.5592	0.589038	1.651	4.97371	-0.00019035	0.227763	0.237851	4.47335	-0.0359176	0.0118563	3.88895	89.6109	0	10.653	17.9728	16.819	0.417815	0.68014	11	95.2936	0.481156	1.54754	0	-5.92082
CHEMBL453961	0	16.4916	0.0425094	-3.9857	3.16879	1.30602	0.260071	12.9965	57.1566	3.62665	35.2946	-0.301433	0	0	0.166667	-0.492235	6	0.693053	35.6432	0.379063	1.30602	4.82456	0.00119929	-0.037058	0.696906	4.08897	-0.0261487	0.0568666	3.8096	100.549	0	13.2839	6.43207	7.05487	0.348414	0.869856	13	22.6145	0.325353	1.51836	0	-5.92082
CHEMBL540414	4.35664	20.9323	0.0458778	-2.9912	5.24964	5.09891	0.378296	15.97	73.5616	3.75502	58.6757	-0.79499	0	0.029973	0	-0.379103	6	0.0839798	38.9114	0.478509	0.0341701	4.84257	0.000784763	0.344844	0.0819048	4.37893	-0.000595788	0.103367	3.87258	163.711	1	12.4492	12.9298	28.5498	0.253305	0.813444	16	19.3455	0.300705	1.56708	0.415431	-5.92082
CHEMBL609097	6.26736	15.4015	0.119097	-3.8504	4.57526	4.53809	0.601382	13.3574	117.963	3.90124	22.9301	-1.05226	0	1.29227	0.166667	-0.506002	3	0.710188	12.7975	0.866201	1.33768	4.70565	-0.000765367	0.292758	0.506264	3.63643	-0.178061	0.0852223	4.0535	212.078	3	12.1096	10.5081	3.01717	0.302948	0	16	15.8474	0.115472	1.58478	6.61168	-5.91009
CHEMBL505960	4.9217	20.7248	0.0695414	-8.508	7.40786	6.4452	0.52687	18.4895	139.736	4.69403	34.0828	-0.713229	0	0.478098	0.166667	-0.506769	7	0.45808	0	0.250501	0.711619	5.43896	0.00250422	0.117839	0.376096	3.95706	-0.0774063	0.106343	3.84327	194.688	0	12.5755	21.1217	16.2659	0.345535	0.745948	12	29.5278	0.403455	1.52387	0	-5.90658
CHEMBL30	0	12.8553	0.0835294	0.0759	0	0	0.598132	3.77976	117.437	0	12.5948	0.627785	0	0	0.5	-0.315771	1	1.24975	4.51474	0.391843	0	5.41777	-0.00434808	0.268112	-0.325348	4.27208	-0.137406	0.0526927	3.6691	39.3194	2	0	0.863054	0.858588	0.448419	0	9	64.6304	1.01972	1.63556	0	-5.90049
Bendroflumethiazide	4.93785	14.4199	0.0905274	-0.8075	8.08213	0	0.607301	7.94124	65.7072	0	20.1851	0	1	0	0.333333	-0.367227	0	1.48369	12.9147	0.703447	0	4.13811	-0.00255822	0.424672	0	4.77742	0.00778969	0.00994157	4.68272	106.637	0	11.5448	5.23245	4.74804	0.418693	0	8	57.1097	0.302825	1.6099	4.80322	-5.89
CHEMBL1254771	0.593197	21.7599	0.0304247	-1.1332	0	4.632	0.371344	5.34539	39.4392	0	35.5554	-0.17136	0	0	0.333333	-0.495093	3	0	17.185	0.532787	4.632	4.42219	0.00184615	-0.202029	0	4.76421	0.0432935	0.0651971	3.87063	87.4903	0	12.4693	4.68258	1.34212	0.447179	0.851114	8	32.0549	0.334534	1.55999	0	-5.88606
CHEMBL1682672	1.42193	16.5931	0.035034	-1.3672	0	0	0.583555	13.8021	42.2701	7.44323	51.8204	-0.953605	0	0	0.333333	-0.361917	6	0	31.1085	0.53874	0	5.20773	0.00186897	-0.188043	0.904891	4.31139	-0.0385185	0.00443837	3.89302	89.5487	1	11.8326	6.47745	8.226	0.348416	0	12	16.5579	0.284431	1.59868	0	-5.88606
CHEMBL246738	0	12.5161	0.0538095	-1.5455	0.593895	8.12136	0.597589	12.1244	95.1927	3.04041	54.3875	-0.613082	0	0	0.166667	-0.380477	11	4.61231	28.0589	0.354915	8.12136	4.54496	0.000681979	-0.173175	0.337286	4.46254	-0.00234334	0.061226	3.90024	66.1092	3	13.3156	9.68731	9.7969	0.435962	0	19	73.5441	0.300994	1.54605	0.79144	-5.88606
CHEMBL3616775	0	13.8616	0.0400238	-5.2758	3.87888	4.93936	0.352094	12.0528	95.0772	4.7794	38.4032	-0.563765	0	0	0.166667	-0.345026	5	0.528467	40.0524	0.380719	-0.424392	5.96901	0.00353003	-0.0108365	-0.38164	3.98089	-0.0397277	0.0417904	3.83851	196.813	0	13.3413	26.8878	12.2766	0.271761	0.84937	12	5.94232	0.480116	1.58989	0	-5.88606
CHEMBL392430	0	14.9422	0.0255247	-0.3683	0	0	0	11.665	17.524	0	55.6403	-0.140878	0	0	0.333333	-0.629272	8	0	34.069	0.567872	0	5.47189	-0.000460848	-0.174387	0	3.90084	0.0553978	0.0634879	3.91641	62.4559	3	13.0867	7.9538	0.0629508	0.3557	0.574108	15	24.7513	0.293806	1.56348	0	-5.88606
CHEMBL394607	3.2749	17.304	0.0415519	-3.0443	4.25781	0	0.30433	15.277	60.2809	3.41383	41.9715	-0.345817	0	0	0.166667	-0.379342	4	-0.426213	36.3959	0.448188	-0.515968	4.86461	0.00117497	-0.0462853	-0.398434	4.08911	-0.0384313	0.0112545	3.82391	130.398	1	13.0303	7.95075	2.8261	0.348718	0.691632	11	5.75854	0.3695	1.55107	3.96455	-5.88606
CHEMBL2333168	0.260808	12.1288	0.017473	0.2376	6.73616	5.00414	0.52586	5.36129	24.2594	4.68676	21.2299	-1.47373	1	0.52586	0.166667	-0.846176	5	0	21.6455	0.753771	0.419883	4.44448	-0.00174275	0.32868	1.4046	3.97721	-0.0427861	0.0527373	3.92508	119.46	0	11.6569	14.5241	8.14817	0.331651	0.596646	9	19.7435	0.415549	1.63434	0.196085	-5.87615
Penicillin G	0	11.5051	0.0241546	-0.4719	6.8072	0	0.552724	4.35275	21.1351	4.42728	15.8414	-1.25703	1	0.552724	0.333333	-0.846148	2	1.55507	8.56399	0.417613	0	4.36049	0.0014615	0.141827	-0.572491	4.95157	-0.038609	0.163616	3.79512	91.5588	0	11.317	7.23521	0.402336	0.250314	0.70243	3	3.18557	0.838391	1.69798	0	-5.86979
CHEMBL1083499	0	11.7341	0.121892	-2.6608	6.18096	7.03772	0.655527	12.1054	141.126	7.36382	25.0529	-0.682932	0	0	0.166667	-0.359285	1	1.1693	11.644	0.750367	0.738903	4.41622	0.00466833	0.0338944	0.554145	4.22228	-0.0869842	0.0330213	3.79741	76.0026	1	12.0652	3.12605	5.71401	0.518075	0.620681	5	51.7154	0.692431	1.56071	0	-5.86328
Erythromicin	1.0708	13.7637	0.0635019	-2.4621	1.48702	3.15426	0.224132	11.9958	3.12431	1.36389	58.2474	-0.758133	0	0.360392	0.166667	-0.458125	19	-1.25497	13.1847	0.471797	-0.623286	6.22193	0.00159579	-0.337451	-0.723249	3.94783	-0.0717875	0.310331	3.74151	117.614	0	13.8054	28.2589	0.00837225	0.348255	0.701582	2	10.9999	0.392953	1.6314	1.19419	-5.86025
CHEMBL1277583	2.31182	10.2235	0.0355655	-1.713	2.49771	0	0.430725	6.73477	27.1386	5.70799	38.9148	-0.2505	0	0	0.333333	-0.485909	7	0	21.0026	0.575614	0	4.57601	0.000871353	-0.345717	5.70799	3.84666	-0.0377868	0.0350496	3.80283	87.2124	3	12.7946	6.58996	2.48315	0.348566	0.953148	7	28.5499	0.366637	1.54658	5.50918	-5.85387
CHEMBL2087418	0	20.1056	0.0304247	-1.3944	0	0	0	5.77769	10.8915	0	43.2608	-0.00375616	0	0	0.333333	-0.495093	2	0	16.6027	0.346864	0	6.15341	0.00161577	-0.332924	0	4.76421	0.0570227	0.0653161	3.81033	85.1624	0	12.6652	3.79544	0.726245	0.348872	0.81759	5	25.6838	0.334645	1.58261	0	-5.85387
CHEMBL2151919	2.95072	8.19008	0.0432692	-0.5128	0	2.43537	0.555632	6.51073	54.7061	0	39.0709	-0.22303	1	0.555632	0.333333	-0.492269	7	0.920301	14.5944	0.641401	2.43537	3.74829	-0.00535254	0.195275	0	3.63067	-0.0883254	0.180526	3.80322	117.104	3	12.1857	4.15995	4.49143	0.293732	0.857602	11	11.3946	0.305447	1.5145	1.11504	-5.85387
CHEMBL2440463	0	15.9223	0.0120034	-1.4861	0	0	0	10.188	5.02341	0	29.6307	-0.542944	0	0	0.333333	-0.476817	13	0	40.57	0.50059	0	4.82032	-0.00232819	0.165022	0	3.76011	-0.0214821	0.00099639	3.99478	97.0088	0	10.9732	10.4379	16.6578	0.348676	0.635926	7	69.2141	0.350696	1.56258	0	-5.85387
CHEMBL245956	0	14.6114	0.013517	-0.3049	0	0	0	6.16884	29.0377	0	51.4842	-0.643358	0	0	0.333333	-0.337723	13	0	34.4683	0.61158	0	4.60321	-0.00259011	-0.0662123	0	3.86671	-0.00225743	0.0971953	3.90047	91.0125	4	12.9655	10.1751	6.97277	0.348908	0.589071	17	51.2969	0.190986	1.57557	0	-5.85387
CHEMBL3288128	0	20.5634	0.0155742	-1.0822	0.723409	0	0.374253	10.1062	67.3742	0	36.7191	-0.502853	0	0	0.333333	-0.354819	10	0	23.2911	0.363105	0	4.13648	-0.00251562	0.183705	0	4.51427	0.0737626	0.0348001	3.92232	137.828	2	12.327	7.10163	13.9122	0.240104	0.582211	14	49.6827	0.411908	1.64722	0	-5.85387
CHEMBL400504	0	9.63679	0.0545411	-0.4507	0.738917	9.78535	0.635459	11.0634	123.74	3.06237	29.5703	-0.832266	0	0	0	-0.380477	13	10.2706	32.9547	0	3.26491	4.29768	0.000185289	-0.0983495	3.06237	3.6167	-0.0146991	0.0279281	4.00914	106.437	2	12.1337	21.3971	21.7921	0.270215	0	19	73.516	0.0827812	1.58459	0.787787	-5.85387
CHEMBL444289	1.42364	17.127	0.0414493	-3.875	3.17147	0	0.270063	13.9208	57.1566	3.75694	34.1318	-0.338682	0	0	0.166667	-0.495092	5	0.684789	35.8909	0.379704	0	4.76626	0.00110038	-0.0316529	0.697105	4.08598	-0.0263483	0.0410249	3.81626	100.549	0	13.0637	5.92753	7.70118	0.348414	0.869911	12	22.6145	0.318846	1.51311	0	-5.85387
CHEMBL458518	6.50206	18.4034	0.0654825	-2.305	3.14366	3.46891	0.589407	14.7637	66.1471	2.82168	34.0267	-0.784849	0	0.482335	0.166667	-0.462684	7	0.771677	16.3243	0.349903	1.40882	4.79201	0.000842618	0.582394	0.229338	4.00753	-0.162816	0.224383	3.8423	111.732	1	12.385	5.31373	6.15486	0.461285	0	11	39.9505	0.308834	1.58422	7.30338	-5.85387
CHEMBL556714	0	8.84681	0.0357101	-0.4082	0	0	0.232047	4.82638	21.1351	0	34.2642	0	1	0	0.666667	-0.362971	5	0	21.8777	0.41042	-0.183397	4.34015	-0.000375384	-0.0571207	0	3.31949	0.00475351	0.0062299	3.80507	0	1	0	3.3025	7.73785	0.346668	0	7	11.6396	0.114523	1.48202	0.611994	-5.85387
CHEMBL573887	4.91389	15.8764	0.0645485	-3.5056	5.81016	2.52596	0.426754	11.763	54.0323	4.32619	31.8617	-0.854499	0	0.552926	0.166667	-0.389095	3	1.58798	38.2074	0.471582	1.57633	5.00937	0.00353515	-0.429255	0.744044	3.88508	-0.0920469	0.0262606	3.79919	111.549	0	12.519	23.0131	5.47045	0.253123	0.867057	8	12.7423	0.387598	1.55035	3.97907	-5.85387
CF 1525 (p-Me)	3.45558	16.9746	0.0352092	-0.0459	2.31091	8.22051	0.607651	10.489	34.4752	4.72822	26.3168	-0.642387	1	0	0.333333	-0.466843	7	0	14.7736	0.611582	0.88595	4.69348	-0.00180373	0.80701	1.87166	3.85217	-0.160279	0.0904522	3.83128	139.254	0	11.5779	6.32509	3.14317	0.461631	0.595789	9	29.5361	0.464529	1.60764	3.51625	-5.84745
144-82-1	0	15.7911	0.0923529	-1.0445	0	0	0.534176	4.36449	82.6282	0	9.70217	0	0	0	0.666667	-0.398393	3	1.40541	5.79866	0	0	3.30756	-0.00361972	0.25451	0	4.68563	0.0587059	0.0207809	4.16967	94.9735	0	11.9091	1.48675	0.605595	0.264664	0	6	4.80823	0	1.54734	0	-5.83863
CHEMBL452231	1.27274	12.5863	0.03811	-2.3208	1.33247	3.01147	0.41816	7.37567	0	2.53268	61.6926	-0.433486	0	0.866953	0.333333	-0.500897	9	-0.294443	36.0183	0.861281	1.27668	5.53284	0.00463898	-0.592742	1.36032	3.95918	-0.113602	0.0126152	4.01303	119.019	0	13.4834	41.9042	6.1802	0.311592	0.965328	0	85.5299	0.442886	1.59534	1.46451	-5.83863
Baohuoside I	5.20595	9.56009	0.0722866	-1.6459	2.40012	4.11155	0.414192	11.0422	0	4.23152	35.1826	-0.785108	0	1.9478	0.166667	-0.506246	11	2.22005	24.2987	0.595088	2.16338	4.95249	0.00177437	-0.439493	1.99562	3.81395	-0.135255	0.0502728	3.80167	148.132	0	13.7601	29.5934	7.16151	0.292166	0.46005	0	45.2289	0.250151	1.59339	5.53777	-5.83782
CHEMBL1800772	4.20435	9.114	0.0649673	0.061	0.545449	0	0.397144	4.89898	72.7169	5.02864	33.7977	-0.00713647	1	0	0.166667	-0.348995	1	0.833746	23.2891	0.473437	0	4.04555	0.00266248	0.0376407	0.694168	4.04851	-0.0809457	0.0992338	3.94864	48.963	0	12.7082	6.99816	7.85401	0.345743	0	12	43.5585	0.201014	1.58945	0	-5.83565
CHEMBL3098554	2.15974	17.374	0.0177557	-1.0124	1.41377	4.99528	0.355987	12.0867	18.0108	4.25152	69.5366	-1.24681	0	0.104531	0.333333	-0.453204	14	0.634179	44.7974	0.74083	1.64771	6.7003	0.00170367	-0.103021	0.287373	4.42715	-0.0457192	0.182699	3.8587	215.281	0	13.1864	38.9301	19.1301	0.511485	0.742194	5	70.9273	0.535533	1.64089	5.19307	-5.82974
53994-73-3	0	10.2788	0.0882086	-1.4494	7.47732	5.23552	0.604172	4	54.0323	5.66213	17.4432	-1.49746	0	0.604172	0.166667	-0.843046	1	-0.640726	11.012	0.705023	0.211976	5.0134	0.00567213	0.0316994	-0.530211	4.61577	-0.124219	0.0326745	3.81669	97.8161	0	11.1684	11.8248	1.8171	0.345806	0.509507	4	3.18557	0.872673	1.70278	0.279183	-5.82391
59-92-7	6.59188	5.54536	0.170426	-2.005	0	0	0.721419	3.59612	32.8972	5.99159	7.54287	-1.23837	0	2.01157	0.5	-0.843543	2	3.34886	9.44034	0.651042	0	4.43773	0.00732125	-0.00172604	3.81844	3.73483	-0.223461	0.125348	3.50475	117.226	0	10.37	3.68599	1.5929	0.345475	0.771658	1	3.18557	0.361871	1.52357	0	-5.82391
CHEMBL2087424	0	21.3806	0.0304247	-1.2417	0	0	0	5.77769	10.8915	0	38.993	-0.014542	0	0	0.333333	-0.495093	2	0	13.3808	0.346864	0	5.08002	0.00132373	-0.340921	0	4.76421	0.0617441	0.065344	3.74481	85.1624	0	12.5888	3.02989	0.4893	0.348502	0.81555	5	25.6838	0.34369	1.54923	0	-5.82391
CHEMBL2158256	0.399816	13.2898	0.0553241	1.296	2.26605	0	0.29475	8.54826	54.4611	3.23868	26.897	-0.116182	0	0.192582	0.166667	-0.384114	5	1.19068	18.0635	0.319774	0	5.04144	7.29384e-05	-0.0224203	0.565371	3.54364	0.00686333	0.240456	3.79987	46.5126	3	11.7769	6.03697	5.51498	0.347221	0.541391	14	10.9045	0.159605	1.55465	1.0594	-5.82391
CHEMBL2322494	7.29609	17.1628	0.0404893	0.1034	3.35931	0	0.572303	10.6874	16.405	0	13.0482	0	0	0.572303	0.166667	-0.390415	1	0	21.3653	0	0	3.62484	-0.000579795	0.0836925	0	4.68563	0.0291095	0.0252365	4.11399	60.7179	0	12.5435	4.91508	25.3291	0.262972	0	4	20.8654	0.054623	1.54843	0	-5.82391
CHEMBL2376329	0	16.7772	0.0570276	-2.34	2.00413	0	0.427651	5.19825	52.4265	4.66484	26.3248	-0.514632	1	0	0.333333	-0.495109	3	0.980557	15.0312	0.433147	0	3.89758	0.000774367	0.198599	1.01644	4.68716	0.00722869	0.0518152	3.86493	120.417	0	12.384	5.47877	4.44282	0.262994	0	12	26.4931	0.274826	1.60813	5.39594	-5.82391
CHEMBL251994	8.3318	12.0154	0.0429323	-1.7698	3.81275	0	0.643824	14.8446	49.269	7.87425	37.5982	-0.495097	0	0.643824	0.333333	-0.487357	13	1.90671	28.9298	0.443531	0	4.87523	-0.000104822	-0.0420156	7.87425	3.96273	0.0039077	0.0939252	3.87136	87.4846	1	12.2304	9.40492	4.73759	0.252272	0.770935	10	30.0883	0.293805	1.62432	3.89118	-5.82391
CHEMBL379766	0	18.3396	0	-1.2701	0	0	0	0	73.0715	0	33.2451	0	0	0	0.333333	-0.363625	4	0	19.9697	0.307088	0	3.87212	0.00134396	-0.233079	0	4.72733	0.120161	0.163689	3.88894	147.036	2	13.6045	1.78261	15.6041	0.262839	0	11	54.4902	0.185447	1.57907	0	-5.82391
CHEMBL3805020	0.369865	12.8125	0.0572321	-0.3726	0	6.85588	0.499241	14.4502	78.7205	0	78.8201	-0.214279	0	0	0.166667	-0.380666	5	0.470034	38.5543	0.474072	0.929245	5.48795	-0.00180812	-0.0989459	0	3.6346	-0.0245951	0.0164486	3.89615	52.945	3	13.7587	14.0624	0.607308	0.491234	0	17	56.2852	0.26154	1.53939	6.86008	-5.82391
Levodopa (L-dopa)	6.59188	5.54536	0.170426	-2.005	0	0	0.721419	3.59612	32.8972	5.99159	7.54287	-1.23837	0	2.01157	0.5	-0.843543	2	3.34886	9.44034	0.651042	0	4.43773	0.00732125	-0.00172604	3.81844	3.73483	-0.223461	0.125348	3.50475	117.226	0	10.37	3.68599	1.5929	0.345475	0.771658	1	3.18557	0.361871	1.52357	0	-5.82195
hexapeptide 03	0	9.70621	0.0869176	-4.3413	5.11913	5.22169	0.414259	6	93.1781	5.09249	24.3574	-0.611048	0	0	0.333333	-0.343163	1	0.471442	0	0.579104	0.475668	4.5336	0.00641481	0.140687	0.457448	3.93023	-0.0889738	0.0788914	3.67103	179.097	0	12.2832	15.8488	3.57172	0.246016	0.847823	6	0	0.871468	1.67105	0	-5.82
hexapeptide 06	0	9.70621	0.0869176	-4.3413	5.11913	5.22169	0.414259	6	93.1781	5.09249	24.3574	-0.611048	0	0	0.333333	-0.343163	1	0.471442	0	0.579104	0.475668	4.5336	0.00641481	0.140687	0.457448	3.93023	-0.0889738	0.0788914	3.67103	179.097	0	12.2832	15.8488	3.57172	0.246016	0.847823	6	0	0.871468	1.67105	0	-5.82
hexapeptide 07	0	10.1368	0.06875	-4.239	5.10351	5.21721	0.406446	6	78.2916	5.04357	25.489	-0.607351	0	0	0.333333	-0.343163	2	0.460683	0	0.579104	0.479398	4.58798	0.00633209	0.0755531	0.460683	3.97933	-0.0720934	0	3.67545	179.097	0	12.3393	15.8488	2.83586	0.246217	0.847823	6	0	0.868408	1.67527	0	-5.82
hexapeptide 08	0	10.1533	0.06875	-4.239	5.04038	5.06842	0.402766	6	78.2916	4.99394	25.489	-0.603104	0	0	0.333333	-0.343163	2	0.466581	0	0.579104	0.456726	4.58798	0.00633513	0.0755538	0.438344	3.94946	-0.0720934	0.114667	3.68393	179.097	0	12.3814	15.8488	2.83586	0.246016	0.847823	6	0	0.86841	1.67626	0	-5.82
hexapeptide 19	0	10.1368	0.06875	-4.239	5.10351	5.21721	0.406446	6	78.2916	5.04357	25.489	-0.607351	0	0	0.333333	-0.343163	2	0.460683	0	0.579104	0.479398	4.58798	0.00633209	0.0755531	0.460683	3.97933	-0.0720934	0	3.67545	179.097	0	12.3393	15.8488	2.83586	0.246217	0.847823	6	0	0.868408	1.67527	0	-5.82
hexapeptide 22	0	10.5581	0.0510101	-4.1367	5.02388	5.16314	0.398634	6	63.4052	4.96509	26.6205	-0.600265	0	0	0.5	-0.343163	3	0.467885	0	0.579104	0.459752	4.64115	0.00625529	0.0104189	0.459752	4.00322	-0.0561382	0.0375607	3.68393	179.097	0	12.4277	15.8488	2.18478	0.246217	0.847823	6	0	0.865524	1.67996	0	-5.82
hexapeptide 25	0	10.5581	0.0510101	-4.1367	5.02388	5.16314	0.398634	6	63.4052	4.96509	26.6205	-0.600265	0	0	0.5	-0.343163	3	0.467885	0	0.579104	0.459752	4.64115	0.00625529	0.0104189	0.459752	4.00322	-0.0561382	0.0375607	3.68393	179.097	0	12.4277	15.8488	2.18478	0.246217	0.847823	6	0	0.865524	1.67996	0	-5.82
hexapeptide 29	0	10.5611	0.0510101	-4.1367	4.93097	4.95005	0.386446	6	63.4052	4.91073	26.6205	-0.593221	0	0	0.5	-0.343158	3	0.438946	0	0.579104	0.459752	4.64115	0.00625822	0.0104195	0.431147	3.9835	-0.0561382	0.031338	3.69663	179.097	0	12.4874	15.8488	2.18478	0.246217	0.847823	6	0	0.865535	1.68095	0	-5.82
hexapeptide 32	0	10.5829	0.0510101	-4.1367	4.92315	4.98219	0.386446	6	63.4052	4.88683	26.6205	-0.592364	0	0	0.5	-0.343158	3	0.438946	0	0.579104	0.459752	4.64115	0.00625822	0.0104195	0.431147	3.9835	-0.0561382	0.031338	3.69663	179.097	0	12.4973	15.8488	2.18478	0.246217	0.847823	6	0	0.865535	1.68095	0	-5.82
hexapeptide 42	0	10.9825	0.0336601	-4.0344	4.75671	4.75671	0.366446	6	48.5188	4.71445	27.7521	-0.561888	0	0	0.5	-0.343151	4	0.445503	0	0.579104	0.439697	4.69321	0.00618662	-0.0547147	0.430078	4.0064	-0.0409751	0.0617116	3.69782	179.097	0	12.6865	15.8488	1.61849	0.246217	0.847823	6	0	0.862822	1.68598	0	-5.82
hexapeptide 43	0	10.9692	0.0336601	-4.0344	4.91119	4.93754	0.378634	6	48.5188	4.85535	27.7521	-0.589524	0	0	0.5	-0.343158	4	0.452351	0	0.579104	0.46229	4.69321	0.00618379	-0.0547153	0.452351	4.01659	-0.0409751	0	3.70005	179.097	0	12.5436	15.8488	1.61849	0.246217	0.847823	6	0	0.862808	1.68503	0	-5.82
CHEMBL241355	7.7118	14.7049	0.0914944	-5.9413	7.18651	7.40219	0.610502	12.6598	118.601	5.00346	23.0314	-1.34275	0	0.610502	0.166667	-0.847578	5	1.02335	25.1858	0.256298	2.19855	4.88211	0.00246786	0.244201	0.896889	3.82813	-0.0852835	0.104961	3.71851	124.165	0	11.0159	11.147	0.118542	0.345535	0.727627	9	23.1567	0.556228	1.51131	0	-5.81051
63527-52-6	6.29255	11.2431	0.0579798	-1.0179	7.26808	6.796	0.567278	6.59754	90.2176	4.35337	24.5	-1.50679	0	0.567278	0.333333	-0.84307	6	1.64176	8.18109	0.762844	-0.880396	4.71992	0.000898225	0.177681	-0.563963	4.61095	-0.0670385	0.0769696	4.06573	119.101	1	11.0474	14.1087	0.548044	0.30425	0.624676	8	48.0616	0.871017	1.69393	1.66477	-5.80688
11-keto-beta-boswellic acid (KBA)	4.60966	12.2008	0.0140056	0.8524	0	0	0.324367	10.5703	0	0	30.9271	-1.16261	0	0.478248	0.333333	-0.847146	6	0	23.4806	0.262545	0	4.91176	-0.000463075	0.0647388	0	4.23713	-0.0213144	0.156274	3.81968	62.138	0	12.3954	14.7079	24.0551	0.209814	0.391489	0	3.18557	0.226233	1.67432	3.52152	-5.8
N-carbobenzoxy-tryptophan	4.93922	9.74294	0.0213333	-0.8273	7.09573	0	0.595338	5.32065	34.7963	5.89844	21.2018	-1.3532	1	0.595338	0.333333	-0.846175	4	1.84289	18.6545	0.758671	0	4.28963	0.00151669	0.295595	1.4378	3.8005	-0.0382619	0.104909	3.78514	59.7613	0	11.3836	6.30488	3.13148	0.409615	0.951969	5	37.3421	0.520438	1.52039	0	-5.8
CHEMBL1774493	3.64443	13.7522	0.0137393	-0.9905	0	0	0.596218	4.5938	15.6216	0	61.088	-1.10539	0	0.596218	0.333333	-0.847358	13	1.34307	30.7619	0.501394	0	4.66675	-0.00155804	0.215572	0	3.93574	-0.0248898	0.0124731	3.8329	86.8541	2	11.2447	6.37477	0.59722	0.348452	0.776523	18	36.7045	0.451175	1.56224	0	-5.79588
CHEMBL243498	0	16.4357	0.0426768	-3.3496	3.1305	1.23714	0.226105	13.4894	57.1566	3.13003	37.1584	-0.269526	0	0	0.166667	-0.379342	2	-0.375104	37.5914	0.423435	-0.370668	4.83947	0.00129495	-0.051392	-0.370613	4.08911	-0.0341757	0.0113702	3.82456	100.549	0	13.4244	8.45259	8.40304	0.34863	0.86303	12	5.75854	0.290251	1.54489	0	-5.79588
CHEMBL573845	5.00887	16.1326	0.0639991	-3.105	5.94105	2.56333	0.433699	11.763	54.0323	5.5333	33.0058	-0.936167	0	0.54009	0.166667	-0.389095	3	1.57281	41.9125	0.495019	1.56022	5.11704	0.00356037	-0.459415	0.73304	3.88554	-0.0853777	0.0264695	3.79935	111.549	0	12.7425	23.0131	7.50486	0.253123	0.908724	8	12.7423	0.372398	1.55112	4.06634	-5.79588
CHEMBL2396706	7.6719	26.987	0.124103	-14.5129	7.88398	8.45341	0.602984	12.8246	381.963	5.33122	69.8433	-1.15952	0	2.31599	0.166667	-0.506769	10	0.405516	0	0.470246	0.484513	7.26643	0.00304595	0.650039	0.360554	3.94911	-0.158725	0.0975993	3.83013	493.431	1	11.4346	0	89.3346	0.448667	0.811504	27	52.1752	0.585997	1.56451	5.0073	-5.79048
CHEMBL446814	8.54485	19.3299	0.0932152	-9.7019	6.35679	6.40169	0.607331	17.9638	157.747	4.92303	41.4694	-1.15041	0	1.43449	0.166667	-0.506769	7	0.414907	0	0.298699	0.554137	6.026	0.00355222	-0.109492	0.371579	3.95725	-0.12073	0.0972752	3.84345	235.537	0	12.0197	0	0.0180902	0.345535	0.762832	15	29.5278	0.443389	1.56159	6.24328	-5.79048
CHEMBL1800769	4.35502	8.0994	0.0673257	-0.8372	0.557438	0	0.508381	3.94719	72.7169	6.1033	30.2917	0.0190981	1	0	0.166667	-0.353422	1	1.05854	24.609	0.668803	0	4.28217	0.00265103	0.0034918	0.871728	3.73502	-0.0816295	0.0259292	3.79708	48.963	0	12.0679	6.99816	4.16895	0.345315	0.6862	10	43.2434	0.213983	1.54611	0	-5.78781
CHEMBL1236391	0	9.60649	0.0518568	-1.0466	3.51498	0.564859	0.354385	8.6874	54.4611	0	31.2902	0.1327	1	0	0.333333	-0.348925	7	-0.377319	20.8879	0.463339	0.564859	4.29789	-8.97505e-05	0.0158262	0	4.36473	0.0191891	0.039867	3.76869	46.5126	1	12.5683	6.75729	5.37081	0.346667	0.583956	14	9.86303	0.372829	1.63025	0.715807	-5.78252
erythromycin	1.0708	13.7637	0.0635019	-2.4621	1.48702	3.15426	0.224132	11.9958	3.12431	1.36389	58.2474	-0.758133	0	0.360392	0.166667	-0.458125	19	-1.25497	13.1847	0.471797	-0.623286	6.22193	0.00159579	-0.337451	-0.723249	3.94783	-0.0717875	0.310331	3.74151	117.614	0	13.8054	28.2589	0.00837225	0.348255	0.701582	2	10.9999	0.392953	1.6314	1.19419	-5.78
81093-37-0	1.68328	13.0723	0.0526263	-1.8959	0	3.5851	0.657247	10.3598	0	0	23.6272	-1.34514	1	1.68487	0.333333	-0.847523	12	2.5256	25.5961	0.352496	2.35869	4.7013	-0.00179159	0.184699	0	3.81704	-0.070675	0.0294441	3.60225	64.1959	0	10.5887	13.6839	2.11353	0.310201	0.477755	0	14.1855	0.376418	1.5297	6.41845	-5.77728
CHEMBL3427788	2.49695	14.5195	0.0481894	-2.2974	3.59985	6.74851	0.48122	13.5476	78.2916	3.58637	29.573	-0.585536	0	0.48122	0.166667	-0.506769	5	0.293996	37.3061	0.395796	0.609506	5.16758	0.00277457	0.0607815	0.286485	3.9655	-0.0434972	0.0671244	3.7919	221.781	0	13.9847	27.9639	21.5621	0.292132	0.860086	11	3.18557	0.514611	1.60844	0	-5.77469
myricetin	7.23943	5.99299	0.137931	-3.2615	5.68941	5.77189	0.625876	7.32845	0	6.49339	17.6701	-0.966848	1	3.52488	0.333333	-0.506529	10	3.31534	14.3097	0	5.41846	3.68667	0.00171733	-0.223963	2.82741	3.75663	-0.305647	0.0328649	3.81944	291.622	0	12.1653	17.8672	1.52868	0.292412	0	0	22.6145	0.0688	1.63496	6.92951	-5.77
CHEMBL2022671	6.74458	5.88385	0.112222	-4.6935	0.640975	5.73207	0.613642	5.66964	116.335	3.10966	20.6436	-0.663216	1	0.992295	0.5	-0.38987	5	3.33309	5.09291	0.550684	3.08815	4.92931	-0.00020866	0.132438	2.28014	3.96107	-0.160282	0.221911	3.67784	38.4727	2	11.7808	3.92514	5.22305	0.352259	0	13	16.7855	0.396884	1.57095	7.22918	-5.76955
CHEMBL2087422	0	21.0717	0.0304247	-0.7472	0	0	0	5.32889	10.8915	0	50.0285	-0.0123609	0	0	0.333333	-0.495093	2	0	13.4604	0.301851	0	5.06117	0.00100974	-0.301612	0	4.76421	0.0617441	0.0653219	3.74925	85.1624	1	12.6203	3.1274	0.862669	0.34872	0.816418	5	25.6838	0.34369	1.55045	0	-5.76955
CHEMBL237226	0	10.7083	0.0519444	-1.3475	0	3.14408	0.600342	12.2024	72.4718	0	37.9073	-0.6462	0	0	0.166667	-0.495109	9	1.03279	34.0934	0.729224	3.14408	4.41526	0.0012631	-0.151927	0	3.81919	-0.0280554	0.0574893	3.97987	76.3622	2	12.1216	12.6083	7.03788	0.346715	0	14	39.0324	0.199494	1.56569	0.903922	-5.76955
CHEMBL242624	0	18.1713	0.0405449	-3.3323	3.97703	0.707399	0.284233	15.1648	60.2809	3.32737	46.7304	-0.33052	0	0	0.166667	-0.368598	4	-0.414529	36.888	0.455518	-0.480504	4.84825	0.00146968	-0.0708221	-0.392124	4.08911	-0.0353092	0.0112486	3.82358	130.398	1	12.9657	7.81413	4.00921	0.348743	0.62462	12	5.75854	0.362528	1.54471	0	-5.76955
CHEMBL256598	8.58538	12.8203	0.0425676	-1.6366	4.62027	0	0.682461	12.9834	52.3933	8.09236	33.6196	-0.687252	0	0.665625	0.333333	-0.487357	12	2.24149	27.4119	0.481441	0	4.38616	0.000422346	0.149001	0.503789	3.95681	-0.013426	0.0939778	3.8568	101.63	2	12.1575	11.9166	5.50278	0.411695	0.869615	11	41.0882	0.393105	1.62911	4.57216	-5.76955
CHEMBL3217924	3.31265	9.77131	0.0335172	-1.7055	3.07481	0	0.560757	8.27897	39.5746	3.18736	37.1155	-0.386501	1	0.560757	0.333333	-0.486687	12	0	22.1991	0.529602	0	4.11245	0.000112498	0.0152198	0.822734	3.66394	-0.0406029	0.099201	3.84385	76.3622	0	12.0581	8.36632	6.75792	0.257668	0	6	45.8778	0.251242	1.55748	0	-5.76955
CHEMBL3787342	2.07909	11.1396	0.0386508	-0.7321	5.09134	0	0.401644	7.74261	89.1961	4.71232	29.7747	-0.714922	1	0.371744	0.333333	-0.379436	6	1.06226	13.259	0.546097	0	4.4868	0.00203829	-0.218443	0.379639	4.01337	0.0191419	0.124998	3.80455	161.651	2	12.6534	5.80829	0.0378692	0.275393	0.715253	13	27.8825	0.415451	1.58403	0.614798	-5.76955
CHEMBL428749	0	14.8642	0.0467449	-1.3404	0.558883	8.17935	0.605459	10.0017	92.0684	3.05439	43.1784	-0.72095	0	0	0.333333	-0.380477	10	4.9202	23.8328	0.621564	8.17935	4.07367	0.000335666	-0.124153	0.33619	5.1906	0.0175207	0.00217176	4.11667	110.422	2	12.1724	9.68731	13.5579	0.435962	0	16	71.9093	0.411123	1.61317	0.712862	-5.76955
CHEMBL98	0	10.7106	0.0767943	-2.8123	0	8.13443	0.793998	10.0447	32.4834	8.52016	13.0367	-0.359425	1	0.793998	0.5	-0.326139	2	0	8.69344	0.392692	0.689465	2.8595	0.00052013	0.0163634	8.52016	3.86399	0.0256344	0.075128	3.57144	59.6992	0	10.7307	0.598408	2.67715	0.24421	0.556352	4	2.75675	0.496431	1.53595	0	-5.76955
Ac-D-phe3-NH2	0	14.2072	0.0626341	-2.8134	7.34968	4.62752	0.549701	10.29	86.9294	5.06694	16.5358	-0.678527	0	0	0.166667	-0.368134	1	0.931517	32.2027	0.708336	1.46835	4.30449	0.00195959	0.239528	0.88091	3.84208	-0.0732344	0.0424922	3.80055	119.398	0	11.8318	10.9835	7.77127	0.244306	0.605645	6	9.55672	0.434148	1.5149	0	-5.76487
CHEMBL3793469	6.81824	13.5042	0.0580087	-3.6902	0.384282	5.76584	0.702806	8.17172	42.2701	9.6593	36.1806	-1.24805	0	1.01829	0.166667	-0.455017	10	3.8254	28.4354	0.872967	5.76584	5.07216	-0.000314608	0.302726	2.81057	3.86109	-0.136653	0.148502	3.83587	214.903	0	11.3246	19.2888	1.66875	0.339549	0	10	28.3709	0.490422	1.64846	3.87961	-5.76321
CHEMBL2022468	4.28129	9.75206	0.058082	-0.6426	0.615901	0	0.377	5.56822	102.551	0.752053	29.8296	0	1	0.274729	0.166667	-0.492939	9	0	32.2363	0.441148	0	5.04009	-0.00159977	0.292814	0.752053	4.4599	-0.082348	0.174879	3.88364	92.8561	2	0	11.2367	15.004	0.417421	0	23	102.65	0.359076	1.59718	0.548039	-5.76195
CHEMBL437378	7.59611	17.7183	0.0779762	-8.6979	7.23504	6.92174	0.557701	15.0626	136.612	4.66631	26.9024	-1.39064	0	0.557701	0.166667	-0.847578	5	0.688144	36.4668	0.256679	0.934407	5.03458	0.00225888	0.253539	0.69784	3.84691	-0.0662788	0.103822	3.739	154.015	0	11.3446	14.0937	6.59103	0.345535	0.714376	11	23.1567	0.509267	1.48723	0	-5.74618
CHEMBL213122	0.574991	13.5138	0.0428436	1.4553	0	3.66537	0.28089	0	39.1458	0	33.4085	0.244048	0	0	0.5	-0.366843	4	0	25.4071	0.29019	3.66537	4.53219	0.000340728	-0.0377162	0	3.81539	-0.025809	0.0411662	3.89034	29.8496	1	13.025	7.01825	21.9755	0.345421	0.582889	8	18.9384	0.231356	1.54287	0.677135	-5.74473
CHEMBL3634394	0	17.9443	0.0214627	-0.5711	4.51938	0	0.313698	10.4698	74.2354	3.38846	42.7589	-0.813173	0	0	0.333333	-0.494779	13	0.464441	35.549	0.466843	0	5.69099	0.00126672	0.135001	0.36271	5.04701	-0.00714805	0.0620299	4.28312	163.658	0	13.1018	19.0681	22.0928	0.435019	0.50363	18	90.7831	0.409725	1.60349	0	-5.74473
CHEMBL3805123	0.38478	12.5594	0.0581609	-1.598	1.6651	6.88997	0.502053	14.1424	75.5961	0	67.6974	-0.258453	0	0.376167	0.166667	-0.391784	7	0.48931	41.1564	0.467316	0.879922	4.95965	-0.00160108	-0.0218616	0	3.63459	-0.0408023	0.00474536	3.89629	52.945	2	13.7228	15.1141	1.66926	0.491234	0	16	56.2852	0.227497	1.54113	6.88278	-5.74473
CHEMBL385845	0	19.3576	0	-0.6112	0	0	0	0	89.857	0	36.2738	0	0	0	0.333333	-0.363625	5	0	18.9514	0.747583	0	4.05432	0.00208408	-0.240269	0	4.72788	0.0865335	0.147601	3.889	175.593	2	13.5074	1.78261	6.87908	0.263162	0	11	66.2943	0.198987	1.57767	0	-5.74473
CHEMBL401263	8.56879	11.796	0.0446617	-1.9254	3.82809	0	0.671423	14.2214	49.269	8.08695	34.1908	-0.575097	1	0.664232	0.333333	-0.487357	13	2.14051	27.5962	0.693531	0	4.79239	-0.000521406	0.0103948	8.08695	3.99205	-0.0166906	0.0940006	3.86696	98.4845	1	12.1749	9.40492	2.66016	0.252273	0.833435	10	30.0883	0.348319	1.6295	4.3605	-5.74473
CHEMBL401930	4.47211	10.3734	0.0575409	-0.5084	0.228345	0	0.418631	8.89067	71.4917	3.26816	52.5147	0.539419	0	0.726989	0.166667	-0.491759	8	0.226546	27.2681	0.606575	0	5.01783	-0.00167375	-0.0989506	1.00943	3.68063	-0.114493	0.120699	3.97248	108.092	6	0	14.0764	1.89944	0.448239	0	17	44.7713	0.304706	1.53251	3.84518	-5.74473
CHEMBL402393	8.9452	11.4469	0.0535594	-0.7764	3.70694	0	0.70714	13.6618	50.3104	8.34651	30.2835	-0.64887	1	0.70714	0.333333	-0.378863	8	8.84755	24.3007	0.631604	0	4.6814	-0.00055118	-0.238233	8.34651	4.47486	-0.0198546	0.0515136	3.84295	87.362	1	11.8032	8.70599	6.56794	0.436233	0.837646	13	58.3578	0.504647	1.6083	4.46345	-5.74473
CHEMBL393582	0	18.5392	0.0947735	-5.0212	7.06865	6.12132	0.565666	17.6974	126.075	5.99114	21.8951	-0.679995	0	0	0.166667	-0.368129	1	0.580108	22.0225	0.644509	0.572936	4.62079	0.00493559	0.0860563	0.556998	3.85633	-0.105852	0.0830716	3.80241	179.097	0	11.9018	6.76537	3.76554	0.347058	0.785551	4	6.37115	0.652268	1.53106	0	-5.73993
Roxithromycin	0.595524	14.7939	0.0573815	-2.6352	1.40994	3.00141	0.209551	11.9958	22.5242	1.28904	64.0618	-0.740444	0	0.143771	0.166667	-0.458125	19	-1.89872	17.7172	0.489697	-0.937025	6.49104	0.00188265	-0.533745	-1.10152	4.07122	-0.0417193	0.291636	3.74302	112.092	0	14.3258	28.2589	0.011004	0.348255	0.74865	6	41.6185	0.459658	1.60432	0.101845	-5.73972
CHEMBL3792832	6.60076	8.76244	0.0483516	-1.1008	0.473254	6.08324	0.697842	6.49583	21.1351	9.39464	18.7313	-1.15708	1	0.546714	0.333333	-0.455017	5	3.76465	16.1123	0.806468	6.08324	4.3205	-0.000244168	0.152912	3.00387	3.86082	-0.117775	0.043064	3.83432	107.452	0	11.1146	8.79634	0.871422	0.339529	0	5	17.6861	0.420362	1.62294	3.83423	-5.73589
CHEMBL8	9.23558	6.72604	0.0455586	-1.2467	0	3.85739	0.632241	3.4641	24.2594	0.607606	42.0259	-1.52097	1	0.632241	0.5	-0.84395	10	4.53666	19.7093	0.459756	3.85739	4.7239	-0.00226643	-0.0883287	0.607606	3.79473	-0.0583683	0.0549818	3.68876	62.138	1	11.23	10.7567	0.248403	0.346755	0	6	27.2543	0.254568	1.62789	7.85275	-5.73565
CHEMBL3793372	6.64098	9.05471	0.0461838	-1.8969	0.464812	6.10565	0.701354	5.744	21.1351	9.45292	22.7414	-1.15516	1	0.548238	0.333333	-0.495111	7	3.7692	16.1123	0.819119	6.10565	4.361	-0.000122859	0.10555	3.00723	3.86081	-0.114597	0.0692869	3.81606	107.452	0	11.1369	8.79634	0.0638573	0.339531	0	5	30.4288	0.465177	1.60849	3.84712	-5.73306
51481-61-9	1.3573	12.8347	0.0835294	0.0759	0	1.85351	0.598719	3.77976	117.437	0	12.5948	0.627785	0	0	0.5	-0.315771	1	0	4.51474	0.394899	1.09085	5.41777	-0.00468475	0.266589	-0.315725	4.27208	-0.137406	0.0526927	3.67567	39.3194	2	0	0.863054	0.858588	0.448419	0	9	64.6304	1.01972	1.63556	0	-5.73166
CHEMBL2017967	5.89694	8.27911	0.0489098	-0.1667	8.54635	0	0.619868	9.0064	121.174	0	43.4328	0	1	0	0.166667	-0.383576	7	0	25.1438	0.716431	0	3.8897	-0.00114303	0.251303	0	4.47057	-0.0836631	0.0948391	3.97159	101.684	3	0	9.30271	17.8827	0.418187	0	21	100.712	0.309751	1.52103	0.799748	-5.73166
Raloxifene HCl	6.51603	11.4493	0.0413355	-1.5523	0	0	0.527697	13.6289	3.12431	0	16.6356	-0.0793278	0	1.00353	0.333333	-0.506769	8	-0.933571	33.6859	0.297771	0	4.62177	6.35206e-05	-0.0989197	0	3.65898	-0.0767518	0.0509582	3.82645	115.645	0	13.6499	13.7492	23.5206	0.348492	0	1	28.373	0.0873684	1.53193	0	-5.72275
CHEMBL1774494	3.2812	14.088	0.013313	-0.7305	0	0	0.533718	5.32876	15.6216	0	62.5598	-1.10076	0	0.533718	0.333333	-0.847175	13	1.20583	31.4544	0.501394	0	5.09298	-0.00110692	0.191248	0	3.93574	-0.0204286	0.0225518	3.83291	86.8541	2	11.5758	8.31792	1.52597	0.348452	0.776523	18	36.7045	0.440921	1.56966	0	-5.72125
CHEMBL2165062	0.343763	13.2282	0.0441919	-1.4996	1.08607	2.4055	0.192501	7.31547	72.1043	0	56.0428	-0.00727945	0	0	0.333333	-0.484826	7	1.06516	25.9228	0.471337	2.4055	5.17912	0.0010931	-0.312149	0	4.0588	-0.0533746	0.00613815	3.86059	75.008	1	12.5103	4.76785	1.1953	0.348456	0	10	84.4781	0.362421	1.59371	0.462523	-5.72125
CHEMBL220701	0	19.7476	0.0427068	-1.8075	0	0	0.402597	11.3667	55.5508	0	32.5582	-0.249208	0	0	0.333333	-0.338307	3	0.604545	27.8713	0.391167	0	3.74232	-0.000981105	0.351741	0	4.70741	0.0418013	0.00643426	3.94494	99.3075	1	12.0216	8.81587	8.0089	0.31876	0	13	15.8246	0.178847	1.56958	0.373583	-5.72125
CHEMBL252164	4.89553	9.89205	0.0576883	-0.8668	0	5.36989	0.43467	10.2219	40.7317	0	26.1035	-0.350288	0	0.8037	0.166667	-0.506367	7	2.36962	26.1057	0.439056	1.01655	4.86484	-0.000837669	-0.24174	0	3.61386	-0.0173351	0.0101213	3.84228	145.813	0	12.776	17.0439	6.04029	0.348789	0	5	28.4187	0.162546	1.53677	4.47155	-5.72125
CHEMBL3221575	4.31714	18.1534	0.0479692	0.5944	5.29453	4.68166	0.389122	13.0776	91.7078	5.33788	30.5939	-0.730898	0	0.00197323	0.166667	-0.452058	6	0.00514272	28.4797	0.444551	0.00520426	4.83756	0.00201791	0.0761992	0.00554954	4.10325	-0.0257176	0.202972	3.82566	155.021	1	12.1734	6.93906	22.8905	0.409131	0.818771	18	44.8388	0.37068	1.56655	0.666604	-5.72125
CHEMBL3287849	2.23957	8.87051	0.0712919	-1.6099	1.05279	0	0.663901	8.15209	38.6358	0	24.9356	-0.135035	1	0	0.666667	-0.38123	3	0.478345	15.1149	0.454228	0	5.06517	-0.000526696	-0.0356864	0	4.11633	0.0817676	0.140405	3.75028	46.3118	0	11.1484	3.38655	0.00561001	0.346894	0.567513	3	3.18557	0.332451	1.59414	0	-5.72125
CHEMBL558323	5.56905	11.2149	0.0821003	-0.063	5.88527	4.996	0.428482	6.24025	54.0323	5.42907	22.945	-0.740143	1	0	0.166667	-0.357831	4	5.692	17.0634	0.462235	4.996	4.56743	0.000390545	-0.0349613	0.62432	4.12828	-0.055855	0.118846	3.75585	59.6992	1	11.6698	6.72753	1.33957	0.34517	0.719873	6	30.5486	0.347703	1.6135	5.37113	-5.72125
Sulfasalamide	0	17.0892	0.0707767	-1.9968	6.02315	0	0.618494	10.2666	99.4137	0	17.0451	-0.578242	1	0.532915	0.166667	-0.506482	9	0	17.6972	0	0	3.47221	-0.00209483	0.316757	0	4.68562	-0.00226761	0.0515067	3.86666	161.808	0	11.0388	4.27622	11.0065	0.292145	0.778723	14	19.2972	0.141148	1.53044	0	-5.70887
CHEMBL3793499	6.63104	8.27914	0.0501164	-1.8451	0.474091	6.22777	0.705079	5.65685	37.9206	9.46184	18.0903	-1.15319	0	0.561356	0.333333	-0.454984	7	3.73796	13.5069	0.816977	6.22777	4.38315	-0.00135747	0.121728	3.06115	3.86081	-0.130009	0.137791	3.79268	147.779	0	11.0942	7.95276	0.777042	0.341004	0	7	32.2803	0.435931	1.61595	3.84489	-5.70664
CHEMBL3793670	6.60083	8.53724	0.0489312	-1.8451	0.475732	6.16257	0.700947	6.49583	21.1351	9.41126	18.0903	-1.14493	1	0.555183	0.333333	-0.455017	5	3.74409	14.8082	0.806773	6.16257	4.22201	-0.000504615	0.139231	3.03616	3.86081	-0.109794	0.102867	3.80034	107.452	0	11.1001	7.95276	0.0724148	0.339528	0	5	14.1855	0.435931	1.61595	3.83331	-5.70465
ampicillin	0	11.5716	0.084127	-1.4137	6.78169	5.18776	0.547724	3.57165	54.0323	5.57116	16.2904	-1.27088	0	0.547724	0.166667	-0.846148	1	-0.74669	8.04658	0.423786	3.26628	4.94653	0.00396041	0.0571868	-0.595417	4.9516	-0.098202	0.142761	3.81315	91.5588	0	11.359	9.59543	1.45347	0.345806	0.801886	5	3.18557	0.847282	1.71009	0	-5.7
Ac-D-phe2-NH2	0	11.0407	0.0712821	-2.0839	7.14734	0	0.564804	7.83841	68.9187	5.08825	11.5114	-0.621769	1	0	0.166667	-0.368134	1	1.48724	18.6411	0.677748	0	3.87527	0.00155734	0.212402	0.992448	3.80936	-0.0816866	0.0150502	3.78871	89.5487	0	11.4768	6.46879	2.49988	0.244304	0.583069	4	6.37115	0.465087	1.50953	0	-5.69948
CHEMBL1082869	0	16.6717	0.0299708	-2.3832	0.983692	0	0.687285	8.73872	71.1111	0	31.2647	-1.33868	0	0.687285	0.333333	-0.847551	8	1.00388	25.4217	0.311173	0	3.88306	-0.000558704	0.307339	0	4.68475	0.0365516	0.115473	3.87377	151.364	1	10.5307	7.30619	10.6446	0.27481	0.720257	17	21.9927	0.215345	1.56342	4.03407	-5.69897
CHEMBL1911333	4.20057	13.4248	0.031924	-1.0315	0.559436	1.67606	0.546615	7.76372	69.6409	0	31.6244	-0.0412881	1	0	0.333333	-0.32534	5	0	23.5821	0.597225	1.00375	4.7415	-0.000681087	0.242106	0	4.37684	0.102194	0.109065	4.07039	112.144	0	11.8962	10.1355	5.40656	0.235907	0	11	36.9887	0.150601	1.61942	0	-5.69897
CHEMBL2178939	0	14.7772	0.0493359	-0.2685	0	0	0.604034	11.7608	82.8732	0	13.904	-0.592734	1	0	0.333333	-0.364556	4	0	22.0687	0.42351	0	4.14426	-0.00180459	0.232266	0	4.32193	0.0406122	0.0410854	3.9998	137.583	1	11.1767	10.2873	5.04497	0.269609	0.59144	8	17.3981	0.173674	1.60465	0	-5.69897
CHEMBL242625	3.2968	15.5471	0.0458247	-2.1847	4.4305	0	0.319123	14.5184	60.2809	3.4904	29.0376	-0.345782	0	0	0.166667	-0.353782	2	-0.437644	31.5664	0.455638	-0.536775	4.6689	0.00175436	-0.0135439	-0.405082	4.08911	-0.046537	0.0112611	3.82385	119.398	1	12.6741	7.67019	3.38523	0.348275	0.681632	9	5.75854	0.380304	1.55086	4.04355	-5.69897
CHEMBL252470	8.71222	10.9165	0.0463947	-2.0155	2.90756	0	0.686466	12.2459	51.1681	8.09454	27.496	-0.433173	1	0.686466	0.333333	-0.348542	7	8.32545	29.7218	0.407966	0	4.47996	0.00110715	-0.0484838	8.09454	3.94277	0.0218242	0.0816362	3.84539	78.8126	1	11.7916	9.81732	9.60442	0.252268	0.700671	18	10.4144	0.242281	1.63068	3.85001	-5.69897
CHEMBL3099133	0	18.6219	0	0.0421	0	0	0.612978	0	18.4396	0.897878	18.4418	-1.24184	0	0.612978	0.166667	-0.84633	4	0	28.9498	0	0	3.9313	0.000218727	-0.0461666	0.897878	5.35854	0.11892	0.0176358	4.03639	92.8356	0	11.2275	8.74371	21.5407	0.207481	0.88494	7	17.1915	0.352177	1.57475	0	-5.69897
CHEMBL3288123	0	21.9045	0.0147147	-1.2561	0.628203	0	0.313952	9.13631	67.3742	0	35.9375	-0.476264	0	0	0.333333	-0.354794	10	0	22.3471	0.360082	-0.455213	4.03723	-0.00177151	0.143219	0	5.1475	0.0700663	0.0897946	4.02244	137.828	2	12.5078	6.67641	19.2537	0.245873	0.576285	17	43.7404	0.531505	1.71827	0	-5.69897
CHEMBL3290337	2.24763	13.6444	0.0566563	-2.2053	1.86304	2.44288	0.522196	11.9076	90.115	2.79818	58.9061	-0.173385	0	0	0.166667	-0.478894	7	1.04723	26.2136	0.479111	1.24105	5.18751	0.00128258	-0.109816	2.79818	4.0588	-0.0787898	0.00630807	3.87759	93.0864	1	11.5109	5.84406	1.7865	0.348456	0.84219	13	59.1873	0.423589	1.61221	0.464467	-5.69897
CHEMBL3355474	0.927936	12.491	0	-0.362	0	0	0.422731	0	72.1655	0	37.8509	0.873796	1	0	0.333333	-0.376008	8	0	21.3801	0.487585	0	5.37614	0.00151345	-0.198456	0	5.1978	0.0499951	0.0391114	4.13434	132.849	3	12.3017	11.7677	0.374299	0.169381	0	15	46.6809	0.432265	1.62941	0	-5.69897
CHEMBL3622924	0.902917	8.95592	0.0482719	0.7681	0	0	0.441062	11.7304	56.6052	1.01268	52.2515	0	1	0.441062	0.333333	-0.385981	6	0	19.8278	0.445801	0	4.93244	-0.00137423	0.145231	1.01268	3.25053	-0.0629325	0.240904	3.84364	45.3422	3	0	5.82285	8.29152	0.348741	0	16	44.4563	0.0960513	1.49798	0.814742	-5.69897
CHEMBL456034	0	14.2899	0	-1.8389	0	0	0	0	24.6882	0	43.4998	-0.290725	0	0	0.333333	-0.495109	13	0	28.3415	0.43405	0	4.2287	0.00104091	-0.129838	0	5.19287	0.0768388	0.0692316	4.0169	120.675	1	12.165	8.04522	12.9104	0.277635	0.529536	14	29.9045	0.362728	1.64094	0	-5.69897
CHEMBL524443	0.735195	14.0423	0.0427757	1.3769	4.16225	3.62638	0.362559	13.8598	42.2701	4.47163	33.0795	-0.0864763	0	0	0.333333	-0.364745	3	0	26.979	0.411331	3.62638	4.73228	0.00167905	-0.154772	0.785506	3.81701	-0.0391593	0.0895763	3.90914	59.6992	1	12.3454	11.1273	17.3214	0.346829	0.614125	9	28.3744	0.329543	1.56545	0.555428	-5.69897
508-77-0	0	13.925	0.0398046	-1.0218	2.16893	4.16963	0.338625	12.2734	0	2.01435	37.5339	-0.271251	0	0.0542503	0.333333	-0.457103	15	-2.03874	26.4868	0.399482	-1.2266	5.09948	0.000365382	-0.0189696	1.85073	4.14504	-0.0518108	0.0640573	3.80834	65.3359	0	11.8351	8.224	6.52854	0.332312	0.532027	0	14.1855	0.246893	1.60453	0	-5.69897
CHEMBL3794362	6.64841	6.92292	0.0632035	-0.6401	0.501764	6.25812	0.698235	3	21.1351	9.30175	18.6366	-1.17521	1	0.567515	0.333333	-0.456638	3	3.69969	8.12429	0.767402	0.357181	4.46417	0.000692941	0.000478658	3.0869	3.9235	-0.16885	0.0654688	3.83109	107.452	0	10.9888	7.95276	0.0422303	0.340524	0.618879	5	10.9999	0.743577	1.61626	3.79793	-5.69659
CF 1517 (p-Br)	3.46329	16.8981	0.0353247	0.2009	2.30981	8.2266	0.607446	9.49021	80.4293	4.72273	25.5219	-0.649887	0	0	0.333333	-0.466843	7	0	14.7736	0.611119	0.886002	4.55068	-0.00181717	0.817165	1.87135	3.85217	-0.174604	0.0586422	4.43945	139.254	0	11.5754	6.32509	4.14163	0.461631	0.595608	9	29.4056	0.464529	1.61516	3.51975	-5.69541
167-cephradine	0	9.96836	0.084127	-0.2481	7.43997	4.93783	0.601358	3.93111	54.0323	5.36008	21.1622	-1.35638	0	0.601358	0.166667	-0.843071	2	-0.616941	11.012	0.697002	3.61111	4.94518	0.0054306	0.0191119	-0.517021	4.61023	-0.098202	0.0779032	3.75951	94.3155	0	11.2604	11.8248	1.66952	0.345799	0.50494	5	6.37115	0.965926	1.7061	0	-5.6925
D-Glu(OBzl)-Ala	0	10.3918	0.0939394	-2.2201	8.09848	8.07895	0.698252	6.61381	50.9079	5.67549	15.6927	-1.37239	0	0.698252	0.166667	-0.846189	3	2.43059	9.74567	0.544929	3.53122	4.54762	0.00430231	0.140017	1.09861	3.80159	-0.0914907	0.140984	3.66973	94.0455	0	10.523	3.9976	1.25731	0.345535	0.707633	2	14.1855	0.726982	1.52367	0	-5.69125
Emetine	0	12.3649	0.0403008	-0.5069	0.575509	0.578056	0.101827	6.22689	21.1351	0	48.3721	0	0	0	0.5	-0.491443	4	0.276697	36.0807	0.309908	0.578056	5.77969	0.00156343	-0.445653	0	3.51522	-0.00536831	0.010295	3.91231	0	0	0	16.0102	4.64015	0.348912	0	7	77.7156	0.265952	1.52037	0	-5.69
CHEMBL917	7.24514	5.07007	0.110714	-2.2143	0.535793	6.87654	0.709549	1.88988	21.1351	9.23683	14.0068	-1.11561	0	1.15556	0.666667	-0.392368	3	0.927647	7.08684	0.703149	6.87654	4.14464	-0.00083184	0.0934094	2.682	3.85874	-0.196127	0.0694558	3.60993	75.1154	0	10.8177	5.18608	3.14814	0.331469	0	5	0	0.467853	1.64218	6.01947	-5.68571
Sumatriptan	4.28704	14.3121	0.05	-0.758	0.7799	0.819012	0.382644	5.66759	36.3148	0	27.4562	0	0	0	0.5	-0.341847	3	0	12.9188	0.474269	0.819012	5.05644	-0.000733891	0.0314332	0	4.50236	0.119903	0.109079	4.04038	65.1315	0	11.6197	3.30193	0.306252	0.347968	0	5	25.9134	0.353949	1.5507	0	-5.6829
CHEMBL2170805	0	8.95506	0.0373626	-0.1546	0	0	0.381121	7.4451	106.472	0.804342	30.3254	0	1	0	0.333333	-0.362976	4	0	15.627	0.525585	0	4.37812	0.00192942	-0.168637	0.804342	3.18633	0.102973	0.119363	3.95805	126.828	1	0	4.27127	0.084216	0.348011	0	12	29.4894	0.118727	1.48373	0.676412	-5.68194
CHEMBL134908	0	11.7367	0.0585313	-1.64	8.50388	0	0.667908	14.8006	52.3933	8.03347	32.2283	-0.516833	1	0.667908	0.166667	-0.487356	8	1.92198	26.3067	0.470533	0	4.83039	0.000812239	-0.139725	0.737874	3.98918	-0.0041312	0.0942769	3.83862	76.4847	1	12.0411	9.40658	0.858402	0.348809	0.779963	10	29.6595	0.374876	1.60134	1.21505	-5.67778
CHEMBL2087425	0	20.9021	0.0340074	-0.2689	0	0	0	3.77976	10.8915	0	36.1897	-0.0327425	0	0	0.333333	-0.495093	2	0	9.53462	0.454862	0	4.89827	0.00198072	-0.373119	0	4.76421	0.0541056	0.0653636	3.74463	85.1624	0	12.4275	3.13943	1.56175	0.348643	0.81759	2	25.6838	0.385349	1.55302	0	-5.67778
CHEMBL2204471	0	8.75399	0	0.9758	0	0	0.625547	0	21.5639	0.949	21.8559	-1.3189	1	0.625547	0.166667	-0.846367	9	0	26.8139	0	0	4.2293	0.000254664	0.0385963	0.949	3.66655	-0.00280961	0.0716528	3.87347	64.4659	1	11.2059	13.2059	12.1808	0.267579	0.905137	11	54.8693	0.2404	1.60348	0	-5.67778
CHEMBL3290717	0	9.46943	0	-0.1467	0	0	0	0	23.0342	0	36.3495	-0.141029	0	0	0.5	-0.462603	14	0	32.1445	0.397296	0	4.11344	-0.00141794	-0.139301	0	3.77681	-0.0195236	0.0564137	3.93736	70.1773	1	13.7152	13.4335	26.573	0.26403	0	8	70.1715	0.165938	1.57606	0	-5.67778
CHEMBL446086	3.85134	16.7713	0.04314	-3.3435	3.22114	0	0.284048	13.9208	57.1566	3.93106	30.1429	-0.42531	0	0	0.166667	-0.379734	3	0.681324	35.8909	0.380838	0	4.73871	0.00107244	0.0158034	0.702236	4.08598	-0.0317676	0.0484985	3.81803	100.549	0	12.9316	5.92753	8.98201	0.348414	0.873383	12	15.4922	0.290251	1.51676	0	-5.67778
CHEMBL451374	0	17.0176	0.0411187	-3.1812	3.12638	0	0.26061	14.4922	57.1566	3.61963	30.9512	-0.302861	0	0	0.166667	-0.379734	3	0.680025	35.8909	0.377436	0	4.81694	0.00109138	0.0183195	0.690308	4.08598	-0.0249939	0.0564175	3.81595	100.549	0	13.0254	5.92753	10.7433	0.348414	0.862967	12	9.55672	0.290251	1.51637	0	-5.67778
25614-03-3	0	13.1118	0.0335979	-1.1778	0.396691	0	0.1676	12.0524	91.3485	2.18922	54.1144	-0.0644869	0	0	0.333333	-0.371553	5	2.09371	34.4361	0.350761	0	5.88171	0.000741398	-0.0264868	0.296013	4.08874	-0.0210844	0.0353856	3.98112	107.559	1	13.6526	33.2075	5.15608	0.348701	0.618399	16	12.3135	0.394775	1.6499	0.362877	-5.67572
Val-ACV	0	8.33141	0.131934	-1.1304	0	3.16851	0.632967	1.88988	119.275	5.4708	23.5805	-0.40708	0	0	0.166667	-0.458166	0	2.54367	6.44024	0.388223	3.14	4.58207	-0.00141813	0.21739	2.37188	3.81841	-0.175478	0.113508	3.62862	110.361	2	11.6085	4.92165	2.58373	0.366474	0.71652	12	34.7692	0.523092	1.5676	7.35594	-5.66978
CHEMBL3793573	6.58783	10.374	0.0402987	-0.2889	0.455812	5.88475	0.690335	8.27897	21.1351	9.34914	23.9726	-1.14525	1	0.526085	0.333333	-0.455017	5	3.77404	16.1123	0.370735	5.88475	4.62401	-0.000493373	0.155077	2.9106	3.86082	-0.072235	0.228999	3.8266	107.452	0	11.1859	8.79634	2.78723	0.339528	0	5	17.371	0.379682	1.65807	3.81932	-5.66918
CHEMBL1798027	0	10.1928	0.0890269	0.0026	0	0	0.600288	11.8566	115.906	0	11.4552	0.0781573	1	0	0.166667	-0.329014	4	-0.838743	11.2518	0.266254	0	4.49932	-0.00119544	0.228729	0	3.25794	-0.0272135	0.0282124	3.76936	20.4719	1	0	6.41288	3.64199	0.492832	0.532677	6	25.7909	0.154507	1.46279	0	-5.65758
CHEMBL2397486	0	10.9966	0.0886015	-2.1066	5.44271	0	0.440624	7.62801	68.9187	5.29911	10.7094	-0.219089	1	0	0.166667	-0.357303	0	1.10889	16.9919	0.61626	0	4.30448	0.00331846	0.0152457	0.930421	3.80266	-0.10673	0.00977193	3.78694	59.6992	0	12.0865	5.09291	0.578817	0.345543	0.754575	4	6.37115	0.352461	1.50126	0	-5.65758
Alfuzosin	0	9.7588	0.0562212	-2.5132	2.80092	0	0.527612	7.55953	87.6033	2.05886	35.1634	-0.0348195	1	0	0.333333	-0.49143	8	2.81655	13.1178	0.439208	0	4.15621	0.0010411	-0.0581293	2.05886	3.76326	-0.0748602	0.0341317	3.68823	74.4205	3	11.9507	7.05016	2.32715	0.249856	0.768808	17	40.328	0.372227	1.52784	1.00641	-5.64
CHEMBL3426620	5.7202	10.4171	0.0695679	-1.5282	0	6.54469	0.514445	9.08987	85.7042	7.13708	26.4836	-0.449132	1	0	0.166667	-0.357203	3	0	33.5514	0	1.12927	3.99086	0.000895169	0.0247977	7.13708	3.58944	-0.0914345	0.0497177	3.83	100.027	1	12.7342	11.3225	4.30065	0.345201	0	11	48.6572	0.146563	1.54681	0	-5.63827
CHEMBL3786500	0	11.1667	0.0341126	-1.3335	4.6416	0	0.356592	8.77828	72.6556	4.58945	24.6645	-0.676311	1	0.352585	0.166667	-0.377567	5	1.0402	25.3682	0.472021	0	4.8315	0.00261158	-0.0884957	0.493869	4.01665	0.00201677	0.114777	3.93061	129.833	1	12.9937	14.124	3.98481	0.257381	0.87842	12	23.5261	0.332334	1.58123	4.97189	-5.63827
CHEMBL2396705	7.6719	26.987	0.124103	-14.5129	7.88398	8.45341	0.602984	12.8246	381.963	5.33122	69.8433	-1.15952	0	2.31599	0.166667	-0.506769	10	0.405516	0	0.470246	0.484513	7.26643	0.00304595	0.650039	0.360554	3.94911	-0.158725	0.0975993	3.83013	493.431	1	11.4346	0	89.3346	0.448667	0.811504	27	52.1752	0.585997	1.56451	5.0073	-5.63639
CHEMBL496190	0.492576	15.0353	0.0734129	-1.1274	6.88464	5.09187	0.503581	14.4821	72.043	5.02614	23.8049	-0.641822	0	0.372448	0.166667	-0.506478	4	0.503836	20.0245	0.396264	2.18694	4.75316	0.00255954	-0.00522123	0.526628	3.99394	-0.0783044	0.113004	3.80896	132.232	0	12.4945	12.7236	6.72572	0.345543	0.771911	7	9.55672	0.378701	1.60236	0	-5.63639
Digoxin	3.95347	16.8415	0.0585395	-3.6782	2.36615	2.23229	0.39567	15.7704	0	4.01641	50.6632	-0.335688	0	0.902379	0.166667	-0.457103	22	-0.977044	36.205	0.369168	1.42716	5.73994	0.000361079	-0.0621433	0.962115	4.13806	-0.0798393	0.126755	3.78896	98.3356	0	11.9442	0	3.9976	0.332312	0.584026	0	14.1855	0.271538	1.61395	2.14867	-5.6316
Formoterol	3.7616	11.182	0.0924444	-2.072	5.75249	0	0.54621	9.63954	36.0215	5.21869	32.4233	0	1	0.903381	0.166667	-0.504711	4	0.529615	18.3119	0.410625	0	4.84194	0.0018979	-0.0711346	1.17521	3.23203	-0.125606	0.10542	3.81852	90.5947	0	10.5378	4.85893	0.487344	0.346959	0	4	25.3712	0.237156	1.50484	0	-5.63
83881-51-0	0	11.2872	0.037256	0.1942	0	1.85574	0.727835	7.06052	6.24863	3.76364	26.3661	-1.15932	1	0.727835	0.5	-0.846018	0	1.70994	19.6528	0.536507	1.85574	5.54272	0.00197237	-0.239584	3.76364	3.62253	-0.0361779	0.108499	3.79624	42.8595	0	10.4043	2.42808	0.0151536	0.349466	0.813354	4	9.87176	0.407959	1.48136	0	-5.62525
N-acetyl-tryptophanamide	0	7.57709	0.100337	-2.0134	5.08655	0	0.554314	6.72717	67.6935	5.44935	16.3831	-0.351704	0	0	0.5	-0.350719	4	0.890684	11.6491	0.644931	0	4.79955	0.000128872	0.148796	1.03337	3.78336	-0.121292	0.109314	3.62147	62.4559	0	10.8092	5.47991	2.00987	0.345543	0.568785	5	23.1567	0.567754	1.56332	0	-5.62
CHEMBL1957475	0	9.87654	0.0621958	0.2892	7.81736	0	0.549038	5.68467	86.3781	0	29.6495	0.0400296	1	0	0.166667	-0.493576	4	0	28.9929	0.977297	0	5.3119	0.000748787	0.0820174	0	4.33893	-0.0804357	0.00579268	3.89542	54.4268	1	0	8.20807	1.49206	0.450623	0	17	128.113	0.498467	1.53945	0	-5.61979
CHEMBL1983268	0.446679	12.3399	0.0489147	-0.6422	0	6.94954	0.506845	12.9819	75.5961	0	73.433	-0.238809	0	0	0.166667	-0.380905	7	0.567144	38.5543	0.515589	0.950955	4.99454	-0.00200908	-0.0974629	0	3.63459	-0.0250216	0.011789	3.89561	63.9449	2	13.6861	14.0624	0.261939	0.491234	0	16	56.2852	0.269834	1.54146	6.92985	-5.61979
CHEMBL211468	5.66053	7.76829	0.0583554	-1.7601	0	6.6196	0.546905	7.12094	36.6954	5.41697	26.4628	-0.4135	1	1.53781	0.5	-0.503881	6	4.46227	15.7308	0	0.72965	3.46473	0.00579336	-0.292497	5.33125	3.70141	-0.151042	0.044055	3.82938	163.413	0	12.1037	12.2297	2.67257	0.292363	0	8	42.2701	0.192344	1.58239	5.45294	-5.61979
CHEMBL2376322	0	16.0912	0.0594164	-2.2882	0	0	0.427137	5.93781	52.4265	4.64267	21.6736	-0.500499	1	0	0.333333	-0.338195	1	0.980813	13.3231	0.428703	0	3.75031	0.000767716	0.234739	1.01551	4.68716	0.0251681	0.0504607	3.86403	120.417	0	12.342	5.00829	4.51223	0.262994	0	12	10.2498	0.233028	1.61114	5.36526	-5.61979
CHEMBL252876	8.30222	12.2823	0.0431217	-0.9682	3.7931	0	0.640028	12.6116	51.1681	7.81156	44.2925	-0.511877	0	0.636761	0.333333	-0.373262	9	3.77374	25.6894	0.444805	0	5.15135	0.000872073	-0.0835371	7.81156	3.96273	-0.000973192	0.131596	3.86794	89.8125	1	12.2676	8.09566	7.67401	0.252269	0.772047	18	10.4144	0.305661	1.6479	3.76605	-5.61979
CHEMBL3805899	5.79486	11.8068	0.0544098	0.618	0	7.20679	0.528886	13.1178	75.5961	4.59285	60.1787	-0.357514	0	0	0.166667	-0.38129	5	1.00197	33.1529	0.522325	1.00835	5.08797	-0.00150381	-0.107359	4.59285	3.63355	-0.0335441	0.0318845	3.89104	52.945	2	13.3385	12.3979	1.14747	0.491234	0	14	56.2852	0.25458	1.55138	7.04737	-5.61979
CHEMBL9	9.46009	6.74953	0.0480497	-0.2676	0	3.87939	0.652649	3.78929	24.2594	0.609487	37.7582	-1.54616	0	0.652649	0.5	-0.84395	9	4.57411	15.9574	0.459756	3.87939	4.67244	-0.00227051	-0.102796	0.609487	3.78693	-0.0610695	0.0720201	3.65549	62.138	1	11.1029	8.85754	0.408704	0.346755	0	6	27.2543	0.274933	1.59913	8.0233	-5.61979
CHEMBL41	0	8.33643	0.0504149	0.2991	0	0	0.336941	5.11732	18.0108	0	21.2583	0	1	0	0.666667	-0.484022	4	0	14.8046	0.525115	0	4.54144	0.000537572	-0.0373034	0	4.45993	-0.0400597	0.0987437	3.78217	0	0	0	2.10258	7.85457	0.417424	0	1	67.4948	0.467487	1.43446	1.97546	-5.61083
CHEMBL3098565	2.64704	17.3276	0.0177518	0.7444	1.74353	6.18038	0.438217	10.8684	37.9206	5.19358	78.8903	-1.35726	0	0.132705	0.333333	-0.453204	18	0.801601	30.7002	0.547106	2.12244	6.86268	0.00133878	0.413519	0.330771	4.42794	-0.0540186	0.180711	3.84474	253.278	0	13.1384	39.3485	13.945	0.511485	0.763966	6	98.3601	0.619415	1.66216	6.37643	-5.60906
CHEMBL1928270	0.88062	16.4627	0.0406395	-1.0807	0	0	0.378942	9.90578	76.5634	0	36.7068	0	0	0.378942	0.333333	-0.490832	6	2.1769	20.5446	0.362499	0	5.36838	-0.000385638	-0.242813	0	4.72649	0.0236468	0.142188	4.09425	176.787	5	13.5429	10.5179	0.207754	0.348566	0	16	34.6949	0.169091	1.53526	0.7121	-5.60206
CHEMBL2402273	0	17.6061	0.0189372	0.6546	0.929252	0	0.452083	6.59754	39.4392	0	23.391	-0.683389	1	0	0.333333	-0.4614	4	0	16.2049	0.457668	0	3.78952	-0.00166825	0.245205	0	4.68976	0.0181153	0.00989253	4.0076	130.351	0	11.8009	3.90401	9.60814	0.340699	0	10	34.5941	0.283585	1.58573	0	-5.60206
6673-35-4	1.50902	7.86131	0.102334	-1.4922	0	2.81141	0.47591	5.42566	36.0215	2.56588	27.9324	-0.0912596	0	0.422985	0.333333	-0.381528	2	1.1357	9.93514	0.327127	2.81141	4.79363	-0.000423766	0.0918518	1.34121	3.53295	-0.118338	0.0277772	3.48519	29.8496	0	10.8439	2.66941	0.277729	0.346945	0.528906	3	5.94232	0.378911	1.48925	0	-5.6009
5'-L-isoleucyl-floxuridine	5.68371	8.63681	0.112762	-2.8554	0	8.24572	0.694927	7.57858	54.0323	9.28013	18.7666	-1.13794	0	0.425615	0.166667	-0.457781	3	0.770778	9.94273	0.348769	8.24572	4.88068	0.00139594	0.078118	2.30374	3.85967	-0.12694	0.0316995	3.66571	107.452	0	11.0591	8.83991	2.16531	0.366494	0.742815	7	10.9999	0.545033	1.63544	3.79334	-5.59088
CHEMBL288365	0	16.913	0.0451781	-0.1968	4.39788	4.54616	0.350124	5.20095	34.4157	3.89599	9.69167	-0.570892	1	0	0.333333	-0.34541	0	3.42943	10.7584	0.344654	4.54616	3.76111	0.00163475	0.0681824	0.798961	4.68737	0.0408869	0.0998594	3.70274	122.503	0	11.1182	5.41262	8.76693	0.242275	0.727008	6	10.6718	0.286715	1.62954	0	-5.58503
CHEMBL3287851	1.82122	8.28704	0.0805882	-0.0537	0.857634	0	0.654715	5.8652	38.6358	0	25.4221	-0.123218	1	0	0.666667	-0.38123	3	0.390937	9.11877	0.266393	0	5.26384	-0.000784073	-0.0202264	0	4.11633	0.0997666	0.313225	3.60162	46.3118	0	11.0861	2.52506	0.00185761	0.346887	0.529514	3	0	0.38786	1.69307	0	-5.58503
CHEMBL3287854	2.08022	9.79794	0.0673913	-1.8979	0.978499	0	0.659279	9.24804	38.6358	0	28.8101	-0.12927	1	0	0.5	-0.38123	3	0.445045	15.3373	0.421087	0	5.02237	-0.000361087	-0.0366755	0	4.11632	0.0891001	0.0362544	3.76501	46.3118	0	11.1681	3.08134	0.282067	0.346887	0.557561	3	3.18557	0.31734	1.57702	0	-5.58503
CHEMBL3786331	0	11.2089	0.0334296	-1.9229	4.36117	0	0.332996	8.55969	72.6556	4.25928	27.4532	-0.441218	1	0.325216	0.166667	-0.377661	6	0.988	22.7083	0.512541	0	4.76301	0.00305171	-0.0800158	0.514056	4.31173	0.0263732	0.130351	3.96291	129.833	1	13.0739	6.84893	3.04119	0.257481	0.965483	12	14.4051	0.341565	1.57814	0.524297	-5.58503
CHEMBL460884	0.414336	10.0451	0.0328042	0.1404	0	3.65724	0.270217	7.4451	39.5746	0	40.8222	-0.489959	1	0	0.333333	-0.495109	9	0	24.1046	0.40646	3.65724	4.4673	0.0015931	-0.236464	0	4.47591	-0.020794	0.0393376	3.91945	46.5126	1	13.5395	7.73071	13.0841	0.436226	0	14	77.5416	0.346216	1.56612	0	-5.58503
CHEMBL3098558	2.44407	16.447	0.0188915	0.7366	1.66527	5.64215	0.405857	11.732	18.0108	4.78764	71.9548	-1.25769	0	0.127307	0.333333	-0.453206	14	0.766643	34.3985	0.530214	1.9661	6.59142	0.00141247	0.242548	0.327105	4.41575	-0.0445765	0.189688	3.83922	199.577	0	13.0463	33.1591	26.0222	0.511485	0.725532	4	78.7416	0.585545	1.6564	5.85668	-5.5784
CHEMBL1098060	0	6.75146	0.0218889	-0.4199	0.721435	0	0.640199	4.86027	70.0214	0	27.181	-1.25742	1	0.640199	0.5	-0.842985	4	0	14.7194	0.63881	0	3.87166	-0.000437902	0.0971924	0	3.65606	-0.00420443	0.00238286	3.79137	93.8648	1	11.2743	9.85309	8.80012	0.228924	0	16	43.4761	0.136049	1.55831	1.02005	-5.56864
CHEMBL246945	0	12.6785	0.0555186	-0.5377	0.590443	8.12451	0.598974	12.0381	95.1927	3.04239	52.6197	-0.621844	0	0	0.166667	-0.380477	11	4.65948	25.94	0.354915	8.12451	4.48699	0.000794779	-0.182056	0.338624	4.46254	-0.00320323	0.0613253	3.90009	66.1092	3	13.2766	9.68731	9.10712	0.435962	0	19	73.5441	0.314994	1.54174	0.789295	-5.56864
CHEMBL3218859	1.02839	11.0516	0.0747419	-0.8735	0.224221	0	0.494208	13.2796	107.513	0.104678	43.2553	-0.288915	0	0	0.166667	-0.494389	5	0	26.8798	0.471264	0	6.86389	-0.000808008	-0.162813	0.104678	3.77403	-0.0937105	0.0291133	3.90874	83.1467	3	12.2326	20.873	0.110224	0.348971	0.557514	19	50.1294	0.239744	1.57141	2.20282	-5.56864
CHEMBL3298893	4.3337	10.907	0.0503463	-1.2798	6.04582	0	0.477221	10.6452	37.9206	3.40797	21.2977	-0.230549	1	0.477221	0.333333	-0.392647	4	0	27.4962	0.707112	0	4.3502	0.000986683	-0.0328133	0.730038	3.66508	-0.0745801	0.00983306	3.81249	59.6992	1	12.2979	8.91194	6.66208	0.268596	0.752065	7	20.5768	0.21385	1.56429	0.624771	-5.56864
CHEMBL3311190	0	7.75331	0.0507795	0.7772	7.62972	0	0.586983	6.5373	36.0215	0	36.6398	-1.17003	0	0	0.5	-0.384348	1	4.86416	15.2888	0.380621	0	3.42922	-0.00453345	0.125986	0	4.46111	-0.0418248	0.118753	3.8501	47.8603	1	12.0493	7.40781	21.6151	0.417548	0	7	75.007	0.406429	1.51239	7.99753	-5.56864
CHEMBL3622956	0.903903	9.28986	0.0473977	0.8689	0.910513	0	0.502213	12.1764	75.0448	1.10844	44.0605	0	1	0.502213	0.333333	-0.380807	9	0	18.8502	0.56013	0	4.72198	-0.000846134	0.0350414	1.10844	3.49675	-0.0473412	0.080674	4.02026	62.0052	4	0	9.27196	5.29322	0.348809	0	19	45.5065	0.085074	1.54624	0.727285	-5.56864
2016-88-8	0.239792	3.71721	0.25631	-2.2053	0.229875	0	0.657548	2.87175	181.945	0.22036	12.6635	-0.706574	0	0	0.5	-0.381563	1	3.18466	0	0	0	4.80605	-0.00810303	0.318756	0.22036	3.62968	-0.544855	0.0128282	3.56834	63.4206	3	11.3655	6.16361	6.21256	0.460015	0	7	2.75675	0.286647	1.58869	7.48738	-5.56424
CHEMBL235515	0	15.3663	0.093579	-6.079	7.14474	6.34319	0.5388	14.8684	144.086	6.03271	32.3138	-0.753559	0	0	0.166667	-0.368129	2	0.554023	35.3682	0.596556	0.545828	5.12918	0.00388726	0.190504	0.430112	3.86918	-0.104171	0.0957751	3.80419	208.947	0	12.1955	8.78366	6.21355	0.347278	0.682623	6	6.37115	0.643006	1.53647	0	-5.56384
3'-L-Ile-FUdR	6.51107	8.66131	0.112762	-2.8554	0.459674	6.00775	0.691992	5.74349	54.0323	9.28811	19.9294	-1.14001	0	0.541408	0.166667	-0.454344	3	2.44195	10.168	0.354599	0.814082	4.88915	0.00145162	0.0772293	2.37778	3.86966	-0.12694	0.0203387	3.68149	107.452	0	11.1035	9.675	2.16531	0.366756	0.756224	7	10.9999	0.545033	1.61383	3.77732	-5.56
CHEMBL267378	7.42811	21.988	0.065625	-11.0019	7.18463	6.72223	0.53716	17.7738	136.612	4.46259	26.9024	-1.38549	0	0.53716	0.166667	-0.847578	5	0.630967	0	0.234463	0.887048	5.10632	0.00179814	0.236568	0.642891	3.84691	-0.05187	0.103644	3.73903	154.015	0	11.4588	14.0937	38.6498	0.345535	0.714376	11	23.1567	0.437791	1.45753	0	-5.55768
CHEMBL2170955	1.10234	7.49476	0.0422009	-0.8327	0	0	0.643779	7.4451	103.347	4.0221	24.9662	0	1	0.643779	0.333333	-0.393274	4	0	15.627	0.64547	0	3.75626	0.00291482	-0.120754	1.92539	3.18626	-0.00716169	0.119823	3.95801	126.828	1	0	4.27127	1.37546	0.220654	0	12	29.4894	0.0682619	1.49598	0.774593	-5.5544
CHEMBL249854	4.91125	14.7958	0.0415154	-0.5873	4.7965	0	0.406063	10.71	59.0557	0.488646	45.1598	-0.36844	0	0	0.333333	-0.34048	6	1.0105	24.337	0.372741	0	5.2266	-0.00215326	0.385252	0.488646	3.67834	-0.0385178	0.17711	3.8364	102.058	2	11.7405	9.5749	1.6703	0.348422	0.547296	13	15.5641	0.323829	1.55369	0.673094	-5.55284
CHEMBL382300	2.21092	15.9196	0.0284615	0.9626	1.67208	5.17046	0.371784	12.979	18.0108	4.32063	70.3802	-1.31879	0	0.131763	0.333333	-0.453204	18	0.0148921	24.0713	0.453137	2.01764	6.59028	0.000630827	0.442234	0.328664	4.42835	-0.0568881	0.185201	3.83543	220.913	0	12.9217	39.1462	14.7694	0.511485	0.747672	3	86.5559	0.631269	1.68115	5.31749	-5.55284
CHEMBL464756	0	10.5286	0.0577915	-1.886	0	3.14216	0.602913	12.253	87.3583	0	36.5562	-0.668244	1	0	0.166667	-0.495109	10	1.00859	28.097	0.446299	3.14216	4.02941	0.00022803	0.0448247	0	3.84622	-0.0454306	0.0548752	3.92543	106.212	2	11.4582	10.3986	5.79413	0.277619	0.617618	13	32.6613	0.274655	1.61334	0.889883	-5.55284
CHEMBL502182	0	13.3136	0.0270494	0.5904	3.39885	3.6206	0.635392	8.43333	24.2594	0.184396	41.1899	-1.24201	0	0.635392	0.333333	-0.847577	8	0	38.0932	0.621842	1.22369	5.05312	-0.000327781	0.228937	0.184396	4.47335	-0.0383168	0.00801628	3.88837	89.6109	0	10.9178	18.3308	13.2853	0.417815	0.701962	12	95.2936	0.49118	1.556	0	-5.55284
CHEMBL2023067	4.06756	8.05269	0.0670649	-0.8519	0.652041	0	0.369418	3.70908	148.505	0.792687	26.3515	0	1	0.338661	0.333333	-0.491948	3	0	21.2841	0.407353	0	4.99566	0.000891559	0.0708995	0.792687	4.07162	-0.153032	0.158519	4.02206	104.627	0	0	8.6743	3.86358	0.345197	0	17	60.7438	0.223749	1.61677	0.72669	-5.55129
CHEMBL3338598	0	11.0004	0.0325187	0.4066	0	3.59227	0.305189	6.61381	18.0108	0	17.8346	-0.358357	1	0	0.333333	-0.461434	8	0	28.9508	0.451076	1.5218	4.4694	0.00104495	-0.0192765	0	3.66083	-0.0361065	0.152553	3.8479	94.9509	0	11.7756	7.72786	5.80569	0.347203	0.682248	3	41.1132	0.270662	1.55709	3.94613	-5.54975
CHEMBL3098555	2.45543	16.7697	0.0184941	0.572	1.59224	5.68674	0.406264	11.7177	18.0108	4.80968	75.9625	-1.27672	0	0.12139	0.333333	-0.453204	16	0.733671	32.5119	0.533674	1.90984	6.68915	0.000981099	0.183088	0.311633	4.42715	-0.047021	0.182625	3.84456	210.577	0	13.1167	36.755	18.3527	0.511485	0.741157	4	78.7416	0.5935	1.65412	5.88909	-5.54821
CHEMBL878	0	11.4202	0.0650573	-0.1321	0	0	0.514345	6.95962	52.4265	0	26.2887	-0.312855	1	0	0.5	-0.363994	5	0.851103	14.0481	0.516714	0	4.03856	-0.00333004	0.275558	0	4.69324	0.0173949	0.0351213	3.95361	92.1733	0	11.6642	10.1381	6.69257	0.2625	0	11	16.936	0.152725	1.6573	3.80363	-5.54061
Sotalol	1.27	11.8654	0.106734	-1.7015	0	2.89669	0.416378	4.78198	34.4157	2.56655	21.6488	0	1	0.416378	0.333333	-0.381528	1	1.04952	8.91754	0.330681	2.89669	4.91139	-0.000949843	0.140716	1.30842	4.31089	0.0218772	0.00131477	3.80387	60.7179	0	11.0314	1.89485	0.0696432	0.346945	0	3	5.94232	0.129414	1.55356	0	-5.54
CHEMBL1682678	0	15.1514	0.0265404	-0.5003	0	0	0	11.9271	12.4973	0	43.7735	0.0490135	0	0	0.5	-0.3403	3	0	27.1154	0.301936	0	5.74993	0.00123168	-0.235788	0	4.31138	-0.0224995	0.054991	3.87318	59.6992	0	12.8896	5.48538	3.64161	0.348791	0.636527	8	22.4934	0.333787	1.57569	0	-5.5376
CHEMBL2011115	0.59742	10.2434	0.0174943	0.5394	4.44381	3.97659	0.34122	4.86027	60.9548	0	57.143	-0.168774	1	0	0.333333	-0.405741	9	1.33659	19.6976	0.46052	3.97659	3.88838	-0.000911902	0.419807	0	4.43661	-0.0510338	0.105595	3.82212	111.281	4	11.654	8.55759	18.7048	0.575247	0.55616	17	73.3759	0.533199	1.5542	0.663309	-5.5376
CHEMBL2011127	0	10.6212	0	-1.0092	0	0	0	0	62.8538	0	51.928	-0.0560166	0	0	0.333333	-0.352789	10	0	23.7409	0.445573	0	3.88049	-0.000119075	0.0996544	0	3.81505	0.00149463	0.0622754	3.9537	121.827	4	11.7504	10.2736	7.53393	0.273969	0.545253	19	29.141	0.314675	1.58359	0	-5.5376
CHEMBL374305	0	11.7633	0.0506063	-0.6418	0.594122	8.66021	0.620597	16.046	57.5854	0.907678	44.3485	-0.747257	0	0.411147	0.166667	-0.385981	9	0	39.4007	0.476024	8.66021	5.04941	0.00109391	-0.123768	0.907678	4.47591	-0.0483324	0.0922708	3.984	76.3622	1	11.7153	13.012	10.1621	0.436226	0	15	70.855	0.314327	1.57528	0	-5.5376
CHEMBL2058838	3.87332	9.67641	0.05792	0.5412	0.514364	0	0.369492	4.6987	72.7169	4.83066	40.178	-0.00636486	1	0	0.166667	-0.348995	3	0.782181	20.9813	0.473563	0	4.34241	0.00235041	0.0583079	0.66693	4.1482	-0.0551876	0.0748978	3.79758	48.963	0	13.1363	6.99816	10.2836	0.345743	0	16	43.2434	0.189527	1.59476	0	-5.53239
CHEMBL3526474	0	9.85017	0.0305011	-2.2054	0	3.1557	0.605268	7.62749	57.5854	0	41.8392	-0.666377	1	0	0.333333	-0.495109	14	1.00675	28.9006	0.42709	3.1557	4.33349	0.000847565	-0.0225616	0	3.8196	-0.0179172	0.00788227	3.86344	106.212	2	12.0598	10.7025	8.21052	0.277619	0.573273	15	32.2325	0.306761	1.60569	0.893567	-5.52469
CHEMBL1171134	0	16.6452	0.0325445	-2.2384	4.8458	0	0.343586	11.9167	85.9976	3.34257	36.6827	-0.751974	0	0	0.166667	-0.494779	12	0	43.0199	0.455645	0	5.64056	-0.00041791	0.359753	0.584057	4.71414	0.00343971	0.0948992	4.07287	167.433	0	12.7044	23.3985	16.8584	0.260171	0.494779	21	49.7804	0.280926	1.60661	0	-5.52288
CHEMBL1649910	0	13.3176	0.0289683	-1.944	4.16785	0	0.300989	5.42881	42.944	0	54.1505	-0.29295	0	0	0.333333	-0.451924	7	0	30.4515	0.40325	0	5.91801	-0.00080586	0.309579	0	3.77695	-0.0252555	0.045089	3.84872	74.108	3	11.854	10.871	0.65529	0.411446	0.553091	13	27.9623	0.326138	1.57076	0.786607	-5.52288
CHEMBL1649922	0	13.1692	0.0282625	-2.4237	0	0	0.274074	6.10748	42.944	0	52.1055	-0.25692	0	0	0.333333	-0.451924	7	0	29.1602	0.394381	0	5.92102	-0.000698027	0.306183	0	3.77912	-0.0117621	0.11566	3.82107	74.108	3	11.8688	9.71209	0.364816	0.411445	0.531121	13	18.8413	0.3345	1.56051	0.73677	-5.52288
CHEMBL1650951	0	11.153	0.0305388	-0.4454	5.46967	0.877209	0.583947	13.5925	41.0449	4.74827	38.7927	-0.907829	0	0.382864	0.333333	-0.379677	9	0.69068	29.4887	0.537284	0.877209	4.30435	0.000703339	0.155137	0.575141	4.47084	-0.0538125	0.0274428	3.93014	92.3055	0	12.4016	16.9082	3.07862	0.417984	0	9	86.6604	0.520551	1.62319	0	-5.52288
CHEMBL1774492	3.66568	13.7933	0.0141925	-0.7025	0	0	0.60132	4.36449	15.6216	0	57.5524	-1.10637	0	0.60132	0.333333	-0.847358	12	1.34986	29.6977	0.546687	0	4.68392	-0.00173062	0.198513	0	3.93584	-0.0297714	0.0145014	3.83618	86.8541	2	11.2167	6.37477	0.504668	0.348496	0.776523	16	36.7045	0.461917	1.57423	0	-5.52288
CHEMBL2087434	0	22.1829	0.0147898	-2.2219	0	0	0	5.20098	7.76719	0	38.0463	-0.000115721	0	0	0.333333	-0.495093	4	0	18.6428	0.291647	0	4.35575	0.000783807	-0.206015	0	4.76421	0.0820578	0.065285	3.76454	85.1624	0	12.6656	4.4521	5.36108	0.348615	0.802529	4	25.6838	0.29254	1.57276	0	-5.52288
CHEMBL2180036	0.887194	10.4502	0.0458586	-2.0879	0	5.5033	0.467368	8.03918	69.5926	0	26.4419	0.132094	1	0	0.166667	-0.495092	9	0	24.4876	0.535023	5.5033	4.45804	-7.50356e-06	0.132198	0	4.02067	-0.0419123	0.0180708	3.84175	34.9342	0	11.7829	6.72753	0.375401	0.450098	0.523574	12	42.5856	0.362405	1.55129	0	-5.52288
CHEMBL240364	0.450512	14.0145	0.052217	0.6113	0	2.94398	0.438347	9.32496	57.1566	0	35.2737	0.0381918	0	0	0.166667	-0.36695	5	0	27.8279	0.378437	2.94398	4.61207	-0.000105598	0.0281753	0	3.81543	-0.0421852	0.148957	3.89877	59.6992	2	12.4177	8.99485	13.0112	0.344943	0.58269	11	18.9384	0.31168	1.54453	5.42946	-5.52288
CHEMBL240568	0.664471	14.1145	0.0532357	1.714	0	1.2392	0.274663	14.5868	42.2701	1.02571	40.8789	0.0901255	0	0	0.333333	-0.366843	4	0	26.9585	0.342773	1.2392	5.21216	0.000858927	-0.139374	0.303148	3.81665	-0.0334449	0.145023	3.89622	29.8496	1	13.1306	9.10208	9.50242	0.34731	0.645848	9	28.0594	0.235303	1.53125	0.227858	-5.52288
CHEMBL270135	4.35729	18.0287	0.0462213	-0.7709	3.79741	4.71468	0.389421	13.4929	73.6971	5.3542	35.6702	-0.721927	0	0.237904	0.166667	-0.452058	7	0.00062053	41.0651	0.472589	0.000550208	5.06875	0.00171859	0.0494671	0.000612725	4.09455	-0.0393538	0.144311	3.91688	125.172	1	12.1953	10.3199	26.9693	0.409131	0.882977	17	51.21	0.289108	1.54687	0.675802	-5.52288
CHEMBL3134082	0	16.1754	0.0606527	-0.6179	6.49494	6.70565	0.497835	5.11633	83.4859	6.89616	22.4692	-0.773275	1	0	0.5	-0.338427	2	0.909352	15.111	0.589159	6.01586	3.73618	0.00136841	0.226236	1.06882	4.68998	-0.0208331	0.0873932	3.89199	137.019	1	12.2621	9.69172	3.57361	0.263112	0	14	62.7368	0.341748	1.75114	6.07559	-5.52288
CHEMBL410333	8.36592	9.50756	0	-1.4138	8.29081	0	0.625085	0	6.24863	0.693687	26.5615	-1.46832	1	0.625085	0.333333	-0.846367	9	0	21.8681	0.876148	0	4.45986	-0.00193292	0.28451	0.693687	4.54261	-0.0256548	0.0794675	3.83045	121.408	1	11.1389	8.21601	1.53562	0.250372	0.876148	8	12.6285	0.645618	1.64558	0	-5.52288
CHEMBL467587	0.97804	14.3253	0.052924	0.5096	0.163874	2.9761	0.415182	8.85374	57.1566	5.183	40.1277	-0.0913454	0	0	0.166667	-0.494793	6	0	26.3155	0.384769	2.9761	4.69147	0.00138578	-0.0641901	1.30759	3.81647	-0.0482857	0.120794	3.98406	59.6992	1	12.4944	12.4638	16.9053	0.345528	0.63639	10	35.4967	0.349921	1.57874	0.52605	-5.52288
CHEMBL50588	0	12.3649	0.0403008	-0.5069	0.575509	0.578056	0.101827	6.22689	21.1351	0	48.3721	0	0	0	0.5	-0.491443	4	0.276697	36.0807	0.309908	0.578056	5.77969	0.00156343	-0.445653	0	3.51522	-0.00536831	0.010295	3.91231	0	0	0	16.0102	4.64015	0.348912	0	7	77.7156	0.265952	1.52037	0	-5.52288
CHEMBL464415	0	10.6097	0.0458586	-1.4628	0	1.77914	0.756531	12.7111	36.2816	8.52277	15.2282	-0.543736	1	0.756531	0.333333	-0.335604	5	0	23.7417	0.338091	1.77914	4.48542	0.00115846	-0.118309	8.52277	3.80577	0.0589537	0.0585504	3.77916	48.963	0	11.2679	4.0673	4.49355	0.348451	0	8	10.4144	0.139192	1.5544	0	-5.52143
CHEMBL3098541	1.89109	16.1945	0.0267957	0.1304	1.78344	2.77358	0.426646	11.7053	37.9206	5.00557	74.1588	-1.28582	0	-0.187352	0.333333	-0.454953	20	-5.14708	31.8517	0.534633	2.17005	6.32302	0.000964629	0.255161	-2.10577	4.37281	-0.0548324	0.180406	3.82787	228.133	0	13.059	31.5445	8.56791	0.41185	0.73241	6	76.3603	0.566996	1.64879	6.1185	-5.51999
CHEMBL2064333	2.86846	7.38745	0.0225348	-0.2476	0	0	0.536679	3.78929	55.38	0	32.825	0	1	0.536679	0.5	-0.492269	10	1.01191	15.3985	0.645355	0	4.05966	-0.00470195	0.11234	0	3.31638	-0.0842421	0.0448782	3.82959	106.368	5	0	6.08871	7.29216	0.293732	0	15	18.6165	0.167143	1.53089	1.10248	-5.50864
CHEMBL213979	0	11.5779	0.0129105	-1.2009	0	0	0	6.85795	72.5331	0	46.8283	-0.300369	0	0	0.333333	-0.495109	6	0	35.1694	0.358081	0	4.68076	0.000371038	-0.305758	0	4.08323	0.0305609	0.0897983	3.98213	83.504	3	13.703	10.4242	14.946	0.348676	0	15	86.4485	0.290184	1.60249	0	-5.50864
CHEMBL2170949	0	9.0892	0.0325	-0.6976	0	0.548538	0.307065	6.61381	121.787	0.618356	27.0932	0	1	0	0.333333	-0.347222	8	0	22.4075	0.477317	0.548538	4.79122	0.00121906	-0.213968	0.618356	3.1997	0.143577	0.12345	3.9803	137.252	3	0	6.54502	0.059049	0.346719	0	18	46.2557	0.0526592	1.52574	0	-5.50864
CHEMBL2376320	0	17.0268	0.0602309	-1.1901	0	0	0.441417	5.93781	52.4265	4.82605	25.8273	-0.625667	1	0	0.333333	-0.338195	1	0.905439	15.0312	0.446281	0	4.08993	0.00109285	0.271847	1.02046	4.68717	-0.01372	0.0608828	3.86933	120.417	0	12.3599	5.47877	9.40342	0.417423	0	12	58.3157	0.442979	1.60283	5.55563	-5.50864
CHEMBL3287856	2.466	8.77936	0.0746584	-1.1302	1.15062	0	0.672165	7.91277	38.6358	0	26.5847	-0.184043	1	0	0.666667	-0.38123	3	0.517579	17.0921	0.472747	0	5.03274	-0.000607429	-0.0351675	0	4.11633	0.0239063	0.150224	3.76685	46.3118	0	11.1442	4.27127	0.0786242	0.346894	0.590951	3	12.3066	0.31734	1.6153	0	-5.50864
25953-19-9	0	13.9001	0.0214559	-0.0512	6.80872	0.684118	0.536783	5	105.982	5.42823	22.469	-1.41096	0	0.536783	0.333333	-0.84307	6	1.46987	8.44731	0.744545	-0.491881	4.77511	0.00430706	0.119442	-0.651272	4.6206	0.00419294	0.0577331	4.06501	198.705	1	11.7365	10.1052	1.86896	0.254183	0.560318	7	4.96215	0.851646	1.71396	0	-5.50724
CHEMBL1083439	4.98217	10.5366	0.0965079	-2.6639	0	8.19383	0.799825	9.4643	50.4942	8.58245	10.0806	-0.544487	1	0.799825	0.333333	-0.337869	2	0	9.53132	0.445042	0.903636	3.15015	-0.00190629	0.231524	8.58245	3.86399	-0.0297686	0.080221	3.57594	84.8441	0	10.7304	1.52021	0.635368	0.322837	0.592949	6	3.18557	0.519619	1.57577	5.41298	-5.50585
CHEMBL1914567	3.43786	13.3034	0.0447485	-3.5691	1.52225	7.66383	0.597479	7.23698	98.0029	0.149533	19.6643	-0.631576	1	0	0.333333	-0.34854	5	0	8.1694	0.337196	0.578063	4.92072	-0.00235512	0.362806	0.149533	3.83968	-0.106037	0.0474218	3.83408	93.1792	1	11.5235	5.18608	5.22305	0.331334	0.584968	14	3.18557	0.300762	1.59128	3.50601	-5.49214
CHEMBL3098546	1.44823	18.08	0.0254751	-1.454	1.40759	2.24846	0.344463	12.0344	21.1351	4.0804	67.5067	-1.18504	0	-0.224747	0.333333	-0.454954	16	-5.21428	46.1367	0.676694	1.65473	6.28041	0.00173033	-0.0347881	-2.14899	4.37007	-0.0502056	0.177061	3.85719	204.281	0	13.1724	33.1879	13.9801	0.411165	0.707625	6	59.9274	0.505212	1.63551	4.96267	-5.48545
CHEMBL1957478	0	9.43943	0.0610202	0.6408	7.63892	0	0.536382	6.44223	86.3781	0	27.0545	0.0857397	1	0	0	-0.494848	4	0	27.7782	0.962758	0	5.30877	0.000884579	0.0277739	0	4.33994	-0.0706699	0.0470852	3.90037	42.6557	1	0	10.0513	1.227	0.450623	0	17	94.2557	0.370893	1.55733	0	-5.48149
CHEMBL1802190	0.18009	8.68352	0.0764893	-0.7074	5.44678	0	0.543414	7.39469	0	4.38599	11.9659	-0.457508	1	1.77844	0.166667	-0.46445	2	0.174298	20.0475	0.781524	0	4.56737	0.00597668	-0.416776	2.14376	3.64905	-0.159803	0.084419	3.8345	43.3361	0	11.5557	16.0405	5.57338	0.338926	0	0	43.8011	0.224838	1.60344	5.36329	-5.47886
CHEMBL1807816	5.8968	6.19655	0.0892742	-2.6956	5.45201	7.49673	0.580252	4.7622	85.1529	4.70001	24.6513	0	1	0.884475	0.333333	-0.459068	2	3.13725	11.2621	0.390332	7.49673	4.63352	0.000982431	0.0325111	0.597159	3.59224	-0.154065	0.066371	3.69705	83.4615	3	0	11.3182	0.683268	0.322063	0	13	15.0431	0.135783	1.5729	5.97523	-5.47886
CHEMBL2338347	3.79058	13.4407	0.0523313	-1.626	0	7.98274	0.604522	9.64529	51.5818	5.82039	26.8028	-0.291825	1	1.11155	0.333333	-0.392071	1	0.161483	23.6533	0.326696	7.98274	4.74969	0.000270741	-0.0548434	4.5685	5.19281	-0.028072	0.0450332	3.90492	131.276	0	11.8733	8.99956	6.54643	0.233777	0.766845	6	29.0885	0.365184	1.59111	0	-5.47366
Clarithromycin	0.658885	13.9405	0.0525753	-2.0536	1.46268	3.07842	0.217187	11.8316	3.12431	1.33414	62.558	-0.712321	0	0.424964	0.166667	-0.458125	19	0.610981	13.1847	0.471797	0.219715	6.24119	0.00159902	-0.404013	0.188079	3.95116	-0.057623	0.303922	3.74191	128.614	0	13.9769	28.2589	0.25	0.348255	0.701582	2	10.9999	0.417528	1.6253	1.03651	-5.47
159989-64-7	2.9433	16.4811	0.057037	-0.5553	5.64954	2.37099	0.422685	11.6891	39.1458	2.55192	35.8308	-0.324883	0	0.474007	0.166667	-0.506485	3	0.163386	32.769	0.304574	0.925609	5.27176	0.000816052	-0.00386661	-0.339256	4.41703	-0.0707884	0.0673493	3.8665	102.382	1	13.3397	12.4819	14.4826	0.349085	0.699998	7	7.92188	0.323031	1.61658	0.478297	-5.46852
CHEMBL2031102	4.3141	17.9177	0.0360153	-0.9528	3.59469	0.37581	0.380342	14.2389	58.8106	5.27701	39.2066	-0.710295	0	0.19735	0	-0.452058	10	0.0487066	47.04	0.472005	0.306165	5.31603	0.00107763	0.0368262	0.0454992	4.18556	-0.0267083	0.262248	3.95029	113.401	1	12.268	12.5163	34.4757	0.409131	0.881805	19	41.7337	0.271885	1.56798	0.683925	-5.46852
CHEMBL3290356	2.9852	12.9121	0.0603105	-1.5745	1.73969	3.2464	0.535139	10.4988	75.8412	3.89055	55.7967	-0.230127	0	0	0.166667	-0.493526	7	1.3812	24.5308	0.575769	1.08819	5.79692	0.0027864	-0.297631	2.84698	3.68585	-0.0842303	0.027699	3.87828	105.041	1	11.5085	7.56117	2.51889	0.348525	0.855014	12	49.8043	0.352487	1.56105	0.52793	-5.46852
CHEMBL2220442	0.912315	10.3743	0.0345437	-0.5015	0.730749	1.43454	0.669167	7.72792	1.89909	0	13.529	-1.36369	1	1.4356	0.166667	-0.847523	12	2.99116	30.4315	0.439104	1.43454	4.4414	-0.00242386	0.167991	0	3.61356	-0.0602067	0.0326701	3.76916	31.8596	0	10.6143	11.4636	12.5401	0.210208	0.735512	4	19.9642	0.194103	1.53152	6.54949	-5.46534
CHEMBL2023071	4.08524	7.89973	0.0695726	-1.7407	0.649158	0	0.376162	3.93111	102.551	0.792372	25.6758	0	1	0.367725	0.333333	-0.491949	5	0	21.5242	0.407925	0	4.81672	0.000348363	0.116527	0.792372	4.07162	-0.140042	0.131549	3.82782	104.627	0	0	6.57328	1.48158	0.345197	0	17	57.6887	0.231464	1.60343	0.774599	-5.46344
CHEMBL443578	0	11.5717	0.0364469	-1.569	0	3.12794	0.594929	13.4302	57.5854	0	42.7877	-0.640234	0	0	0.333333	-0.495109	9	1.03801	37.6036	0.353525	3.12794	4.56655	0.000750441	-0.150427	0	3.8192	-0.000241887	0.0763192	3.98276	76.3622	2	12.1846	12.6083	11.0211	0.348676	0	14	39.0324	0.200973	1.56259	0.904393	-5.45593
CHEMBL583370	0	16.8929	0.0472689	-1.0265	3.90329	5.54083	0.393117	12.967	73.6971	5.43001	36.9443	-0.744152	0	0.224904	0.166667	-0.452058	8	-0.109483	40.2616	0.480791	0.690394	5.12542	0.00164749	0.0563012	-0.141682	4.09513	-0.0424994	0.0129112	3.91686	113.401	1	12.2195	10.8953	25.4187	0.409131	0.897168	19	41.7337	0.294365	1.55376	0.643794	-5.45593
CHEMBL1170875	0	15.7516	0.0340741	-3.8426	0.497225	0	0.476798	13.3836	42.2701	2.88359	40.4991	-0.124747	0	0	0.333333	-0.456026	8	2.84267	31.655	0.281966	0	5.07341	0.000888991	-0.0212813	0.414029	4.23015	-0.0168269	0.00216265	3.8618	89.5487	1	11.7499	5.36353	11.8701	0.348677	0.729858	12	27.8579	0.336549	1.54223	0	-5.45469
CHEMBL2148049	0	17.2108	0.0301927	0.9407	2.20147	0	0.382904	9.87314	71.4917	0.711815	43.568	-0.608201	0	0	0.166667	-0.454548	5	1.03877	23.226	0.531876	0	4.0179	0.000666258	0.0204866	0.662689	5.45301	-0.023926	0.157714	4.06511	119.505	1	11.9162	7.76941	32.3647	0.417534	0	10	106.483	0.480398	1.59699	4.30505	-5.44794
68-41-7	0	2.104	0.266667	-1.6843	0	0	0.734722	0	53.5223	5.81926	4.34974	-0.125	0	0	0.5	-0.348995	0	0	1.41421	0.667014	0	5.34864	0.0120209	-0.190992	1.1996	4.12632	-0.114778	0.124345	2.68851	41.0683	0	10.2755	1	7.2146	0.345595	0.693056	0	0	1.14004	1.74427	0	-5.44129
CHEMBL1911730	0	23.5667	0.0245079	0.0904	0	0	0.663421	11.74	68.1706	0	27.9423	-1.57545	0	1.22969	0.166667	-0.843983	14	0.501807	34.9722	0.728968	0	4.35243	-0.00196161	0.18876	0	4.68952	0.0190093	0.019259	4.10169	165.369	0	11.0983	10.1264	57.7965	0.43596	0.792393	19	71.9769	0.274914	1.55578	6.39513	-5.4395
20830-75-5	3.95347	16.8415	0.0585395	-3.6782	2.36615	2.23229	0.39567	15.7704	0	4.01641	50.6632	-0.335688	0	0.902379	0.166667	-0.457103	22	-0.977044	36.205	0.369168	1.42716	5.73994	0.000361079	-0.0621433	0.962115	4.13806	-0.0798393	0.126755	3.78896	98.3356	0	11.9442	0	3.9976	0.332312	0.584026	0	14.1855	0.271538	1.61395	2.14867	-5.43321
CHEMBL227134	0.76871	17.7195	0.0298413	-1.0129	2.43276	0	0.413928	7.83632	80.7976	0	31.0335	0	0	0	0.333333	-0.490212	5	0	24.1231	0.675812	0	4.21008	-0.00239766	0.187261	0	4.31089	0.210117	0.0300527	4.69911	160.629	2	11.4063	5.52133	14.1399	0.231086	0	13	47.8294	0.198719	1.58499	0	-5.4318
CHEMBL3287857	2.79264	8.84329	0.0746584	-1.1302	1.12728	0	0.670845	7.19223	38.6358	0	25.5979	-0.176261	1	0	0.666667	-0.38123	3	0.507847	17.2676	0.469228	0	5.14899	-0.000499052	-0.0336256	0	4.11633	0.0239063	0.136412	3.76692	46.3118	0	11.1448	3.99004	0.0786242	0.346894	0.586032	3	12.3066	0.31734	1.61402	0	-5.4318
CHEMBL3360348	0	13.5997	0.0375397	-1.818	0	1.42177	0.512106	7.93249	69.0282	0	16.493	-0.0372635	1	0	0.166667	-0.293637	5	0	19.7069	0.423734	0.959435	4.08468	-0.00130883	0.361866	0	4.70681	0.0836612	0.0041518	4.11276	125.731	0	11.9539	6.24664	9.53204	0.250263	0.6026	17	7.10628	0.128501	1.59464	0	-5.4318
Sulfanilic acid	0	9.69995	0.10303	-1.2914	0	0	0.644842	2	32.8972	0	3.85593	0	0	0.644842	0.666667	-0.747267	0	3.42408	5.65685	0	0	3.06967	-0.00132626	0.163508	0	4.66057	0.0861445	0.0775437	3.67037	44.313	0	10.3478	0.333333	0.082369	0.155884	0	2	4.30748	0	1.57715	0	-5.43
CHEMBL1201748	1.78194	16.1799	0.0278836	-0.042	1.69223	2.56072	0.394038	11.899	18.0108	4.6058	71.0048	-1.1744	0	-0.175402	0.333333	-0.454954	18	-4.74648	33.3528	0.518873	2.02063	6.14302	0.000773949	0.0105031	-1.98484	4.3683	-0.0487307	0.17889	3.83493	185.432	0	13.0149	28.7236	12.0881	0.409824	0.685455	4	56.7419	0.531276	1.64107	5.60794	-5.42829
CHEMBL2030952	0	16.8995	0.036809	-0.4716	3.57504	5.63785	0.380258	12.7584	58.8106	5.31348	41.124	-0.726973	0	0.185675	0.166667	-0.452058	9	0.0568444	47.1457	0.478648	0.0500157	5.32834	0.00100503	0.0330282	0.0309417	4.18594	-0.0295436	0.185626	3.9497	125.172	1	12.3073	13.2305	24.8692	0.409131	0.893229	18	51.21	0.276573	1.57475	0.663275	-5.42022
L-alanine	0	2.44944	0.240741	-1.0955	0	0	0.835417	0	32.8972	5.45523	3.48196	-1.10185	0	0.835417	0.833333	-0.843557	0	0	0	0.423958	0	5.21273	0.00921874	0.0482649	4.03978	3.71579	-0.189847	0.19435	2.76882	31.8596	0	9.52546	1	5.213	0.34546	0.6375	0	0	1.01324	1.55347	0	-5.42011
NK1NK2 analogue 105 (MDL 105,212)	0	16.0267	0.0348232	0.4176	1.10946	0	0.44858	10.9452	39.1458	0	51.7531	-0.257624	0	0	0.333333	-0.491302	7	0	31.5296	0.533082	0	4.93811	0.00115821	-0.288167	0	4.13696	-0.038575	0.124382	3.90704	59.6992	0	12.7088	7.92033	15.0629	0.348408	0	9	65.2879	0.294192	1.57332	0	-5.41052
155213-67-5	4.61699	18.8279	0.0396543	0.1742	2.67827	1.0527	0.332488	12.0988	90.7276	3.98336	41.552	-0.66036	0	0.079148	0.166667	-0.443157	4	-0.351516	36.1057	0.360176	-0.246757	4.97867	0.00088109	0.395285	0.228653	3.80626	-0.0515743	0.0511948	4.18356	145.403	0	12.8886	15.2918	30.3766	0.409411	0.851291	15	29.1752	0.299965	1.51744	2.35288	-5.40894
CHEMBL2064348	2.69481	9.0648	0.0167025	-0.7273	0	0	0.497795	6.44742	55.38	0	32.1627	0	1	0.497795	0.166667	-0.492269	10	1.04373	24.3421	0.644711	0	4.03618	-0.00316797	0.0839288	0	3.36935	-0.0507397	0.0366745	3.8433	106.368	5	0	8.52647	16.1066	0.293732	0	16	15.8666	0.137647	1.51842	1.04934	-5.40894
CHEMBL243497	0	17.951	0.0405797	-3.8817	3.24195	0.586914	0.231301	14.1947	57.1566	3.1033	29.4806	-0.268132	0	0	0.166667	-0.379734	2	-0.373128	38.1331	0.368089	-0.383898	4.8077	0.00139396	-0.0663065	-0.36748	4.08911	-0.0284585	0.0112576	3.82376	100.549	0	13.4358	7.95075	14.9429	0.348414	0.859548	11	5.75854	0.278869	1.5296	0	-5.40894
CHEMBL3808633	0	19.476	0.0337662	-0.4831	2.42559	3.5722	0.648712	10.2215	16.405	0	22.8275	-0.865347	1	0.648712	0.333333	-0.495073	8	-0.821804	21.8303	0	3.5722	3.80219	-0.00305085	0.0126555	0	4.69022	-0.0167819	0.0464372	4.29196	74.1625	0	12.7789	9.87016	15.1274	0.268899	0.74666	4	56.6518	0.267885	1.54885	2.55027	-5.40782
CHEMBL3098567	2.47731	16.7256	0.0180927	1.1858	1.57353	5.78256	0.411142	11.7177	18.0108	4.87869	76.8562	-1.32571	0	0.1197	0.333333	-0.453204	16	0.721246	33.6039	0.540679	1.90226	6.81293	0.00115787	0.482182	0.304807	4.42796	-0.0539488	0.180028	3.84633	224.722	0	13.0548	39.3485	23.9884	0.511485	0.766744	4	100.741	0.634029	1.65597	5.97976	-5.40561
150-Artesunate	4.23327	8.05615	0	0.4477	8.35547	4.27739	0.692053	0	0	0	15.6626	-1.28194	1	0.692053	0.333333	-0.847571	12	0	13.3382	0.369594	4.27739	5.82762	-0.000948165	0.293549	0	4.09482	0.078107	0.134448	3.59839	86.1957	0	10.5799	8.48308	5.21483	0.309624	0.746651	0	10.9999	0.525004	1.60613	0	-5.40012
artesunate	4.23327	8.05615	0	0.4477	8.35547	4.27739	0.692053	0	0	0	15.6626	-1.28194	1	0.692053	0.333333	-0.847571	12	0	13.3382	0.369594	4.27739	5.82762	-0.000948165	0.293549	0	4.09482	0.078107	0.134448	3.59839	86.1957	0	10.5799	8.48308	5.21483	0.309624	0.746651	0	10.9999	0.525004	1.60613	0	-5.4
Artesunate	4.23327	8.05615	0	0.4477	8.35547	4.27739	0.692053	0	0	0	15.6626	-1.28194	1	0.692053	0.333333	-0.847571	12	0	13.3382	0.369594	4.27739	5.82762	-0.000948165	0.293549	0	4.09482	0.078107	0.134448	3.59839	86.1957	0	10.5799	8.48308	5.21483	0.309624	0.746651	0	10.9999	0.525004	1.60613	0	-5.4
CHEMBL2017658	0	17.6693	0	2.2027	0	0	0	0	0	0	10.2917	0	0	0	0.333333	-0.307566	2	0	21.0482	0.454184	0	4.23	-0.000552554	0.105835	0	3.64613	-0.102155	0.100348	4.25624	34.1065	0	13.6935	9.14112	33.1799	0.340398	0	0	27.1862	0	1.55256	0	-5.39903
BVaraU	7.12438	6.35832	0.112222	-1.6961	6.1286	6.99337	0.620138	7.55953	67.0892	4.74989	14.7966	-0.780961	0	1.53963	0.333333	-0.392366	2	1.02309	8.45122	0.764184	6.99337	4.39399	0.00237468	0.0375578	0.460534	3.85424	-0.234307	0.133633	3.83996	65.9944	0	11.5298	7.82969	3.23892	0.331428	0	7	3.18557	0.401016	1.62001	5.84791	-5.39897
77181-69-2	7.04467	6.43328	0.112222	-1.5804	5.89846	6.92972	0.595089	7.55953	67.0892	4.64455	14.7576	-0.704572	0	1.50164	0.333333	-0.392366	2	1.02945	8.45122	0.752138	6.92972	4.51127	0.00199925	0.0455677	0.514346	3.91386	-0.21106	0.134537	3.81585	65.9944	0	11.598	7.82969	2.83586	0.327187	0.76932	7	0	0.516346	1.60688	5.77301	-5.39794
CHEMBL1649925	0	13.0966	0.0282625	-2.4237	0	0	0.351055	7.57468	42.944	0	52.1078	-0.379172	0	0	0.333333	-0.452059	8	0	29.1602	0.396727	0	5.91983	-0.00100565	0.320981	0	3.69734	-0.0117621	0.102499	3.82117	74.108	3	12.0032	9.71209	0.364816	0.408975	0.531953	13	18.8413	0.337233	1.55908	0.938231	-5.39794
CHEMBL1649928	0	14.169	0.0261591	-1.9491	4.11656	0	0.296299	6.10748	76.5151	0	59.6614	-0.0744667	0	0	0.333333	-0.349661	10	0	33.8108	0.40083	0	6.02268	-0.00147546	0.189772	0	3.55551	-0.0184147	0.0460032	3.84933	106.076	4	11.8995	10.871	1.79346	0.348851	0.552387	18	37.7528	0.202745	1.54072	0.786063	-5.39794
CHEMBL1774502	3.63762	13.3443	0.0134829	-0.7431	0	0	0.595022	6.3209	12.4973	0	42.9014	-1.10633	0	0.595022	0.333333	-0.847358	10	0	35.5801	0.503236	0	4.76348	-0.00191381	0.259558	0	3.93574	-0.0207426	0.0188358	3.83285	86.8541	1	11.2437	8.86573	1.33842	0.348459	0.58141	12	37.6234	0.413966	1.56453	0	-5.39794
CHEMBL220101	5.11875	11.7731	0.0306306	-2.225	5.43161	6.94659	0.535031	8.30229	45.3944	0.611916	46.9317	-0.398052	1	0	0.333333	-0.377651	6	0.599073	27.1917	0.570906	6.94659	4.89264	-0.000350727	0.401925	0.611916	4.25603	-0.0615342	0.0676846	3.94509	120.989	0	11.9896	9.34091	1.05411	0.330933	0.919683	14	14.6414	0.500794	1.64599	0	-5.39794
CHEMBL3740510	0	11.3762	0.0160015	0.0067	0	0	0.550224	10.3747	71.6754	0	26.8927	-0.363754	0	0.550224	0.166667	-0.490991	8	8.6149	23.5046	0.426543	0	4.52146	0.00194245	-0.0521216	0	4.42472	0.00324518	0.0617768	3.95654	143.841	1	13.3959	11.72	19.28	0.317592	0	17	47.9172	0.252062	1.58685	0	-5.39794
N-Acetyl-D-valyl-D-phenylalanine N-Methylamide (3a)	0	9.87048	0.0637124	-1.4711	5.48802	0	0.441324	7.35638	54.0323	4.80492	11.1542	-0.36136	1	0	0.333333	-0.357303	1	0.988627	9.40868	0.411188	0	3.69061	0.00232368	0.128671	0.908045	3.83033	-0.0581416	0.162883	3.68426	89.5487	0	11.2595	7.09686	1.15369	0.244236	0.555022	5	3.18557	0.558541	1.53536	0	-5.39002
Telaprevir	0.575833	14.3316	0.0415864	-4.6974	3.69528	5.28877	0.362429	13.2861	108.738	4.75508	31.1699	-0.686319	0	0	0.166667	-0.346851	2	0.477029	36.2086	0.355202	0.731619	4.97009	0.00234303	-0.233883	0.301253	4.02203	-0.0357751	0.202905	3.81291	248.411	2	12.6373	21.1796	8.83278	0.289818	0.87027	15	29.899	0.394603	1.62121	3.20015	-5.39
5'-L-phenylalanyl-floxuridine	5.6171	10.332	0.098021	-2.6897	0	8.40616	0.696473	9.20756	54.0323	9.34935	19.8754	-1.14502	0	0.418442	0.166667	-0.45778	3	0.759577	15.7862	0.666548	8.40616	4.79475	0.00127355	0.0921671	2.29728	3.85944	-0.128648	0.157669	3.7969	107.452	0	11.1103	8.39564	1.47574	0.366556	0.828787	6	14.1855	0.472362	1.61381	3.8237	-5.38914
CHEMBL1957474	0	9.45793	0.0657084	0.341	7.84236	0	0.553378	5.10406	103.164	0	24.9983	0.0446569	1	0	0	-0.434249	4	0	26.293	0.974033	0	5.40052	0.000122964	0.196957	0	4.33893	-0.0869839	0.00601428	3.88045	82.9834	1	0	6.93871	0.371856	0.450623	0	19	120.488	0.479439	1.53831	0	-5.38722
CHEMBL3112854	2.84951	8.61013	0.0215156	1.1969	0	0	0.537857	4.37137	39.8197	0	40.6886	-0.3783	1	0.537857	0.333333	-0.492269	13	0.747227	18.62	0.671304	0	4.02124	-0.00455473	0.376221	0	4.43818	-0.0848268	0.0280306	3.83807	117.104	3	12.8405	6.13578	16.2699	0.575256	0.933566	11	72.5182	0.535556	1.53371	1.03344	-5.38722
CHEMBL3287846	2.23957	8.87051	0.0712919	-1.6099	1.05279	0	0.663901	8.15209	38.6358	0	24.9356	-0.135035	1	0	0.666667	-0.38123	3	0.478345	15.1149	0.454228	0	5.06517	-0.000526696	-0.0356864	0	4.11633	0.0817676	0.140405	3.75028	46.3118	0	11.1484	3.38655	0.00561001	0.346894	0.567513	3	3.18557	0.332451	1.59414	0	-5.38722
sulfasalazine	0	16.7743	0.0402381	-1.6366	0	0	0.692637	7.74897	66.5165	0	12.225	-1.53749	1	1.28812	0.333333	-0.843983	10	0	16.0255	0	0	3.56579	-0.00317789	0.262373	0	4.68562	0.0147685	0.0483727	3.87523	163.818	0	10.9	4.6425	10.2861	0.292161	0	13	19.2972	0.0957775	1.54083	6.57096	-5.37817
3930-20-9	4.05327	11.9275	0.101111	-1.844	0	5.15542	0.457244	6.93864	34.4157	2.67245	22.7414	0	1	0.457244	0.166667	-0.489131	2	0	8.37658	0.33724	5.15542	4.53999	-0.000581568	0.0684545	1.42122	4.31094	0.00156974	0.113739	3.78074	60.7179	0	11.131	1.48675	0.046311	0.346938	0	3	19.0001	0.126	1.54506	2.27056	-5.37675
CHEMBL3112856	2.74209	9.65232	0.0168347	-0.8876	0	0	0.51008	7.18681	56.6052	0	36.2858	-0.0875478	1	0.51008	0.166667	-0.492269	14	0.908625	26.0765	0.629021	0	4.11481	-0.00357295	0.131548	0	3.80154	-0.0592916	0.00799257	3.84837	145.66	3	13.1392	7.85777	7.3441	0.293732	0.887002	14	26.3843	0.25203	1.54898	1.03593	-5.37675
CHEMBL3290344	0.558919	13.4716	0.0309957	-1.0529	0	4.02836	0.322696	7.60765	88.8898	0	45.4903	-0.197958	0	0	0.333333	-0.493526	10	0	23.38	0.528373	4.02836	4.82428	-2.42347e-05	-0.0796246	0	4.07132	-0.0496711	0.0237304	3.87949	133.414	3	12.4927	6.46043	0.743734	0.348453	0	14	80.0389	0.34699	1.61295	0.740391	-5.37675
CHEMBL3586387	0	9.36656	0.0334963	-2.5273	0	2.3231	0.633348	6.72717	121.603	5.39897	23.3026	0.0152997	1	0	0.333333	-0.379739	7	0	20.6505	0.447352	2.3231	4.44522	0.00188023	-0.151417	0.753178	3.78576	-0.0245749	0.0531556	3.87619	168.535	2	12.6628	9.29217	2.69584	0.248189	0.776193	14	45.7848	0.219728	1.53341	0	-5.37675
CHEMBL560120	0	12.3847	0.0375338	-0.1169	0	0	0.314337	6.81566	27.3837	0	40.3189	-0.324378	1	0	0.333333	-0.488374	7	0	15.5417	0.469027	0	4.46328	-0.00353261	0.21226	0	3.92607	-0.0545889	0.014777	3.8112	54.9945	2	11.7697	3.5615	1.40636	0.34841	0	11	25.5724	0.360227	1.57454	3.75861	-5.37675
CHEMBL1171278	0	8.77504	0.077381	-2.196	5.60993	0	0.568715	8.34409	0	4.56596	12.6254	-0.407568	1	1.90289	0.166667	-0.46445	4	4.0014	21.5536	0.782296	0	4.59442	0.00510981	-0.309033	2.30885	3.64892	-0.146072	0.0293232	3.74717	43.3361	0	11.4897	10.2399	1.06502	0.338926	0	0	36.7999	0.239828	1.56345	5.54172	-5.37366
671200	0	10.3714	0.0512857	-0.6198	1.11428	0	0.467027	5.92	52.807	0	30.2161	-0.320776	1	0	0.333333	-0.368828	3	0	15.0967	0.337349	0	4.8293	-0.00122205	0.102477	0	4.29001	-0.0410322	0.0208784	3.67663	70.1773	0	12.7598	2.8854	2.04061	0.348822	0	6	24.466	0.285885	1.50953	0	-5.37263
CHEMBL1824936	1.95231	8.03214	0.0302123	0.614	4.17335	0	0.302484	4.01661	39.8197	0.548383	26.4572	-0.122046	1	0	0.333333	-0.437889	11	0	30.3154	0.578676	0	4.51315	-0.00213075	-0.0470784	0.548383	3.79084	-0.0383391	0.154902	3.86347	58.4062	2	13.8108	15.7073	13.3313	0.346755	0	10	55.5831	0.148801	1.57248	0	-5.36653
CHEMBL2205146	0	9.77182	0	0.0512	0	0.863283	0.616711	0	21.5639	1.02322	26.758	-1.22184	1	0.616711	0.166667	-0.846367	9	0	25.9499	0	0.863283	4.17252	0.00101183	0.0462701	1.02322	3.66145	0.0189508	0.00503218	3.82779	64.4659	0	11.1984	9.47437	8.78707	0.26756	0.795285	10	36.6272	0.310505	1.57156	0	-5.36653
CHEMBL3318713	0	10.2257	0.0156863	-1.4628	0	1.37912	0.252902	3.59612	44.1692	0	48.434	-0.211777	0	0	0.333333	-0.377866	9	0.447171	27.0828	0.553508	1.36354	4.00042	-0.00105532	-0.0452163	0	3.79594	-0.0333816	0.0864358	3.77488	102.038	4	13.2262	9.40302	0.977923	0.260325	0.791636	18	31.3657	0.368868	1.5747	0.378383	-5.36653
74103-06-3	7.7382	6.9602	0	-0.9115	0	0	0.62529	0	1.89909	0	11.3539	-1.07356	1	0.62529	0.666667	-0.847136	7	0	16.609	0.565756	0	4.23507	-0.000790891	0.0090358	0	3.83665	-0.0102709	0.0450625	3.76812	62.138	0	11.004	6.12046	4.53264	0.209343	0.762353	2	5.08467	0.251394	1.60174	1.14272	-5.36653
CHEMBL2022464	4.10353	7.99807	0.0667463	-1.3012	0.656718	0	0.372802	5.32613	102.551	0.784189	27.1464	0	1	0.328697	0.333333	-0.492939	9	0	21.4742	0.409564	0	4.89066	-0.00250792	0.282688	0.784189	4.07162	-0.125855	0.183792	3.83079	92.8561	2	0	8.32972	1.60504	0.345197	0	21	51.398	0.223749	1.61424	0.691414	-5.36051
191114-48-4	1.8399	18.7571	0.0188889	-0.9376	0	1.89099	0.128574	13.7831	41.7188	0.850965	59.7349	-0.772888	0	0.128574	0.333333	-0.456774	19	0.794533	27.1387	0.492022	0.787499	6.39815	0.000799563	-0.11105	0.245917	4.13055	-0.0236401	0.312011	3.8677	228.541	1	13.8512	24.7792	5.43496	0.412445	0.724056	14	47.936	0.443658	1.60807	0	-5.35992
CHEMBL3098543	1.53093	16.8565	0.026236	-1.0126	1.49174	2.28219	0.351549	12.0344	18.0108	4.16105	65.7111	-1.25972	0	-0.202598	0.333333	-0.454953	16	-4.94614	46.2638	0.70897	1.74852	6.28401	0.00148012	0.041857	-2.03443	4.37294	-0.05407	0.181827	3.85702	204.281	0	13.1026	33.6471	17.4757	0.510895	0.735357	5	70.9273	0.523712	1.62904	5.06388	-5.35853
130018-77-8	0	11.2872	0.037256	0.1942	0	1.85574	0.727835	7.06052	6.24863	3.76364	26.3661	-1.15932	1	0.727835	0.5	-0.846018	0	1.70994	19.6528	0.536507	1.85574	5.54272	0.00197237	-0.239584	3.76364	3.62253	-0.0361779	0.108499	3.79624	42.8595	0	10.4043	2.42808	0.0151536	0.349466	0.813354	4	9.87176	0.407959	1.48136	0	-5.35853
CHEMBL2031100	4.29702	17.957	0.0360153	-0.9528	3.5805	0.371283	0.379828	13.8728	58.8106	5.27039	39.2066	-0.70948	0	0.196834	0.166667	-0.452058	9	0.0482031	47.3508	0.471597	0.306387	5.33264	0.00105384	0.0249066	0.0449645	4.18556	-0.0267083	0.264942	3.95043	125.172	1	12.2686	12.5163	29.6273	0.409131	0.881145	18	51.21	0.271885	1.56798	0.684247	-5.35655
CHEMBL2064344	2.68974	8.44046	0.0173946	-0.8296	0	0	0.496736	4.01357	55.38	0	34.6627	0	1	0.496736	0.166667	-0.492269	12	1.05416	24.2839	0.648893	0	3.75237	-0.00362936	0.135075	0	3.39918	-0.0611085	0.0445937	3.8309	106.368	5	0	6.59393	16.5771	0.293732	0	17	12.2522	0.141818	1.50717	1.04599	-5.35655
CHEMBL2397491	0	11.0393	0.102778	-2.1379	6.74071	0	0.545624	7.60749	83.8051	5.27036	10.8272	-0.549431	1	0	0.166667	-0.368126	0	2.33845	17.1097	0.474919	0	4.54002	0.00273113	0.0802218	1.15024	3.81018	-0.131323	0.0159601	3.79148	59.6992	0	11.8178	7.66215	0.764226	0.345543	0.754575	5	6.37115	0.341041	1.51827	0	-5.35655
CHEMBL443691	0	16.9352	0.0404394	-4.8515	3.12916	0	0.248552	14.4596	57.1566	3.49022	35.2946	-0.308014	0	0	0.166667	-0.491942	6	0.685943	37.4502	0.316228	0	4.78688	0.00106232	-0.0475976	0.6868	4.08901	-0.0211506	0.0261849	3.81002	100.549	0	13.4822	6.66913	13.2205	0.348414	0.871591	13	22.6145	0.312594	1.5113	0	-5.35655
Ac-D-phe2-(NMe-D-phe)-NH2	0	14.6018	0.0497911	-2.7111	7.27724	4.6189	0.529701	10.6122	72.043	5.00628	17.6966	-0.643804	0	0	0.166667	-0.368129	2	0.484844	32.2027	0.708336	1.42447	4.34057	0.00202462	0.173984	0.402543	3.93132	-0.0553033	0.00750509	3.80251	119.398	0	11.8879	10.9835	8.96164	0.246627	0.605645	6	9.55672	0.441442	1.52931	0	-5.34848
Stavudine (d4T)	7.39539	5.55942	0.0712963	-0.4112	0.823179	7.17327	0.642783	5.65685	21.1351	3.44026	13.2557	-0.524222	0	0.642783	0.666667	-0.392133	5	0	7.29182	0.698557	7.17327	4.01492	-0.00331622	0.286835	3.44026	3.85198	-0.138675	0.203943	3.60765	65.9944	0	11.1597	3.51676	0.265019	0.331581	0.555573	7	3.18557	0.618175	1.60196	3.33191	-5.34839
3056-17-5	7.39524	5.38554	0.0976974	-0.8992	0.859768	5.19124	0.639189	5.65685	52.807	3.44738	14.2159	-0.461722	1	0.639189	0.666667	-0.392133	5	3.14606	7.29182	0.6944	3.52731	4.20681	-0.00244171	0.246189	3.44738	3.81239	-0.164785	0.189462	3.607	38.4727	1	11.5697	3.51676	0.241671	0.352512	0.524323	10	19.9711	0.583062	1.57238	6.74887	-5.34679
CHEMBL2011118	0.500739	10.5038	0.016849	0.5287	3.74358	3.33946	0.285665	4.7451	60.9548	0	59.5904	-0.170947	0	0	0.166667	-0.405741	9	1.12904	19.5025	0.46052	3.33946	4.3578	-0.00108632	0.445917	0	4.43661	-0.0459565	0.061087	3.83165	111.281	4	11.6901	11.0304	22.1126	0.575247	0.55616	17	73.3759	0.519527	1.56572	0.556636	-5.34679
CHEMBL3786608	1.94007	11.022	0.0348389	-0.2292	4.50749	0	0.348688	5.76085	72.6556	4.51147	35.2042	-0.461542	1	0.348688	0.333333	-0.380027	8	1.03984	18.163	0.423236	0	4.67683	0.00173834	-0.071618	0.547912	3.99431	0.0196512	0.120745	3.91714	140.833	1	12.9156	9.89755	1.28437	0.255264	0.837586	11	11.2195	0.355565	1.60597	0.54587	-5.34679
CHEMBL3098552	2.04085	16.5442	0.0276094	0.5718	1.93069	2.77931	0.430166	11.7053	34.7963	5.02267	71.8985	-1.26339	0	-0.155099	0.333333	-0.454953	20	-4.76159	31.8939	0.53369	2.32771	6.32872	0.00106129	0.299194	-1.96048	4.37012	-0.0592761	0.175824	3.82836	228.133	0	12.9297	31.109	11.3468	0.510208	0.717214	5	87.3602	0.576934	1.6435	6.13104	-5.3439
CHEMBL199437	0	10.1012	0.058	-0.8601	0	0	0.394888	0	36.0215	4.84649	7.73048	0.177904	1	0	0.5	-0.350716	1	0	18.2835	0.329392	0	4.51878	0.00186322	-0.0375675	0.784452	4.28945	-0.0728884	0.0840439	3.92244	29.8496	0	12.2882	3.19323	2.86693	0.345543	0.683578	2	9.55672	0.481126	1.64428	0	-5.34104
5-aminolevulinic acid	0	4.06412	0.175	-1.3857	8.32047	0	0.805629	0	32.8972	5.79823	4.08835	-1.18352	0	0.805629	0.5	-0.847572	3	3.9603	3.77976	0.601042	0	4.58254	0.00176974	0.112182	5.79823	3.66523	-0.135528	0.0928198	3.30005	62.138	0	9.73594	0.333333	8.15045	0.345268	0.598889	1	0	1.17824	1.40769	0	-5.34
CHEMBL1078889	0	17.0189	0.0474747	-1.6086	0	0	0.415895	7.56306	71.1111	0	33.9935	0	1	0	0.333333	-0.331773	3	0.908721	20.006	0.519502	0	4.66235	-0.00274392	0.326564	0	5.12669	0.0893147	0.0373364	4.69916	150.373	0	11.3549	3.70684	1.91075	0.348718	0	14	41.6996	0.2466	1.5847	0	-5.33724
CHEMBL1484	0	12.2917	0.0305792	1.0679	0	0.875219	0.430111	11.5316	25.5799	0	38.498	-0.593361	0	0.430111	0.333333	-0.479992	10	2.40864	21.0652	0.673457	0.875219	4.82984	-0.00140732	0.051715	0	3.90137	0.0664811	0.0716422	3.78922	91.533	0	11.3775	14.756	4.36768	0.34854	0.637757	7	44.3043	0.507413	1.53921	0	-5.33724
CHEMBL1774495	2.91248	14.4182	0.0129113	-0.1111	0	0	0.471218	5.55161	15.6216	0	64.767	-1.11696	0	0.471218	0.333333	-0.846991	13	1.0662	28.8065	0.501394	0	4.76238	-0.000747211	0.175291	0	4.12153	-0.0163372	0.131054	3.83294	86.8541	2	11.8975	6.37477	2.72976	0.348452	0	18	36.7045	0.431123	1.58514	0	-5.33724
CHEMBL3112853	2.84757	8.72157	0.0216585	0.2105	0	0	0.538078	4.45566	39.8197	0	39.5001	-0.415183	1	0.538078	0.333333	-0.492269	11	0.713374	18.62	0.668028	0	4.05728	-0.00404881	0.181075	0	4.47309	-0.0706843	0.0350678	3.84139	117.104	3	12.7868	6.13578	8.15674	0.417735	0.927915	11	59.4605	0.514737	1.55022	1.03112	-5.33724
CHEMBL3221300	4.34543	17.0488	0.0534243	1.4832	5.27316	4.6761	0.391828	12.3717	120.876	5.3085	31.2696	-0.725149	0	0.0175555	0.166667	-0.452058	4	0.0457047	21.5486	0.438043	0.0462079	4.67727	0.00224875	0.0949295	0.0493027	4.10325	-0.0319344	0.399409	3.82635	114.694	1	12.0559	5.75892	26.6772	0.409131	0.810489	17	23.4279	0.418	1.58326	0.679972	-5.33724
CHEMBL518253	0	11.0463	0.0149138	-0.3871	0	0	0	7.4451	55.7476	0	39.546	-0.131769	1	0	0.333333	-0.495109	9	0	26.2377	0.389222	0	4.53583	0.00133692	-0.27662	0	4.08454	0.0449938	0.0871548	3.92152	63.1143	2	13.631	7.73071	7.61594	0.347989	0	15	63.7206	0.280406	1.63741	0	-5.33724
CHEMBL2323802	0.587843	7.71292	0.0393724	-1.0458	0	3.89688	0.302506	4.45566	24.2594	0.603189	45.962	-0.6506	1	0	0.333333	-0.45831	12	4.49193	20.3985	0.459756	3.89688	4.45596	-0.0020587	-0.122439	0.603189	3.83105	-0.0430832	0.0497724	3.69385	62.6147	1	12.373	12.1228	1.33795	0.346755	0	6	38.2542	0.24496	1.62911	0	-5.33489
CHEMBL3098561	2.6517	16.7136	0.0177518	0.7444	1.68373	6.19956	0.438872	10.8684	37.9206	5.21488	79.1165	-1.38814	0	0.127935	0.333333	-0.453204	18	0.772995	30.6388	0.549434	2.05751	6.86268	0.00116864	0.427902	0.317995	4.42986	-0.0540186	0.18412	3.84218	253.278	0	13.1608	39.8517	13.945	0.511485	0.760343	6	98.3601	0.623853	1.66059	6.40959	-5.32975
CHEMBL1774501	3.65889	13.3859	0.0139226	-0.4551	0	0	0.600124	6.09852	12.4973	0	39.3659	-1.10732	0	0.600124	0.333333	-0.847358	9	0	34.4125	0.577496	0	4.78333	-0.00211494	0.24254	0	3.93584	-0.0249553	0.0205276	3.83611	86.8541	1	11.2157	8.86573	1.19793	0.348503	0.58141	10	37.6234	0.423822	1.57682	0	-5.3279
CHEMBL2177915	0	10.4291	0.0427282	1.5544	0	0	0.521645	8.96878	83.2538	0	26.5225	0.125737	1	0	0.333333	-0.345896	4	0	37.9182	0	0	4.96578	-0.000358505	-0.0880243	0	4.2694	-0.0499754	0.0550747	3.92815	71.2123	0	0	14.3533	12.6743	0.448766	0.524623	13	91.2393	0.252931	1.55583	7.75707	-5.3279
CHEMBL257348	0	8.80468	0.0937118	-1.3321	5.07636	0	0.382271	4.15424	50.9079	3.11981	22.3663	0.388426	0	0	0.333333	-0.360653	1	-0.33424	18.6978	0.458254	0	5.75946	0.00149945	-0.135155	3.11981	4.35032	-0.143904	0.0440494	3.92162	30.2784	0	13.3056	6.40993	0.573503	0.347763	0.738038	5	9.55672	0.321502	1.561	0	-5.3279
CHEMBL564370	0	14.2191	0.0143196	-0.2922	1.31018	1.38371	0.565372	4.33939	15.6216	0	46.5492	-1.16764	0	0.565372	0.333333	-0.84406	10	-0.810127	27.5354	0.492554	1.38371	4.68972	-0.00165036	0.244714	0	4.60609	-0.0276662	0.0355478	3.83299	86.8541	2	11.5149	6.76971	1.66229	0.348452	0	17	20.3771	0.502266	1.63176	0	-5.3279
N-(4-(Chlorodifluoromethoxy)phenyl)-1-(2-(pyridin-4-yl)ethyl)-1H-pyrazole-5-carboxamide (22)	6.38337	10.3039	0.0222852	2.0169	2.24209	0	0.494385	4.5032	53.2359	0.801576	20.9749	-0.362435	0	0	0.333333	-0.419689	8	0	15.3887	0.623429	0	3.63973	-0.000282143	0.156228	0.801576	4.4493	-0.0359196	0.00727182	3.89103	98.6114	1	12.4668	2.58314	22.2482	0.489289	0	7	81.0247	0.380657	1.4836	0	-5.32757
CHEMBL1172625	0	20.6997	0.0338008	-3.1659	0	0	0.386295	15.2384	25.7779	0	56.6163	-0.00195719	0	-0.0160732	0.333333	-0.381646	10	0	32.6968	0.347265	0	5.1143	0.000172355	0.0347756	-0.0307103	4.68213	0.0394714	0.0502857	3.89396	104.012	2	12.0471	4.60766	2.02721	0.348417	0.552476	13	7.92188	0.294632	1.55684	0	-5.32514
CHEMBL1774506	0	13.3599	0.0129915	-0.4758	0	0	0.579397	5.94201	12.4973	0	36.5304	-1.06551	0	0.579397	0.333333	-0.847358	7	0	37.9386	0.493236	0	4.72002	-0.00197108	0.32006	0	3.93574	-0.00944721	0.00224471	3.83287	86.8541	1	11.275	8.86573	4.08282	0.348459	0.553632	12	24.5657	0.360439	1.56113	0	-5.31876
CHEMBL2087435	0	21.439	0.0304247	-1.2417	0	0	0	7.1433	10.8915	0	38.993	-0.00801136	0	0	0.333333	-0.495093	4	0	13.5568	0.397388	0	4.81815	0.00130501	-0.349163	0	4.76421	0.0617441	0.0653422	3.74497	85.1624	0	12.5929	3.24187	0.4893	0.348709	0.809473	5	25.6838	0.34369	1.54944	0	-5.31876
CHEMBL1171678	0	8.4639	0.077381	-2.196	5.57472	0	0.562476	7.15951	0	4.52581	12.6254	-0.424767	1	1.87152	0.166667	-0.46445	4	3.91713	21.8836	0.78635	0	4.52188	0.00501353	-0.310344	2.26468	3.64893	-0.146072	0.0618565	3.74432	43.3361	0	11.5326	11.0694	1.06502	0.338926	0	0	36.7999	0.239828	1.56788	5.50121	-5.31158
500287-72-9	0	9.49916	0.032381	0.8737	0	0	0.457424	7.32976	131.711	0	39.6296	0	0	0	0.166667	-0.339467	4	0	20.7831	0	0	3.84281	-0.00202136	0.260163	0	4.05697	-0.075041	0.178112	3.84652	78.5457	2	0	6.99816	29.2638	0.230184	0	18	125.443	0.324627	1.64336	1.53006	-5.3098
CHEMBL518401	0	9.47226	0.0340713	0.6001	0	0.267303	0.243474	6.58551	39.5746	0	45.6948	-0.494438	1	0	0.333333	-0.495109	9	0.370263	23.197	0.430765	0.267303	4.39654	0.00129217	-0.187365	0	4.47591	-0.0251433	0.00757793	3.91469	46.5126	1	13.492	7.73071	11.6998	0.436226	0	13	77.5416	0.369479	1.57468	0	-5.3098
CHEMBL2313472	1.68993	12.108	0	0.0148	0	0	0.304277	0	33.5711	0	24.0987	0.963983	1	0	0.333333	-0.491288	7	0	23.3119	0	0	4.12923	0.00249512	-0.359409	-0.508285	4.59787	-0.0128825	0.109762	3.90617	47.392	0	0	12.0927	8.92396	0.203569	0	5	91.5322	0.453557	1.58344	0	-5.30671
Harmol	0	4.03673	0.0315278	-0.4412	0	0	0.598554	5.74235	33.5711	0	20.4445	0.259554	0	0.598554	1	-0.506701	7	0	12.3272	0	0	4.68601	0.00054178	0.00408059	0	3.66858	-0.0999375	0.0809472	3.59758	48.1968	0	0	7.13594	0.0207936	0.292133	0	5	39.9422	0.336946	1.54046	3.76867	-5.30226
CHEMBL1649923	0	13.8089	0.0264726	-2.4738	0	0	0.270168	7.2941	42.944	0	55.5938	-0.224512	0	0	0.333333	-0.445902	9	0	30.087	0.394381	0	5.90536	-0.00115348	0.364901	0	3.79953	-0.00354069	0.112287	3.82114	74.108	3	11.902	10.8467	1.7697	0.411951	0.531121	13	18.8413	0.318183	1.56171	0.727758	-5.30103
CHEMBL264006	0	9.05795	0	-0.1242	0	0	0.62816	0	0	0	12.237	-1.19538	0	0.62816	0.5	-0.847175	2	9.05921	24.1304	0.275626	0	4.40893	-0.000181965	0.0938396	0	3.79045	5.37281e-05	0.00564175	3.75841	31.8596	0	10.9201	7.98502	26.7186	0.131342	0.759853	0	21.8633	0.203049	1.5346	0	-5.30103
CHEMBL3134080	0	15.8342	0.0650441	-0.6526	6.33125	6.38539	0.487631	5.11633	52.4265	6.7094	22.231	-0.640405	1	0	0.5	-0.338427	1	0.912622	13.9089	0.56333	5.83502	3.59179	0.000924291	0.231731	1.08737	4.68751	-0.0165819	0.0514998	3.86544	120.417	0	12.1034	7.16171	4.04613	0.263074	0	11	28.4918	0.224992	1.66782	5.7509	-5.30103
CHEMBL3134105	0	16.4558	0.0636075	-0.0342	0	0	0.501417	5.5782	52.4265	5.35792	27.4361	-0.806176	1	0	0.5	-0.338427	1	0.932386	13.1325	0.588698	0	3.84116	-0.000638177	0.285264	1.04493	4.71613	-0.0254018	0.0468388	3.87646	120.417	0	12.1175	7.7095	7.55315	0.417423	0	11	67.4367	0.442979	1.64448	7.30153	-5.30103
CHEMBL3218855	1.04105	10.3289	0.0657827	-0.8851	0.226177	0.899647	0.495616	11.1044	107.513	0.105882	43.745	-0.2916	0	0	0.166667	-0.494333	7	0.916819	26.0754	0.471894	0.429199	6.39396	-0.00117002	-0.133135	0.105882	3.77403	-0.0900456	0.0161276	3.91199	83.1467	3	12.2208	20.873	1.73528	0.348275	0.558144	19	52.8249	0.231504	1.58114	2.2238	-5.30103
CHEMBL3321928	4.45669	12.9681	0.0665472	-2.0637	6.80611	4.47578	0.51739	7.61005	85.7042	4.2895	35.206	-0.335693	0	0	0.166667	-0.492228	4	4.85714	27.8569	0.31668	1.70403	4.52801	0.0003413	-0.00104568	0.939349	3.74037	-0.0622184	0.109214	3.85465	59.6992	0	12.6499	9.97271	9.04445	0.459598	0.82503	9	64.2221	0.437366	1.50772	6.51617	-5.30103
CHEMBL3742184	0	12.743	0.0154369	-0.5092	0	0	0.554734	10.3643	87.4195	0	27.9759	-0.3653	0	0.554734	0.166667	-0.490991	9	8.65213	27.4979	0.722239	0	4.03442	0.000814448	-0.128663	0	4.42471	-0.030011	0.0647867	3.87575	151.017	2	13.1722	7.927	17.1512	0.317592	0	17	92.4348	0.37456	1.60823	0	-5.30103
CHEMBL3800585	1.25986	9.43749	0.0538217	-1.4361	0	6.55563	0.527908	7.4451	126.198	0.538536	34.7517	-0.106677	0	0	0.166667	-0.381808	6	0.457797	23.1072	0.397116	0.804107	4.96338	0.00217078	-0.226779	0.538536	3.66553	-0.0815902	0.0272243	3.94707	122.862	6	12.4201	13.6108	0.58599	0.346968	0	19	39.4749	0.138093	1.56451	1.07097	-5.30103
hexapeptide 09	0	10.1756	0.06875	-4.239	4.9413	4.89171	0.390579	6	78.2916	4.9413	25.489	-0.596061	0	0	0.333333	-0.343158	2	0.45043	0	0.579104	0.978952	4.58798	0.00633513	0.0755537	0.45043	3.94295	-0.0720934	0	3.69141	179.097	0	12.4411	15.8488	2.83586	0.246016	0.847823	6	0	0.868407	1.67627	0	-5.3
hexapeptide 16	0	10.1368	0.06875	-4.239	5.10351	5.21721	0.406446	6	78.2916	5.04357	25.489	-0.607351	0	0	0.333333	-0.343163	2	0.460683	0	0.579104	0.479398	4.58798	0.00633209	0.0755531	0.460683	3.97933	-0.0720934	0	3.67545	179.097	0	12.3393	15.8488	2.83586	0.246217	0.847823	6	0	0.868408	1.67527	0	-5.3
hexapeptide 48	0	11.0039	0.0336601	-4.0344	4.6937	4.61748	0.362766	6	48.5188	4.66353	27.7521	-0.557641	0	0	0.5	-0.343151	4	0.433394	0	0.579104	0.93437	4.69321	0.00618661	-0.0547147	0.433394	3.99723	-0.0409751	0	3.70763	179.097	0	12.7285	15.8488	1.61849	0.246217	0.847823	6	0	0.862828	1.68602	0	-5.3
hexapeptide 51	0	10.9825	0.0336601	-4.0344	4.75671	4.75671	0.366446	6	48.5188	4.71445	27.7521	-0.561888	0	0	0.5	-0.343151	4	0.445503	0	0.579104	0.439697	4.69321	0.00618662	-0.0547147	0.430078	4.0064	-0.0409751	0.0617116	3.69782	179.097	0	12.6865	15.8488	1.61849	0.246217	0.847823	6	0	0.862822	1.68598	0	-5.3
hexapeptide 59	0	11.3759	0.0166667	-3.9321	4.67191	4.69688	0.358634	6	33.6323	4.63056	28.8836	-0.554802	0	0	0.5	-0.343151	5	0.439664	0	0.579104	0.441531	4.74423	0.00611706	-0.119849	0.432116	4.02644	-0.0264958	0.0275174	3.70763	179.097	0	12.7749	15.8488	1.137	0.246217	0.847823	6	0	0.860247	1.69039	0	-5.3
hexapeptide 60	0	11.3759	0.0166667	-3.9321	4.67191	4.69688	0.358634	6	33.6323	4.63056	28.8836	-0.554802	0	0	0.5	-0.343151	5	0.439664	0	0.579104	0.441531	4.74423	0.00611706	-0.119849	0.432116	4.02644	-0.0264958	0.0275174	3.70763	179.097	0	12.7749	15.8488	1.137	0.246217	0.847823	6	0	0.860247	1.69039	0	-5.3
CHEMBL1215851	7.71123	7.8726	0.0220795	0.8973	0	0	0.570482	5.2412	16.7855	0	22.1138	-1.76631	0	0.933848	0.333333	-0.84397	6	0	21.5636	0.586921	0	4.08753	-0.00145381	0.0821307	0	4.47052	-0.0347418	0.0607689	3.97086	91.3285	0	11.6799	12.4451	22.7691	0.419389	0	7	65.4115	0.383351	1.58089	6.11897	-5.29243
CHEMBL266125	0	17.4626	0.0405797	-2.9517	3.06479	0	0.21978	14.014	57.1566	3.01553	30.9512	-0.267215	0	0	0.166667	-0.379734	2	-0.372153	38.7556	0.377128	-0.368843	4.95985	0.00144419	-0.0626247	-0.362378	4.08912	-0.0284585	0.0968595	3.82466	100.549	0	13.5206	9.63367	15.7062	0.348414	0.862002	12	8.94411	0.278869	1.54226	0	-5.29243
CHEMBL3112867	2.80139	8.45304	0.0203704	-1.0915	0	0	0.52358	4.16644	39.8197	0	39.575	-0.0546505	1	0.52358	0.5	-0.492269	12	0.951143	18.4377	0.460238	0	4.14548	-0.00432805	0.163887	0	3.83535	-0.0576707	0.0400369	3.83324	117.104	3	12.9174	6.42916	5.2496	0.293732	0.857602	11	11.3946	0.304174	1.55981	1.06516	-5.29243
CHEMBL1917584	0	16.4131	0	0.7307	0	0	0.712352	0	0	3.78239	12.0841	-1.35321	1	0.712352	0.166667	-0.845275	2	0	21.2144	0.358494	0	3.89105	0.00177362	-0.0597415	3.78239	5.2462	0.0582589	0.0212098	3.99275	76.1726	0	10.6045	5.45398	19.9202	0.179186	0.920402	0	30.8514	0.449642	1.57703	0	-5.284
CHEMBL3288122	0	21.3131	0.0150265	-1.5095	0.622155	0	0.319566	9.13631	67.3742	0	37.4082	-0.474988	0	0	0.333333	-0.354819	10	0	22.3471	0.363105	0	3.99314	-0.00163559	0.14043	0	5.1475	0.0728394	0.0919108	3.92241	137.828	2	12.3622	6.67641	12.8852	0.245873	0.582211	16	46.4971	0.390229	1.65466	0	-5.284
CHEMBL3786044	0	11.4352	0.0383813	1.1897	4.37074	0	0.342933	8.37423	72.6556	3.92786	19.8737	-0.430755	1	0.308184	0.333333	-0.381817	4	0.927023	13.0242	0.406027	0	4.44071	0.00354083	-0.111012	-0.509981	4.62554	0.0245247	0.129037	3.98473	129.833	1	12.6749	5.80829	4.01722	0.254211	0.772771	10	11.2195	0.561877	1.67636	0.541532	-5.284
Eriodictyol (28)	7.00694	6.852	0.0990476	-2.2747	3.24416	5.64307	0.613829	7.55713	0	5.83731	22.8465	-0.327486	1	2.33805	0.5	-0.506529	12	3.44441	18.0887	0.793039	5.25569	3.94626	-0.00294815	-0.0652326	5.37717	3.74444	-0.201985	0.00314141	3.8025	201.012	0	12.1197	11.5654	4.12212	0.292298	0.793039	0	22.6145	0.211159	1.58768	6.69819	-5.28
17560-51-9	0	11.4202	0.0650573	-0.1321	0	0	0.514345	6.95962	52.4265	0	26.2887	-0.312855	1	0	0.5	-0.363994	5	0.851103	14.0481	0.516714	0	4.03856	-0.00333004	0.275558	0	4.69324	0.0173949	0.0351213	3.95361	92.1733	0	11.6642	10.1381	6.69257	0.2625	0	11	16.936	0.152725	1.6573	3.80363	-5.27984
CHEMBL429	2.30741	11.3836	0.105833	-2.2393	0	0	0.61231	11.5086	50.9079	2.10389	25.7201	-0.706705	1	0.899917	0.166667	-0.506002	4	1.8548	16.8972	0.379966	0	4.68631	-0.000381446	0.0516836	1.171	3.55011	-0.151879	0.096114	3.78709	72.5329	0	11.2554	5.73357	1.2089	0.346951	0	4	9.55672	0.171561	1.49175	6.11337	-5.27846
CHEMBL2148052	0	17.1248	0.0298056	0.5869	2.19033	0.281234	0.357863	9.76974	71.4917	0.697928	39.611	-0.559459	0	0	0.333333	-0.454514	5	0.99114	23.226	0.520557	0.281234	3.89748	9.97364e-05	-0.0225047	0.674792	5.45301	-0.00593107	0.15774	4.06585	119.505	1	11.9158	7.76941	29.28	0.24142	0	10	61.9173	0.325164	1.60635	4.18079	-5.27819
Thiamin (Vitamin B1)	0	7.03832	0.0993266	-1.8375	0	4.63393	0.5798	5.85332	69.5926	0	16.6003	1.29083	0	0.5798	0.333333	-0.394666	5	-0.519294	8.21705	0.483288	3.42541	5.28695	-0.00280023	0.122874	0	4.5377	-0.154697	0.0845703	3.80309	49.6496	4	0	3.32536	2.78456	0.355008	0	10	14.5609	0.539114	1.61988	0	-5.26858
CHEMBL2440465	0	16.5458	0.011229	-1.1139	0	0	0	11.1452	5.02341	0	28.8716	-0.280453	0	0	0.333333	-0.476817	12	0	41.9775	0.323426	0	4.75395	-0.0012842	-0.0128554	0	3.76011	0.00268502	0.00495169	3.99484	64.6725	0	12.7697	10.4379	34.1044	0.348676	0	7	58.2142	0.216228	1.55459	0	-5.26761
CHEMBL3112848	2.87185	8.0918	0.0219577	-0.4079	0	0	0.540058	4.37137	39.8197	0	36.319	-0.214928	1	0.540058	0.333333	-0.492269	11	0.840212	18.62	0.648155	0	3.95966	-0.00448198	0.131356	0	3.80406	-0.0730198	0.0366819	3.83712	117.104	3	12.6959	6.13578	4.49101	0.293732	0.888214	11	20.5156	0.304174	1.56915	1.0723	-5.26761
CHEMBL3663253	7.84194	8.6537	0.0226542	0.8245	0	0	0.604478	5.2987	71.6754	0	21.1646	-0.425469	1	0	0.333333	-0.327048	3	0	14.5171	0.546219	0	4.72132	0.0017836	-0.194688	0	4.47603	-0.0236706	0.0934706	4.02023	96.2655	4	12.919	8.23628	10.6752	0.418771	0	10	82.3616	0.359794	1.58128	1.02964	-5.26761
CHEMBL3814785	0.78789	6.58317	0.0574074	-1.2915	0	0	0.571245	6.65048	118.479	0	8.388	0	1	0	0.5	-0.367901	8	1.82473	17.6045	0.407932	0	4.34443	-0.00259327	0.227135	0	3.20469	-0.0291811	0.034697	3.89734	92.2771	1	0	9.59543	4.37939	0.222074	0	16	54.3001	0	1.52112	0	-5.26761
CHEMBL2022467	4.10811	8.02189	0.0670649	-0.9955	0.665575	0	0.372339	5.32613	148.505	0.790321	26.3515	0	1	0.327411	0.333333	-0.492939	9	0	21.4742	0.409101	0	4.99916	-0.0027267	0.313404	0.790321	4.07162	-0.153032	0.179713	4.03111	92.8561	2	0	8.32972	3.8687	0.345197	0	21	48.6413	0.223749	1.61845	0.694958	-5.26122
hexapeptide 41	0	10.9692	0.0336601	-4.0344	4.91119	4.93754	0.378634	6	48.5188	4.85535	27.7521	-0.589524	0	0	0.5	-0.343158	4	0.452351	0	0.579104	0.46229	4.69321	0.00618379	-0.0547153	0.452351	4.01659	-0.0409751	0	3.70005	179.097	0	12.5436	15.8488	1.61849	0.246217	0.847823	6	0	0.862808	1.68503	0	-5.26
Sulfanilamide	0	10.0967	0.169697	-1.6864	0	0	0.563102	2.82843	64.1886	0	3.85593	0	0	0	0.5	-0.398393	0	2.7282	5.65685	0	0	2.79812	-0.00184616	0.177929	0	4.66057	-0.00639585	0.0450994	3.67116	44.313	0	10.6811	0.333333	0.00781456	0.239109	0	4	4.30748	0	1.57715	0	-5.26
CHEMBL2376325	0	16.3637	0.0593298	-1.5439	0.267747	0	0.423494	6.12471	52.4265	4.60914	22.3146	-0.517368	1	0	0.333333	-0.338195	1	0.988204	15.0312	0.428593	0	3.85125	0.000768805	0.247032	1.00968	4.68716	0.0106003	0.0549488	3.9506	120.417	0	12.3587	5.47877	7.77629	0.262994	0	12	13.7504	0.224992	1.6268	5.33729	-5.25964
CHEMBL259011	3.26805	8.38432	0	-0.2529	9.07146	0	0.723754	0	1.89909	6.79744	22.0604	-1.95337	1	1.33628	0.333333	-0.871926	9	1.09136	23.5884	0	0	4.0863	0.00138202	-0.0878097	5.37997	3.65031	-0.0252054	0.0219721	3.80323	66.9048	0	10.622	10.0871	4.58517	0.187704	0	5	36.2075	0.194359	1.58043	7.67736	-5.25964
CHEMBL3775226	0	16.3094	0.0173734	1.7212	0	0	0	6.61381	58.2593	0	35.6972	0	0	0	0.333333	-0.439063	6	0	19.4148	0.454721	0	5.42734	0.00228426	-0.138482	0	4.46094	-0.0271793	0.065185	3.93166	75.5212	2	0	6.56399	5.88354	0.417509	0	13	77.9243	0.429501	1.5977	0	-5.25964
[truncated: 762 more rows]

## Sheet: Table S4
Name	maxHBint7	SpMAD_Dzs	Eta_D_epsiD	ALogP	maxHBint5	maxHBint9	maxHBd	SHED_DL	P_VSA_e_3	maxHBint3	Chi1_EA.dm.	mindssC	Hypertens.80	SHsOH	LLS_01	qnmax	CATS2D_02_AL	minHBint6	MDEC.23	minHCsats	minHBint9	SAscore	AATSC3c	ATSC2c	minHBint3	Eig01_AEA.dm.	MATS1e	VE1sign_B.s.	SpMax2_Bhm	P_VSA_LogP_4	F04.N.N.	mindO	MDEC.33	ALOGP2	qpmax	minHCsatu	F03.C.N.	P_VSA_LogP_5	SpMAD_EA.dm.	SpMAD_AEA.dm.	maxHBint4	logPapp
[truncated: 362 more rows]

[truncated: 3 more sheets: Table S5, Table S6, Table S7]
